# Supplementary material for: Residual periodontal ligament in the extraction socket promotes the dentin regeneration potential of DPSCs in the rabbit jaw
Source: Stem Cell Res Ther. 2023 Mar 20;14:47. doi: 10.1186/s13287-023-03283-x (PMC10029302; doi:10.1186/s13287-023-03283-x)
Supplement: Supplementary file 1 — Additional file 1: Primers for specific genes. [file 13287_2023_3283_MOESM1_ESM.xls]

## Sheet: Sheet1
Supplementary Table 1. The primers for specific genes
Specific Genes	Target Sequences
GAPDH-Forward	5’-GATCATCAGCAATGCCTCCT-3’
GAPDH-Reverse	5’-ACCTGGTGCTCAGTGTAGCC-3’
DKK1-Forward	5’CTTGCAGGAAGCGTCGAAAA-3’
DKK1-Reverse	5’AATACCCATCCGAGGTGCTG-3’
FGF11-Forward	5’CTCCTGGAGGTGGCCATGTA-3’
FGF11-Reverse	5’TGCCTAGGGCATATGTGTGG-3’
RPS6KA1-Forward	5’GGTCCTACGGGGTGTTGATG-3’
RPS6KA1-Reverse	5’GAAGGGCGGCTTGATTTCAC-3’
EDAR-Forward	5’ACCAGATATGCAGGCGTCAC-3’
EDAR-Reverse	5’GAGTAGCACACCATGCCGTA-3’
CCL2-Forward	5’GGTCTCTGCAACGCTTCTGT-3’
CCL2-Reverse	5’CTTTGGGACACTTGGTGCTG-3’
METTL24-Forward	5’CCTCGGACACATCGCATTCT-3’
METTL24-Reverse	5’TGTTTGGAGGCTGAAGTGCT-3’
CA9-Forward	5’GACCTACTGACCACGGAAGC-3’
CA9-Reverse	5’GGTCTCCTCCATAACGCCAG-3’
CA12-Forward	5’GAAGTGCAAATCCTTCCCGGC-3’
CA12-Reverse	5’CAGGACAATGCAGATGCCAAG-3’
EGLN3-Forward	5’TGCTATCCAGGAAACGGAGC-3’
EGLN3-Reverse	5’GGCTCCACATCTGCTACGAA-3’
