# Supplementary material for: Residual periodontal ligament in the extraction socket promotes the dentin regeneration potential of DPSCs in the rabbit jaw
Source: Stem Cell Res Ther. 2023 Mar 20;14:47. doi: 10.1186/s13287-023-03283-x (PMC10029302; doi:10.1186/s13287-023-03283-x)
Supplement: Supplementary file 2 — Additional file 2: Differentially expressed mRNAs in DPSCs regulated by PDLSCs. [file 13287_2023_3283_MOESM2_ESM.xls]

## Sheet: Sheet1
Supplementary Table 2. The differentially expressed mRAN of PDLSCs regulated in DPSCs.
Gene_symbol	Fold-change (DPSCs_PDLSCs/DPSCs)	Regulation	p-Value
CA9	48.4142	Up	0
TLL2	48.064	Up	0
LOC100358843	44.3509	Up	0.00130821
SNCB	42.0199	Up	0.00152111
SIRPB2	38.0218	Up	0.00324862
KCNJ8	37.4746	Up	2.27112e-05
HRASLS	37.2669	Up	0.000915028
PER3	32.3222	Up	0.000965085
CA12	31.9063	Up	0
LOC100346650	31.0713	Up	0.010677
NEUROG3	29.3906	Up	0.00929949
LOC100357076	28.6238	Up	0.00208321
LOC108177634	27.9069	Up	0.00235699
LOC108178039	27.7401	Up	0.0128079
PRPH	27.6471	Up	0.0121688
OPALIN	26.6479	Up	1.92202e-05
SLC15A1	22.1224	Up	0.00773491
TBX20	21.4258	Up	0.00982635
LOC103349295	20.6446	Up	8.0579e-05
EGLN3	18.1012	Up	0
LOC108176514	18.0566	Up	0.0150763
CALB2	17.9694	Up	0.0154437
XPNPEP2	16.3225	Up	4.88e-08
ADGRG4	16.3062	Up	1.2436e-06
LOC103351405	14.675	Up	8.1546e-06
CD27	14.6188	Up	2.44689e-05
CLPSL2	14.6151	Up	0.0137496
ADGRG7	13.264	Up	0.0152916
KCNH6	13.1457	Up	5.669e-07
PUDP	12.8803	Up	0.00315682
PTPRB	12.6267	Up	2.99187e-05
SLCO4C1	11.9098	Up	5.22114e-05
LOC100347394	11.1691	Up	1e-10
KRT16	10.4698	Up	0.0081228
TBX4	10.4092	Up	1.04375e-05
KCNJ3	10.1421	Up	0.00946162
ALDOC	9.88037	Up	0
GOLGA7B	8.95593	Up	1.85e-08
LOC100339370	8.12542	Up	0.0115486
CHRNA9	7.97746	Up	0
SUN5	7.80729	Up	0.00120148
TNS4	7.21386	Up	0
FAM131B	7.1716	Up	0
C12H6orf25	6.59081	Up	0.00219422
SEZ6L2	6.46218	Up	3.59e-08
LOC100345745	6.32751	Up	1.88282e-05
EDAR	6.32376	Up	0.00799111
NT5DC4	6.27528	Up	0.00337659
NRSN1	6.19564	Up	0.0148229
TIMP4	6.08174	Up	0
LEPR	5.74857	Up	6.18203e-05
LOC100358581	5.68551	Up	0.0029234
RPH3AL	5.63285	Up	0.00650853
IL1RAPL2	5.61398	Up	0.015077
IL1RN	5.6126	Up	0
LOC100339518	5.53089	Up	0.00154035
CPNE6	5.51435	Up	0.00807463
RGS17	5.42804	Up	0.00986187
LOC100357520	5.31426	Up	0.00090602
FGR	5.23593	Up	0.000475561
PLEKHA6	5.17969	Up	1.41323e-05
PPM1J	4.98003	Up	0.000268668
CDH5	4.96717	Up	0.00822026
IGSF9	4.83716	Up	1e-10
DAW1	4.76087	Up	0.000534715
FGL2	4.70906	Up	0.0112214
HES2	4.69	Up	0.00304686
JAM2	4.60451	Up	1.83e-08
C6H7orf61	4.48709	Up	0.000370551
KERA	4.45322	Up	0.00126068
PKLR	4.42516	Up	0.000794412
ENO2	4.35879	Up	0
INSRR	4.33855	Up	9e-10
CD46	4.25023	Up	7.92312e-05
MYH1	4.23776	Up	4.43e-08
MROH7	4.21132	Up	0
LOX	4.18731	Up	0
SMPDL3B	4.14688	Up	0.00875592
NACAD	4.12923	Up	0
RAB3B	4.12025	Up	0
LOC100008687	4.06604	Up	3.9691e-06
AWAT2	3.98133	Up	0.00978869
WDR87	3.97486	Up	0.0088218
PHF24	3.92548	Up	0
MPP7	3.85654	Up	2e-10
CCDC146	3.82646	Up	0.0151953
SPINK5	3.81926	Up	2.9268e-06
LRRC23	3.80515	Up	0.000247422
HAAO	3.75833	Up	0.000242264
TNMD	3.72941	Up	2.232e-07
IRX6	3.61843	Up	0.0117977
LOC108176540	3.58928	Up	0
DMBX1	3.5444	Up	0.00694826
ALOX5	3.53052	Up	0.000273776
DIRAS3	3.51231	Up	6.6781e-06
LOC103351406	3.47785	Up	0.0141863
GPAT2	3.44259	Up	0.00369122
RYR1	3.44017	Up	0
MYH4	3.43104	Up	3.62e-08
LOC100350901	3.40944	Up	0.00100406
CELF6	3.38942	Up	0.00456884
GPI	3.3825	Up	0
KIAA1257	3.34596	Up	1.24786e-05
LOC100303760	3.33548	Up	0
MYO1G	3.32016	Up	2.4731e-05
TFEC	3.31699	Up	0.0121096
TNIK	3.3078	Up	0
GPRC5D	3.28738	Up	9.609e-07
GAPDH	3.26436	Up	0
LOC100346308	3.25774	Up	0.00112372
TGM3	3.23942	Up	0.00622449
FAM196B	3.22514	Up	0.00282112
STAC2	3.20343	Up	0
NDRG1	3.203	Up	0
IGDCC3	3.20065	Up	0.0104674
ANXA8	3.19098	Up	0
CILP	3.17864	Up	0.00632635
MC5R	3.1747	Up	0.00986405
ACE	3.15999	Up	0
FAM179A	3.15302	Up	0.00543038
SYTL1	3.14686	Up	0
COLCA2	3.1424	Up	0.00208055
KCNIP3	3.13904	Up	3.05e-08
LOC103350800	3.13316	Up	7.31278e-05
COL28A1	3.11268	Up	0.00365318
NOS2	3.10684	Up	5.18e-08
PNOC	3.10183	Up	3.68049e-05
CSPG5	3.01906	Up	1.18e-07
CAMTA1	2.98434	Up	2.7e-09
CDH23	2.98093	Up	0.00103046
SV2A	2.97543	Up	0
FGF11	2.97186	Up	0
SLC22A7	2.96165	Up	1.76e-08
KCNJ9	2.94779	Up	4.09442e-05
TFR2	2.93172	Up	0
NUGGC	2.93024	Up	1.973e-07
RAPGEFL1	2.9061	Up	4.1277e-06
LOC100357467	2.89798	Up	0.000715568
UBE2T	2.89005	Up	0.00146074
PIPOX	2.88785	Up	7.6915e-06
MUC19	2.88639	Up	4.76e-08
DNAH2	2.88274	Up	1.45802e-05
LOC100344427	2.87449	Up	0.00377084
REM1	2.85184	Up	4.79874e-05
RYR2	2.84352	Up	0.00281552
TMEM178A	2.83533	Up	0.0123989
SLC38A4	2.83471	Up	6.769e-07
STUM	2.81101	Up	7.53e-08
LEP	2.78837	Up	0.000411834
CPN1	2.7816	Up	0.00345039
PAX5	2.78003	Up	0.00765248
GP9	2.77633	Up	7.12508e-05
LRRC55	2.76725	Up	0.000601534
MYH3	2.76086	Up	4.8776e-06
BMP6	2.76066	Up	0.00459831
ADGRG1	2.75429	Up	0
TRO	2.7443	Up	0
LOC100355689	2.72325	Up	0
HSF5	2.7226	Up	0.00583003
SLC35F1	2.71641	Up	0.00895676
ATP6V1B1	2.70831	Up	0.00167968
SLC7A3	2.69939	Up	5.591e-07
C18H10orf35	2.68336	Up	0.00662417
LOC100354345	2.65918	Up	0.000249346
LOC108176793	2.63623	Up	0.00834472
CCR7	2.62471	Up	2.28e-08
ANKRD37	2.62315	Up	0
SLCO2B1	2.61112	Up	0
FAM205C	2.60222	Up	0.000145399
RASGRP4	2.59739	Up	2.11947e-05
CDC20B	2.59495	Up	0.00195567
ARMCX2	2.59045	Up	0
PROM2	2.58933	Up	0.00331696
ENO1	2.58767	Up	0
LOC100358019	2.58651	Up	9.14873e-05
LOC108175407	2.58628	Up	1.1134e-06
MOG	2.56019	Up	0.00055686
FRMPD3	2.55917	Up	0.000206306
TMEM200A	2.5502	Up	2.62e-08
RGS4	2.54657	Up	4e-10
SLIT1	2.54625	Up	0.015316
TNNC1	2.5074	Up	0.00643995
ERO1A	2.49562	Up	0
APOD	2.49317	Up	0
LSMEM2	2.4893	Up	0.0108442
KNCN	2.48434	Up	0.00303402
ALDOA	2.48261	Up	0
P4HA1	2.47718	Up	0
CFAP100	2.47612	Up	0.00736918
TGM1	2.47289	Up	0.00214
PIANP	2.47121	Up	6.438e-07
ADGB	2.47066	Up	0.00734201
PRTFDC1	2.47013	Up	3.29191e-05
EFCC1	2.4693	Up	0.00732966
ANKRD53	2.45022	Up	0.00121611
LOC100345193	2.4484	Up	0.00631374
GDPD2	2.4446	Up	2e-10
SCNN1A	2.44066	Up	2.70559e-05
MAGIX	2.42844	Up	0.000164354
LOC100009332	2.42569	Up	0
CCDC85A	2.41183	Up	0.0120301
TSPYL2	2.40393	Up	0
SEMA4A	2.39881	Up	0.0154967
CMTM8	2.39127	Up	0.00958281
ENDOU	2.38965	Up	0.0024718
LOC100357209	2.38678	Up	0.00411815
HTR6	2.37755	Up	0.00691049
TNNT2	2.36557	Up	0.00391018
NXPH3	2.36239	Up	0.000142374
COL11A1	2.35455	Up	0.00292853
SLC26A7	2.35439	Up	0
DKK1	2.35277	Up	0
MROH2B	2.34813	Up	1.33e-08
C13H1orf228	2.34417	Up	9.4063e-06
TMEM100	2.3379	Up	0.00481837
LOC103351523	2.31753	Up	0.00516462
FAM162A	2.31288	Up	0
HTR7	2.31059	Up	0.0076885
KCNIP2	2.30024	Up	6e-10
PDE2A	2.29145	Up	0
KLF8	2.2838	Up	0
TMEM89	2.26945	Up	0.00198219
GADD45G	2.26496	Up	4.5e-09
ME3	2.26398	Up	1e-10
TAGLN	2.26282	Up	0
RNASE13	2.26232	Up	0.014982
XKR6	2.26231	Up	0.00128565
LOC100340230	2.24278	Up	1.23307e-05
ZAN	2.2418	Up	0.00078618
RTN4RL2	2.23827	Up	0
ADCY4	2.23209	Up	0.0104826
PPFIA4	2.23082	Up	3.0308e-06
HUNK	2.22841	Up	0.000738936
MST1R	2.22297	Up	0
TLCD2	2.21578	Up	4.11877e-05
MST1	2.21025	Up	1.7e-09
CARMIL2	2.20774	Up	4.68e-07
RHO	2.19833	Up	1.44071e-05
NLGN3	2.19467	Up	9.40704e-05
NRG2	2.18691	Up	0.00255007
PGF	2.18408	Up	0
GFRA3	2.18121	Up	0.000204751
LOC103351302	2.16885	Up	0.000184683
ADRA2A	2.16501	Up	0.00021037
NDRG2	2.16298	Up	4.22616e-05
WNK4	2.15955	Up	0
TRAIP	2.15661	Up	0.000144171
YPEL4	2.15601	Up	1.68e-08
LOC108176807	2.15498	Up	6.89751e-05
WISP1	2.15447	Up	7.51e-08
EFNA3	2.14727	Up	0.00645089
LRGUK	2.14017	Up	0.00137277
PACRG	2.13814	Up	0.0148492
FAM46C	2.12024	Up	0
HDC	2.12001	Up	0.00663292
FKBP1B	2.11916	Up	0.00615822
SYT1	2.10736	Up	6.83e-06
GATM	2.10178	Up	0
PLA2G6	2.09639	Up	2e-10
LOC103350841	2.09432	Up	0.00807124
DMC1	2.09234	Up	0.00178261
ARHGAP20	2.08766	Up	0
ABCA8	2.08649	Up	0
PIFO	2.08641	Up	0.0061728
SARM1	2.0811	Up	1e-10
CFAP57	2.08078	Up	0.000377664
TTC21A	2.07419	Up	0.00809439
APLNR	2.07222	Up	0.000114996
CCDC65	2.054	Up	2.88287e-05
TNFAIP8L2	2.04933	Up	7.31958e-05
EGFL8	2.04465	Up	0.00962528
LOC103351344	2.03808	Up	0.00190473
PGK1	2.03523	Up	0
CAV2	2.03287	Up	0
PRDM1	2.03244	Up	3.2e-09
ACKR1	2.02629	Up	0
LOC103345465	2.02513	Up	0.00786507
LOC100347599	2.02441	Up	0
WDR31	2.02406	Up	0.000115377
C18H10orf54	2.02329	Up	6e-10
VEGFA	2.01613	Up	0
GPR158	2.01354	Up	0.000111806
LOC100347679	2.00904	Up	0.0102338
LRRC36	2.0061	Up	1.1251e-06
LOC100339055	2.00566	Up	0
WNK2	0.499968	Down	0
PSMB8	0.498983	Down	3e-10
TAP1	0.498497	Down	5.25e-08
LSS	0.498011	Down	0
GPD1L	0.49456	Down	0
RRAGD	0.492088	Down	9.2e-09
CHST10	0.489779	Down	0
MFAP3L	0.488912	Down	6.2283e-06
FAM227B	0.488227	Down	0.00394598
SLC43A2	0.487649	Down	0
LOC103348419	0.487548	Down	0.00175578
DHCR24	0.486918	Down	0
ADAMTS3	0.486917	Down	0.00202885
EPHB2	0.486835	Down	1e-10
FBN2	0.484127	Down	0
ABRACL	0.484035	Down	0
KDSR	0.48291	Down	0
MCM2	0.481141	Down	0
TTC8	0.477877	Down	0
CNTN2	0.477826	Down	0.00375066
TNFAIP3	0.474978	Down	2.2153e-06
BAMBI	0.474575	Down	0.0010942
AIFM2	0.474185	Down	0
HS6ST2	0.473414	Down	2.03268e-05
HINT2	0.467429	Down	0
TNXB	0.466672	Down	3.979e-07
RRP12	0.466402	Down	0
FABP5	0.4646	Down	7e-10
FDPS	0.46023	Down	0
RPS6KA1	0.460086	Down	8.49e-08
LOC100358455	0.457599	Down	0.003118
LOC100345250	0.456968	Down	0
FAM206A	0.456593	Down	1.728e-07
GPR155	0.451409	Down	0
LRRC30	0.451312	Down	0.000516733
COL14A1	0.451161	Down	0
IFIT2	0.448748	Down	0
LMO2	0.448681	Down	0.0109235
GPRIN3	0.444579	Down	1.8e-09
SLIT3	0.444313	Down	0.000781121
LOC103347712	0.443359	Down	3.50336e-05
LARGE1	0.436465	Down	0
TNFRSF21	0.433612	Down	4.732e-07
LOC100355134	0.430664	Down	3.173e-07
ASPA	0.430558	Down	0.00438146
NDP	0.429541	Down	1.52035e-05
CTH	0.424734	Down	2.8544e-05
SERPINB8	0.423556	Down	0.000248862
PLCXD2	0.42179	Down	0.00212219
ARFGEF3	0.421268	Down	0
ESRRG	0.419342	Down	0.0100182
LYRM2	0.419092	Down	9.016e-07
LOC100357840	0.41341	Down	1.31201e-05
MINPP1	0.413294	Down	0
CCDC69	0.412969	Down	0
NTNG1	0.411579	Down	7.43068e-05
HMGCS1	0.40933	Down	1.4e-09
NRIP2	0.407476	Down	0.00776062
MBNL3	0.406969	Down	0.00148234
TRPA1	0.406685	Down	7.24648e-05
SC5D	0.40614	Down	0
NME1	0.406002	Down	0
DHRS7C	0.404483	Down	0.00178087
ISOC1	0.404034	Down	0
LOC100349005	0.399711	Down	0.00092673
NELL2	0.398313	Down	0.000119858
CYFIP2	0.397647	Down	0.00191552
HPGD	0.393845	Down	3e-10
IKZF2	0.390001	Down	0.010536
PGAP1	0.388536	Down	0.00399615
LOC103350907	0.387773	Down	0.00945582
ERC2	0.384861	Down	0.00180402
LOC100347754	0.38185	Down	0.00566322
NTN1	0.379211	Down	0.00127426
LOC100353174	0.377849	Down	0.00556961
SLC7A11	0.375935	Down	0
C16H1orf106	0.375888	Down	0.00140168
FAM81A	0.371555	Down	0.000133879
CCDC141	0.368274	Down	0.00477251
PIK3AP1	0.367109	Down	1.0219e-05
CP	0.363358	Down	0.00812709
NR4A3	0.36035	Down	2.9794e-06
VNN1	0.35902	Down	0.00946551
PSMB9	0.35826	Down	0.000401047
SQLE	0.357787	Down	0
KIF21A	0.356975	Down	2.5e-09
LOC100346274	0.355263	Down	0
ADCK1	0.353056	Down	5.02e-08
KCNJ2	0.35192	Down	0
SLC25A35	0.350747	Down	0
RNF180	0.334609	Down	0.000598153
LZTS1	0.334494	Down	0
INPP5J	0.329838	Down	0.00253014
ZNF704	0.329767	Down	0
LPL	0.322911	Down	3.27155e-05
CDH20	0.321141	Down	0.00333357
CCL11	0.313586	Down	0.0112456
ABCB8	0.312954	Down	0
NEFM	0.311396	Down	0.00434189
SLC39A11	0.304843	Down	0
ATP10B	0.301331	Down	7e-10
FLVCR2	0.296626	Down	0.0025935
CHAC1	0.292167	Down	0.00508894
ATP6V1E2	0.283793	Down	0.0090789
TIGAR	0.26476	Down	2.368e-07
CCBE1	0.261145	Down	0
CELSR2	0.259253	Down	0
GRO-A	0.25502	Down	0.00720928
FAM189A1	0.254961	Down	0.012617
LOC100344919	0.248629	Down	0.00756757
CCSER1	0.245169	Down	0.000195734
CCL7	0.244299	Down	0.000196987
LOC100350561	0.232744	Down	0.0128081
GRO-B	0.225412	Down	0.000681118
MMP13	0.223913	Down	5.985e-07
DRD1	0.215916	Down	0.000612845
LOC100354804	0.213952	Down	0.00203592
TMPRSS11F	0.213619	Down	0
CD226	0.208622	Down	0.007376
ATF3	0.206382	Down	1e-10
LOC100344499	0.204359	Down	0.000121511
RRAD	0.203404	Down	2.80601e-05
SUSD4	0.203398	Down	0.000583653
LOC100338723	0.199089	Down	0.00236236
LOC100355206	0.197839	Down	0.0124803
CD8B	0.197056	Down	0.000711581
PLA2G2F	0.195628	Down	0.00141747
CCL2	0.187995	Down	6.518e-06
VCAM1	0.180746	Down	4.64e-08
XK	0.180004	Down	0.00212342
METTL24	0.17183	Down	2e-10
LOC100343913	0.168793	Down	0.00670156
CXCL10	0.155574	Down	5.54161e-05
DSG3	0.0951949	Down	0.000261562
LOC100339150	0.0832225	Down	0.00401988
GPR84	0.0564039	Down	0.000163624
CXCL13	0.0511571	Down	0.000680498
CD34	0.0494188	Down	0.0119654
LOC100354357	0.047831	Down	0.00791862
C13H1orf168	0.041238	Down	0.00438604
RAB39A	0.0331774	Down	0.00802391
ADGRF4	0.0314032	Down	0.000968569
