# Supplementary material for: Residual periodontal ligament in the extraction socket promotes the dentin regeneration potential of DPSCs in the rabbit jaw
Source: Stem Cell Res Ther. 2023 Mar 20;14:47. doi: 10.1186/s13287-023-03283-x (PMC10029302; doi:10.1186/s13287-023-03283-x)
Supplement: Supplementary file 3 — Additional file 3: Differentially expressed lncRNAs in DPSCs regulated by PDLSCs. [file 13287_2023_3283_MOESM3_ESM.xls]

## Sheet: Sheet1
Supplementary Table 3. The differentially expressed lncRAN of PDLSCs regulated in DPSCs
Gene_symbol	Fold-change (miR-196a-5p mimics/Consh)	DiffState style	p-Value
TCONS_00014109	107.282	Up	2.29584e-05
TCONS_00030947	85.099	Up	0.000715568
TCONS_00018753	17.2093	Up	0
TCONS_00006188	13.1648	Up	0
XR_001793481.1	12.5813	Up	2.30715e-05
TCONS_00006187	11.8717	Up	0
XR_519506.1	10.9397	Up	0
TCONS_00001829	10.5392	Up	0
TCONS_00015295	10.3496	Up	0.000284085
ENSOCUT00000059783	10.0062	Up	0
TCONS_00006189	8.94535	Up	0
TCONS_00029335	8.63379	Up	0
ENSOCUT00000058150	8.51057	Up	0
ENSOCUT00000052256	8.34654	Up	0
XR_001794764.1	6.68007	Up	4.29e-08
TCONS_00001830	6.59767	Up	0
XR_001794781.1	5.17299	Up	0
XR_001792483.1	4.91706	Up	0.000466362
XR_518445.1	3.6604	Up	0
TCONS_00007986	3.26385	Up	1.95e-07
TCONS_00000554	3.16469	Up	6.4685e-06
TCONS_00000551	2.74964	Up	0
ENSOCUT00000059934	2.53762	Up	0.000217498
XR_519555.2	2.51174	Up	6e-10
XR_518799.2	2.39634	Up	6.5681e-06
TCONS_00031902	2.29407	Up	0.000109961
TCONS_00020097	0.487276	Down	0.000654317
TCONS_00018539	0.474299	Down	5.43e-07
TCONS_00001908	0.457241	Down	0
ENSOCUT00000041628	0.4271	Down	1e-10
XR_001794957.1	0.348461	Down	4.50847e-05
TCONS_00014740	0.347374	Down	1.11186e-05
TCONS_00018504	0.328884	Down	0.000241173
TCONS_00014737	0.317557	Down	1.796e-06
TCONS_00025505	0.20155	Down	0.000405293
XR_515458.2	0.121455	Down	5.7e-09
XR_001794009.1	0.0844757	Down	0.000350467
TCONS_00005599	0.0637138	Down	0.00025062
XR_001793412.1	0.0194058	Down	0.000881507
TCONS_00000507	0.0180561	Down	2.65883e-05
TCONS_00020099	0.00989753	Down	4.80045e-05
