# Supplementary material for: Residual periodontal ligament in the extraction socket promotes the dentin regeneration potential of DPSCs in the rabbit jaw
Source: Stem Cell Res Ther. 2023 Mar 20;14:47. doi: 10.1186/s13287-023-03283-x (PMC10029302; doi:10.1186/s13287-023-03283-x)
Supplement: Supplementary file 4 — Additional file 4: Differentially expressed circRNAs in DPSCs regulated by PDLSCs. [file 13287_2023_3283_MOESM4_ESM.xls]

## Sheet: Sheet1
Supplementary Table 4. The differentially expressed circRAN of PDLSCs regulated in DPSCs
Gene_symbol	Fold-change (miR-196a-5p mimics/Consh)	DiffState style	p-Value
circRNA_0552|Chr12:76614298_76615491_-	317.93	Up	0
circRNA_0421|Chr11:82179151_82194769_+	295.586	Up	0
circRNA_0228|Chr1:172308380_172311987_+	281.544	Up	0
circRNA_1352|Chr16:69168533_69169209_-	257.927	Up	0
circRNA_0157|Chr1:122092341_122093240_-	256.642	Up	0
circRNA_0098|Chr1:64643481_64652366_+	256.321	Up	0
circRNA_0854|Chr13:120282489_120284292_-	255.036	Up	0
circRNA_1888|Chr2:41866191_41872950_-	236.522	Up	0
circRNA_1796|Chr19:39687468_39708415_-	227.917	Up	0
circRNA_0582|Chr12:105598737_105637551_+	222.482	Up	0
circRNA_0899|Chr13:132336479_132342164_+	222.161	Up	0
circRNA_1471|Chr17:29113535_29116883_-	214.187	Up	0
circRNA_1966|Chr2:94680273_94680767_-	211.319	Up	0
circRNA_2605|Chr6:2807153_2807819_-	211.319	Up	0
circRNA_1616|Chr18:37308805_37338130_+	198.553	Up	0
circRNA_0480|Chr12:32388502_32390003_+	197.589	Up	0
circRNA_2427|Chr4:9312639_9313387_+	194.721	Up	0
circRNA_0766|Chr13:64027607_64033696_+	192.805	Up	0
circRNA_1245|Chr15:97382306_97396500_-	191.52	Up	0
circRNA_2969|Chr8:81503033_81522724_+	191.52	Up	0
circRNA_0633|Chr12:148217536_148219764_+	188.331	Up	0
circRNA_2264|Chr3:28106167_28119503_-	182.264	Up	0
circRNA_3197|ChrX:110557493_110576173_+	182.264	Up	0
circRNA_0095|Chr1:63674973_63682575_+	181.622	Up	0
circRNA_1290|Chr16:26542391_26547608_+	178.433	Up	0
circRNA_0861|Chr13:122298105_122311421_+	178.122	Up	0
circRNA_1210|Chr15:71781381_71819303_-	178.122	Up	0
circRNA_0451|Chr12:12233343_12236943_-	176.838	Up	0
circRNA_2774|Chr7:129310132_129313844_+	176.207	Up	0
circRNA_2701|Chr7:38614511_38624952_-	176.196	Up	0
circRNA_1962|Chr2:91130681_91137221_-	174.601	Up	0
circRNA_0810|Chr13:95760220_95772182_+	174.291	Up	0
circRNA_1138|Chr15:3493460_3497152_-	174.291	Up	0
circRNA_1968|Chr2:96388102_96389008_-	173.006	Up	0
circRNA_1345|Chr16:66547579_66549327_+	171.411	Up	0
circRNA_2019|Chr2:125028927_125041547_+	169.817	Up	0
circRNA_0002|Chr1:147304_152317_+	162.477	Up	0
circRNA_1269|Chr16:11563208_11617548_-	161.834	Up	0
circRNA_2835|Chr7:157486513_157490442_-	161.834	Up	0
circRNA_0843|Chr13:114865179_114885565_+	157.681	Up	0
circRNA_2915|Chr8:29969679_29991516_-	157.681	Up	0
circRNA_0852|Chr13:120212603_120212946_-	156.729	Up	0
circRNA_3053|Chr9:49043976_49045091_-	156.729	Up	0
circRNA_3150|ChrX:33010330_33019050_-	156.729	Up	0
circRNA_3149|ChrX:32722725_32723180_-	156.087	Up	0
circRNA_2402|Chr4:3936558_3939083_-	155.777	Up	0
circRNA_0040|Chr1:19864152_19878321_+	154.492	Up	0
circRNA_0693|Chr13:30349175_30357675_-	154.492	Up	0
circRNA_0975|Chr14:36135224_36186286_+	154.492	Up	0
circRNA_2227|Chr3:16082067_16093415_+	154.492	Up	0
circRNA_2654|Chr7:2872163_2875107_-	153.861	Up	0
circRNA_2736|Chr7:91629433_91633069_+	153.861	Up	0
circRNA_2799|Chr7:141692323_141711220_-	151.945	Up	0
circRNA_2586|Chr5:26729113_26729564_+	142.047	Up	0
circRNA_2243|Chr3:20501111_20501973_-	141.725	Up	0
circRNA_2667|Chr7:13585026_13585935_-	141.725	Up	0
circRNA_0534|Chr12:69976402_70014282_-	141.404	Up	0
circRNA_1357|Chr16:70531818_70550390_-	141.404	Up	0
circRNA_2538|Chr5:1492239_1492698_+	141.404	Up	0
circRNA_0007|Chr1:1902275_1904090_+	139.178	Up	0
circRNA_1840|Chr19:51196643_51218664_+	138.536	Up	0
circRNA_0264|Chr10:9770169_9771780_-	138.215	Up	0
circRNA_1613|Chr18:34991517_34992370_-	137.573	Up	0
circRNA_2957|Chr8:74353292_74367491_+	137.573	Up	0
circRNA_0174|Chr1:133591427_133598845_-	137.262	Up	0
circRNA_2952|Chr8:49156416_49163295_+	137.262	Up	0
circRNA_0143|Chr1:113208796_113224402_-	135.347	Up	0
circRNA_1579|Chr17:81261662_81263397_-	134.383	Up	0
circRNA_0661|Chr13:7001249_7008119_+	133.431	Up	0
circRNA_0041|Chr1:19865849_19878321_+	132.788	Up	0
circRNA_0246|Chr1:190750050_190759522_+	121.938	Up	0
circRNA_1907|Chr2:61930204_62011256_+	121.938	Up	0
circRNA_2804|Chr7:141930671_141931015_+	121.617	Up	0
circRNA_3038|Chr9:20240222_20241415_-	121.617	Up	0
circRNA_1496|Chr17:38158056_38163684_-	121.295	Up	0
circRNA_2678|Chr7:15565830_15587694_+	121.295	Up	0
circRNA_0769|Chr13:64048123_64050161_+	118.748	Up	0
circRNA_1651|Chr18:47920555_47926350_-	118.748	Up	0
circRNA_2340|Chr3:101866587_101866917_+	118.748	Up	0
circRNA_1157|Chr15:25440173_25458026_+	118.106	Up	0
circRNA_0403|Chr11:77516358_77540843_+	117.464	Up	0
circRNA_0015|Chr1:4058589_4092391_+	116.832	Up	0
circRNA_0137|Chr1:108311563_108326252_-	116.832	Up	0
circRNA_1732|Chr19:21961471_21963547_+	116.832	Up	0
circRNA_0859|Chr13:121758350_121759666_+	115.869	Up	0
circRNA_0983|Chr14:43651667_43686040_+	115.869	Up	0
circRNA_2203|Chr3:3472071_3480560_-	115.869	Up	0
circRNA_2256|Chr3:23556588_23608808_-	115.869	Up	0
circRNA_2290|Chr3:53555370_53558772_+	115.869	Up	0
circRNA_0203|Chr1:144660144_144687701_-	114.917	Up	0
circRNA_1589|Chr18:9578355_9578861_+	114.917	Up	0
circRNA_1940|Chr2:67917049_67924559_+	114.917	Up	0
circRNA_1383|Chr16:74597613_74604875_+	114.274	Up	0
circRNA_2639|Chr6:14203887_14204963_-	114.274	Up	0
circRNA_0821|Chr13:108104607_108106579_+	101.508	Up	0
circRNA_1611|Chr18:27300970_27310042_-	101.508	Up	0
circRNA_1753|Chr19:28168532_28171133_-	101.508	Up	0
circRNA_0786|Chr13:73395269_73467314_+	101.187	Up	0
circRNA_1046|Chr14:92667733_92668380_+	101.187	Up	0
circRNA_1530|Chr17:58676060_58697125_-	101.187	Up	0
circRNA_0226|Chr1:172287037_172300565_+	98.3183	Up	0
circRNA_0558|Chr12:88449995_88458283_-	98.3183	Up	0
circRNA_1590|Chr18:11456078_11481922_-	98.3183	Up	0
circRNA_1599|Chr18:14734908_14735670_-	97.3548	Up	0
circRNA_2218|Chr3:12631408_12633457_+	97.3548	Up	0
circRNA_3043|Chr9:23561622_23577885_-	97.3548	Up	0
circRNA_0723|Chr13:41317528_41319017_+	96.4024	Up	0
circRNA_1691|Chr19:3174833_3185387_-	96.4024	Up	0
circRNA_2268|Chr3:32406294_32409351_-	96.4024	Up	0
circRNA_2541|Chr5:2637778_2640823_+	96.4024	Up	0
circRNA_2549|Chr5:9788629_9810675_+	96.4024	Up	0
circRNA_0446|Chr12:7279646_7281518_+	95.7601	Up	0
circRNA_1408|Chr17:6583763_6593775_+	95.7601	Up	0
circRNA_1686|Chr19:3132008_3185387_-	95.7601	Up	0
circRNA_2095|Chr2:166723973_166735678_-	95.7601	Up	0
circRNA_2887|Chr8:12850815_12851672_-	95.7601	Up	0
circRNA_0987|Chr14:48532305_48539266_-	81.0777	Up	0
circRNA_1610|Chr18:26334212_26352151_+	81.0777	Up	0
circRNA_1676|Chr18:66013681_66061182_-	81.0777	Up	0
circRNA_3015|Chr9:15349185_15352141_-	81.0777	Up	0
circRNA_3093|Chr9:73405742_73419329_+	81.0777	Up	0
circRNA_0273|Chr10:14945202_14957332_+	77.8883	Up	0
circRNA_0380|Chr11:58343071_58344261_-	77.8883	Up	0
circRNA_0516|Chr12:61992272_62003422_-	77.8883	Up	0
circRNA_1955|Chr2:87062646_87069085_+	77.8883	Up	0
circRNA_1993|Chr2:115001235_115003081_-	77.8883	Up	0
circRNA_2205|Chr3:7586140_7599496_-	77.8883	Up	0
circRNA_0507|Chr12:50449645_50467307_+	77.246	Up	1e-10
circRNA_2979|Chr8:97831930_97872391_-	77.246	Up	1e-10
circRNA_2786|Chr7:131334074_131340308_+	8.05305	Up	0
circRNA_2525|Chr4:86137434_86138167_-	7.30968	Up	0
circRNA_0458|Chr12:24730490_24730818_-	6.93943	Up	0
circRNA_1118|Chr14:155224879_155226720_-	6.50773	Up	0
circRNA_0825|Chr13:111862506_111873764_+	6.33264	Up	0
circRNA_1896|Chr2:46255738_46257942_-	6.26921	Up	0
circRNA_0789|Chr13:74949160_74951324_-	6.23762	Up	0
circRNA_0502|Chr12:47083625_47087154_+	5.55522	Up	0
circRNA_2539|Chr5:1912273_1916641_-	5.51933	Up	0
circRNA_0248|Chr1:191995140_191998712_+	5.46615	Up	0
circRNA_2947|Chr8:44812379_44824478_+	5.28446	Up	0
circRNA_3034|Chr9:19543511_19546510_+	5.00121	Up	0
circRNA_0995|Chr14:55804906_55810296_+	4.95208	Up	0
circRNA_1009|Chr14:74493555_74493880_-	4.58202	Up	0
circRNA_2471|Chr4:47654128_47657460_+	4.51694	Up	0
circRNA_2617|Chr6:7660099_7663863_-	4.39837	Up	0
circRNA_2811|Chr7:143786603_143799363_+	4.38398	Up	0
circRNA_0966|Chr14:32122615_32129667_-	4.25327	Up	0
circRNA_1647|Chr18:45698671_45699135_+	4.15861	Up	0
circRNA_1063|Chr14:95198938_95199930_+	4.14008	Up	0
circRNA_2197|Chr3:154781_156667_-	4.12944	Up	0
circRNA_0237|Chr1:185433380_185455093_-	4.01638	Up	0
circRNA_0727|Chr13:41451812_41453536_+	3.93792	Up	0
circRNA_0904|Chr13:132344983_132350902_+	3.93159	Up	5e-10
circRNA_2349|Chr3:114414056_114415211_-	3.91341	Up	0
circRNA_2568|Chr5:22579058_22592352_+	3.89216	Up	0
circRNA_1076|Chr14:108169163_108177788_-	3.86819	Up	9e-10
circRNA_1048|Chr14:92668317_92671804_+	3.76555	Up	2.4e-09
circRNA_1575|Chr17:81253651_81263397_-	3.74682	Up	0
circRNA_1465|Chr17:27913932_27935122_-	3.69018	Up	3e-10
circRNA_1289|Chr16:26255244_26278747_+	3.67575	Up	0
circRNA_1071|Chr14:99546221_99546576_+	3.62922	Up	5e-10
circRNA_2475|Chr4:47818547_47834376_+	3.54138	Up	6.1e-09
circRNA_2257|Chr3:23968790_23969998_+	3.41965	Up	5.1e-09
circRNA_1226|Chr15:82175689_82177907_+	3.40024	Up	0
circRNA_2824|Chr7:151037946_151051098_-	3.35421	Up	1.226e-07
circRNA_3018|Chr9:16248810_16252000_-	3.35421	Up	1.226e-07
circRNA_1924|Chr2:62224018_62240213_+	3.31835	Up	1.54e-08
circRNA_1915|Chr2:62072692_62163132_-	3.30136	Up	0
circRNA_0268|Chr10:12308655_12322412_-	3.29149	Up	0
circRNA_1446|Chr17:21847859_21864641_+	3.29081	Up	2.203e-07
circRNA_0010|Chr1:2336052_2336799_+	3.25387	Up	4e-10
circRNA_1833|Chr19:49695292_49703686_-	3.20344	Up	1.791e-07
circRNA_2211|Chr3:8721066_8728265_-	3.16648	Up	2.566e-07
circRNA_3169|ChrX:56462151_56462866_+	3.09319	Up	0
circRNA_0929|Chr13:141392232_141410656_+	3.01873	Up	5e-10
circRNA_0328|Chr10:45077048_45077573_+	3.01394	Up	2.6693e-06
circRNA_2675|Chr7:14724154_14744587_+	3.01394	Up	2.6693e-06
circRNA_1288|Chr16:25948385_25955301_+	2.95864	Up	1e-10
circRNA_1342|Chr16:66454573_66462911_+	2.90593	Up	0
circRNA_1706|Chr19:15520379_15524133_-	2.85833	Up	6.59e-08
circRNA_1369|Chr16:74122965_74125235_+	2.74233	Up	0
circRNA_3155|ChrX:35063569_35068086_-	2.73925	Up	0
circRNA_0390|Chr11:62729838_62754093_-	2.70835	Up	2.7e-09
circRNA_2831|Chr7:156735733_156735908_-	2.68336	Up	1e-10
circRNA_1635|Chr18:42076741_42077181_-	2.67917	Up	2.273e-07
circRNA_0549|Chr12:76545335_76572743_-	2.66693	Up	2.65828e-05
circRNA_3028|Chr9:19108369_19108825_+	2.60514	Up	1.4945e-06
circRNA_3027|Chr9:18840059_18840490_+	2.57287	Up	0
circRNA_1738|Chr19:24575557_24576635_-	2.52547	Up	5.44e-08
circRNA_0996|Chr14:55804906_55816595_+	2.5156	Up	0.000175325
circRNA_1804|Chr19:43804209_43804754_+	2.47834	Up	2.9497e-06
circRNA_1458|Chr17:24024808_24025682_+	2.4603	Up	2.596e-07
circRNA_2906|Chr8:25124816_25149051_-	2.44199	Up	1.7821e-06
circRNA_2337|Chr3:101821193_101836156_+	2.43656	Up	0.00032627
circRNA_1029|Chr14:90281419_90285780_-	2.41972	Up	6.0731e-06
circRNA_3010|Chr9:14057678_14109406_-	2.38908	Up	0.000470803
circRNA_0103|Chr1:71041381_71062370_+	2.34815	Up	0
circRNA_0724|Chr13:41327747_41333013_+	2.34613	Up	1.47666e-05
circRNA_0153|Chr1:120690675_120692243_+	2.33938	Up	2.54e-08
circRNA_0123|Chr1:95725952_95727191_+	2.33638	Up	0.000438215
circRNA_2806|Chr7:142056548_142056885_+	2.29336	Up	1.23378e-05
circRNA_0134|Chr1:108266823_108272400_-	2.27791	Up	1.486e-06
circRNA_1344|Chr16:66542953_66552139_+	2.25091	Up	0
circRNA_0650|Chr13:3154294_3228270_-	2.25051	Up	9.93e-08
circRNA_2033|Chr2:131542026_131543109_+	2.23614	Up	9.9105e-05
circRNA_0244|Chr1:187366799_187378051_+	2.22136	Up	0
circRNA_2596|Chr5:29637001_29638568_-	2.21887	Up	0.00111497
circRNA_0182|Chr1:140365862_140389396_-	2.19521	Up	1.23171e-05
circRNA_1825|Chr19:49404938_49407272_-	2.17471	Up	0.000107725
circRNA_2379|Chr3:139050385_139050842_-	2.14224	Up	2.5e-09
circRNA_0785|Chr13:73395269_73442514_+	2.13564	Up	8.64915e-05
circRNA_1072|Chr14:105775612_105783124_+	2.13564	Up	8.64915e-05
circRNA_2384|Chr3:139581728_139583619_+	2.10255	Up	1.261e-07
circRNA_0513|Chr12:60337931_60338354_+	2.07683	Up	0.000316726
circRNA_0009|Chr1:2314378_2336799_+	2.06954	Up	0
circRNA_2309|Chr3:62441584_62449505_-	2.06796	Up	9e-10
circRNA_2107|Chr20:5001452_5007041_-	2.06679	Up	0
circRNA_1413|Chr17:7924174_7946187_+	2.06204	Up	0.000371346
circRNA_0018|Chr1:5812893_5816880_-	2.03947	Up	1.679e-07
circRNA_1361|Chr16:72972823_73006523_-	2.02289	Up	5e-10
circRNA_1577|Chr17:81258974_81263397_-	2.01328	Up	0.000140344
circRNA_1376|Chr16:74316312_74331118_-	2.0093	Up	0.00101531
circRNA_1670|Chr18:57942105_57949816_-	2.0093	Up	0.00729622
circRNA_3048|Chr9:36456165_36457372_-	2.00499	Up	0.000396078
circRNA_1406|Chr17:5932541_5934034_-	0.492105	Down	1.09e-08
circRNA_0409|Chr11:81604397_81635012_-	0.489982	Down	2.7722e-06
circRNA_1683|Chr18:69238887_69245575_+	0.489706	Down	0.000136672
circRNA_1739|Chr19:24834187_24834623_-	0.48963	Down	0
circRNA_2193|Chr21:12398218_12398649_+	0.486713	Down	0
circRNA_2000|Chr2:116843392_116848051_+	0.485481	Down	1.2424e-06
circRNA_1390|Chr16:83996859_84004691_-	0.485002	Down	2.21273e-05
circRNA_0660|Chr13:6883211_6883717_-	0.481448	Down	0
circRNA_1918|Chr2:62146104_62222752_-	0.468832	Down	0
circRNA_2648|Chr6:18968997_18979851_+	0.457305	Down	1e-10
circRNA_0994|Chr14:54824833_54825236_+	0.456154	Down	0
circRNA_0194|Chr1:143474422_143479965_+	0.450608	Down	0.000107537
circRNA_0044|Chr1:19881785_19881998_+	0.443524	Down	0.00131779
circRNA_0484|Chr12:32807831_32810884_-	0.443524	Down	8.34448e-05
circRNA_2574|Chr5:23246879_23247222_-	0.443307	Down	2.8e-09
circRNA_1062|Chr14:94247025_94247454_+	0.44317	Down	3e-10
circRNA_2450|Chr4:34168696_34172328_-	0.441876	Down	1.16871e-05
circRNA_0846|Chr13:115265855_115281947_+	0.441876	Down	0.00194146
circRNA_0426|Chr11:84416228_84423630_+	0.43415	Down	9.82251e-05
circRNA_3112|Chr9:99317633_99319995_+	0.43325	Down	0
circRNA_1311|Chr16:44095126_44098166_-	0.431929	Down	2.3294e-06
circRNA_1917|Chr2:62146104_62206866_-	0.430459	Down	0
circRNA_0282|Chr10:18727937_18776077_-	0.422361	Down	4.31e-08
circRNA_0162|Chr1:127382644_127410468_+	0.413557	Down	1.37228e-05
circRNA_0035|Chr1:19603498_19604421_-	0.407497	Down	1.7e-09
circRNA_2996|Chr9:1643756_1646644_-	0.398692	Down	1.04e-07
circRNA_1262|Chr16:3635639_3639372_+	0.394397	Down	2.785e-07
circRNA_0284|Chr10:18772994_18775132_-	0.392985	Down	0.000126243
circRNA_0164|Chr1:129663350_129680581_-	0.392546	Down	0
circRNA_1508|Chr17:44203264_44203796_+	0.391173	Down	2.065e-07
circRNA_1998|Chr2:116837220_116848051_+	0.389797	Down	3e-09
circRNA_1750|Chr19:26921598_26936818_+	0.389232	Down	2.3843e-06
circRNA_1172|Chr15:40157035_40157385_+	0.387671	Down	4.2e-09
circRNA_1283|Chr16:20860329_20880227_-	0.384843	Down	4.3449e-06
circRNA_0030|Chr1:17419349_17431168_-	0.382444	Down	1.3865e-06
circRNA_2479|Chr4:48194016_48214398_+	0.377911	Down	9.515e-07
circRNA_0404|Chr11:78399795_78402264_-	0.376763	Down	2.3441e-06
circRNA_2619|Chr6:7663078_7663863_-	0.375507	Down	1e-10
circRNA_2023|Chr2:128024251_128050007_-	0.374267	Down	0
circRNA_1503|Chr17:40758602_40760106_-	0.37317	Down	0
circRNA_1402|Chr17:5298779_5303331_+	0.372583	Down	4.896e-07
circRNA_2755|Chr7:113576761_113577083_-	0.367359	Down	4.5e-09
circRNA_1516|Chr17:50957725_50965365_-	0.365702	Down	2.615e-07
circRNA_0231|Chr1:172309943_172322533_+	0.363611	Down	0
circRNA_2669|Chr7:14005466_14014205_+	0.360099	Down	1e-10
circRNA_0794|Chr13:78078475_78082425_-	0.358364	Down	5.01e-07
circRNA_1980|Chr2:101324080_101324640_+	0.357502	Down	1.5378e-05
circRNA_0565|Chr12:95592056_95619864_+	0.35639	Down	4.193e-07
circRNA_2053|Chr2:143850051_143851418_-	0.354426	Down	8.73e-08
circRNA_2038|Chr2:138498706_138500044_-	0.351882	Down	1.22866e-05
circRNA_0686|Chr13:22894288_22899665_+	0.341717	Down	8e-10
circRNA_1605|Chr18:17839635_17840638_-	0.331384	Down	9e-09
circRNA_0684|Chr13:21971693_21974818_+	0.32912	Down	1.856e-06
circRNA_2858|Chr7:169316081_169320074_+	0.323439	Down	1.41e-08
circRNA_0438|Chr12:945690_955753_+	0.321188	Down	1.09e-08
circRNA_1614|Chr18:35823454_35830216_+	0.318	Down	0
circRNA_1832|Chr19:49695292_49698541_-	0.315045	Down	0
circRNA_1105|Chr14:127622469_127623675_-	0.314434	Down	0
circRNA_2175|Chr21:7581311_7584455_-	0.313111	Down	0
circRNA_1835|Chr19:49818288_49821235_-	0.30917	Down	0
circRNA_1572|Chr17:80804860_80833232_+	0.308715	Down	0
circRNA_1971|Chr2:99611219_99612866_-	0.306476	Down	2e-10
circRNA_1237|Chr15:94145480_94146144_-	0.306133	Down	2.88e-07
circRNA_1555|Chr17:74259881_74279625_+	0.304644	Down	1.997e-07
circRNA_2118|Chr20:13823115_13823534_+	0.303391	Down	0
circRNA_2562|Chr5:13584221_13585801_+	0.300405	Down	1.296e-07
circRNA_2608|Chr6:5172991_5181628_-	0.300405	Down	1.296e-07
circRNA_0901|Chr13:132336479_132350902_+	0.298256	Down	4.09e-07
circRNA_2307|Chr3:62353008_62363584_-	0.296284	Down	8.39e-08
circRNA_1417|Chr17:8453901_8454856_+	0.295508	Down	0
circRNA_1890|Chr2:41866191_41879848_-	0.294584	Down	2.859e-07
circRNA_1106|Chr14:127753117_127753777_-	0.291001	Down	1.995e-07
circRNA_0376|Chr11:58139614_58149529_+	0.290099	Down	0
circRNA_1187|Chr15:66454332_66454898_+	0.288435	Down	0
circRNA_0577|Chr12:101910482_101912457_-	0.282596	Down	1e-10
circRNA_1712|Chr19:16674989_16675524_+	0.280815	Down	0
circRNA_0636|Chr12:148652378_148666284_+	0.279416	Down	0
circRNA_1368|Chr16:74119138_74125235_+	0.278089	Down	0
circRNA_1958|Chr2:90269851_90272009_-	0.274663	Down	3.34e-08
circRNA_0670|Chr13:13490976_13491547_-	0.263287	Down	1.9e-09
circRNA_0954|Chr14:24103376_24118908_+	0.255542	Down	0
circRNA_3075|Chr9:59492456_59499650_+	0.244497	Down	0
circRNA_2228|Chr3:16831021_16831532_-	0.244332	Down	6e-10
circRNA_0048|Chr1:26648580_26650850_+	0.24121	Down	0
circRNA_0744|Chr13:49766355_49767317_+	0.239969	Down	0
circRNA_1027|Chr14:90248625_90248906_-	0.234743	Down	1e-10
circRNA_1879|Chr2:33444477_33451103_+	0.234743	Down	1e-10
circRNA_0992|Chr14:52544597_52545418_+	0.233825	Down	0
circRNA_0501|Chr12:47056585_47078780_+	0.230052	Down	0
circRNA_2274|Chr3:36171185_36172728_+	0.22768	Down	0
circRNA_3063|Chr9:52566799_52607344_-	0.220938	Down	0
circRNA_2431|Chr4:11545519_11553834_-	0.209201	Down	0
circRNA_3030|Chr9:19487999_19489773_+	0.206249	Down	0
circRNA_1354|Chr16:69736647_69739296_-	0.203574	Down	0
circRNA_0230|Chr1:172309943_172311987_+	0.201641	Down	0
circRNA_0439|Chr12:987030_987848_-	0.195587	Down	0
circRNA_0356|Chr11:30837155_30839011_+	0.194854	Down	0
circRNA_1016|Chr14:80699223_80741479_-	0.192201	Down	0
circRNA_1218|Chr15:76135576_76148030_-	0.191895	Down	0
circRNA_0221|Chr1:159316476_159317972_+	0.189592	Down	0
circRNA_1108|Chr14:128861221_128862099_-	0.181193	Down	0
circRNA_0187|Chr1:141833767_141862094_-	0.170018	Down	0
circRNA_1374|Chr16:74263214_74316488_-	0.16097	Down	0
circRNA_1863|Chr2:29042905_29051594_+	0.153781	Down	0
circRNA_2067|Chr2:153809192_153809492_-	0.150063	Down	0
circRNA_1378|Chr16:74328145_74332842_-	0.144421	Down	0
circRNA_0283|Chr10:18768477_18776077_-	0.139856	Down	0
circRNA_0452|Chr12:12235757_12236943_-	0.011182	Down	0
circRNA_0666|Chr13:8538525_8553152_+	0.011182	Down	0
circRNA_1033|Chr14:91659318_91676192_+	0.011182	Down	0
circRNA_1846|Chr19:53068679_53070095_-	0.011182	Down	0
circRNA_1823|Chr19:49395123_49396552_-	0.0106988	Down	0
circRNA_2390|Chr3:143742411_143794540_+	0.0106988	Down	0
circRNA_2962|Chr8:78734629_78737815_-	0.0106988	Down	0
circRNA_3126|ChrX:1660022_1660779_+	0.0106988	Down	0
circRNA_0450|Chr12:12232661_12236943_-	0.0103336	Down	0
circRNA_1510|Chr17:50514703_50544266_+	0.00887997	Down	0
circRNA_2901|Chr8:20240266_20272116_-	0.00887997	Down	0
circRNA_2016|Chr2:125019657_125021832_+	0.00869565	Down	0
circRNA_2391|Chr3:145869970_145900735_-	0.00869565	Down	0
circRNA_1552|Chr17:74257168_74272171_+	0.00842665	Down	0
circRNA_1777|Chr19:32865496_32899416_-	0.00842665	Down	0
circRNA_3157|ChrX:35109664_35131502_-	0.00842665	Down	0
circRNA_0655|Chr13:3263672_3283611_-	0.00833646	Down	0
circRNA_2044|Chr2:140611003_140656345_+	0.00833646	Down	0
circRNA_0667|Chr13:8546240_8553152_+	0.00819845	Down	0
circRNA_1330|Chr16:60032635_60032997_-	0.00819845	Down	0
circRNA_1808|Chr19:45230611_45231566_-	0.00819845	Down	0
circRNA_2907|Chr8:25135178_25149051_-	0.00819845	Down	0
circRNA_2986|Chr8:102199374_102226455_-	0.00819845	Down	0
circRNA_0880|Chr13:128214822_128221437_-	0.00754757	Down	0
circRNA_2032|Chr2:131207676_131212733_-	0.00754757	Down	0
circRNA_0587|Chr12:108127196_108136552_-	0.00745464	Down	0
circRNA_2224|Chr3:15913696_15915007_-	0.00745464	Down	0
circRNA_2728|Chr7:76410421_76410734_+	0.00736398	Down	0
circRNA_2061|Chr2:149463572_149473160_+	0.00732431	Down	0
circRNA_2981|Chr8:100212207_100215219_+	0.00732431	Down	0
circRNA_0542|Chr12:74048112_74051059_+	0.00713253	Down	0
circRNA_1000|Chr14:65052705_65064447_-	0.00713253	Down	0
circRNA_2787|Chr7:131334074_131360036_+	0.00713253	Down	0
circRNA_0845|Chr13:114920528_114922399_+	0.00695054	Down	0
circRNA_2138|Chr20:24397736_24399967_+	0.00695054	Down	0
circRNA_0530|Chr12:66388896_66394595_-	0.00679454	Down	0
circRNA_2873|Chr8:3730738_3777640_-	0.00679454	Down	0
circRNA_2047|Chr2:142050610_142051469_-	0.00642359	Down	0
circRNA_2698|Chr7:38476783_38478750_-	0.00642359	Down	0
circRNA_0050|Chr1:26666741_26698588_+	0.00629012	Down	0
circRNA_1260|Chr16:2976884_2980003_-	0.00604576	Down	0
circRNA_0136|Chr1:108292696_108303941_-	0.00601245	Down	0
circRNA_2700|Chr7:38614511_38615484_-	0.00601245	Down	0
circRNA_1078|Chr14:110865421_110880012_-	0.00594033	Down	0
circRNA_2263|Chr3:28086521_28114061_-	0.00594033	Down	0
circRNA_1454|Chr17:22973475_22975031_-	0.00586991	Down	0
circRNA_0911|Chr13:133712938_133713294_+	0.00580115	Down	0
circRNA_1309|Chr16:43605751_43607360_-	0.00569618	Down	0
circRNA_1654|Chr18:48101062_48115573_-	0.00559098	Down	0
circRNA_2404|Chr4:4009504_4011953_-	0.00559098	Down	0
circRNA_2423|Chr4:7450814_7451546_-	0.00559098	Down	0
circRNA_2652|Chr7:2135680_2149433_-	0.0054896	Down	0
circRNA_1600|Chr18:14734908_14738414_-	0.00546752	Down	0
circRNA_0622|Chr12:141392879_141399973_-	0.00545655	Down	0
circRNA_2795|Chr7:140587868_140593284_-	0.00545655	Down	0
circRNA_0640|Chr12:152705920_152710987_+	0.00537053	Down	0
circRNA_1075|Chr14:108156233_108177788_-	0.0053494	Down	0
circRNA_0055|Chr1:33097057_33146148_-	0.00524637	Down	0
circRNA_0694|Chr13:31214861_31227477_-	0.00524637	Down	0
circRNA_3059|Chr9:52026746_52055232_-	0.0051668	Down	0
circRNA_1559|Chr17:75653682_75655257_-	0.00511345	Down	0
circRNA_2234|Chr3:17439028_17439599_+	0.00511345	Down	0
circRNA_0259|Chr10:3104930_3113458_-	0.00507388	Down	0
circRNA_2411|Chr4:4846630_4874631_-	0.00494945	Down	0
circRNA_0275|Chr10:16739296_16739804_-	0.00490932	Down	0
circRNA_1156|Chr15:25440173_25442214_+	0.00488287	Down	0
circRNA_3193|ChrX:105310465_105312123_-	0.00473028	Down	0
circRNA_1677|Chr18:66953585_66954283_+	0.00405256	Down	0
circRNA_1217|Chr15:76057812_76099300_-	0.00404052	Down	0
circRNA_2892|Chr8:13438054_13450680_+	0.00403452	Down	0
circRNA_2588|Chr5:28745860_28746345_+	0.00399903	Down	0
circRNA_2342|Chr3:105417594_105418496_-	0.00398146	Down	0
circRNA_2980|Chr8:99131453_99132227_+	0.00370452	Down	0
circRNA_2270|Chr3:32499380_32533011_-	0.00356627	Down	0
circRNA_2031|Chr2:131075750_131078149_+	0.00348418	Down	0
circRNA_2371|Chr3:131218969_131240294_-	0.00339241	Down	0
circRNA_2776|Chr7:129327394_129330839_+	0.00327217	Down	0
circRNA_0274|Chr10:16730812_16739804_-	0.00307061	Down	0
circRNA_0762|Chr13:63260253_63271026_-	0.00300623	Down	0
circRNA_1584|Chr18:3771422_3773578_-	0.00223209	Down	0
