# Supplementary material for: Residual periodontal ligament in the extraction socket promotes the dentin regeneration potential of DPSCs in the rabbit jaw
Source: Stem Cell Res Ther. 2023 Mar 20;14:47. doi: 10.1186/s13287-023-03283-x (PMC10029302; doi:10.1186/s13287-023-03283-x)
Supplement: Supplementary file 5 — Additional file 5: Differentially expressed miRNAs in DPSCs regulated by PDLSCs. [file 13287_2023_3283_MOESM5_ESM.xls]

## Sheet: Sheet1
Supplementary Table 5. The differentially expressed miRAN of PDLSCs regulated in DPSCs.
Gene_symbol	Fold-change (miR-196a-5p mimics/Consh)	DiffState style	p-Value
novel488_mature	36.5633	Up	0.00265538
ocu-miR-885-3p	26.1985	Up	0.009845
ocu-miR-885-5p	4.66841	Up	0.00373606
novel22_mature	4.06259	Up	1.90706e-05
novel465_mature	3.61822	Up	0.0164045
novel521_mature	2.68502	Up	0.0494624
ocu-miR-139-3p	2.61273	Up	9.65793e-05
ocu-miR-92a-2-5p	2.47987	Up	0.0376478
ocu-miR-1249-3p	2.44821	Up	1.50085e-05
novel4_mature	2.18344	Up	0.00179199
ocu-miR-451-5p	2.16324	Up	0.000376631
ocu-miR-150-5p	2.07427	Up	0.000194485
novel38_mature	2.03556	Up	0.00263028
novel342_mature>novel778_mature	0.461747	Down	8.25088e-05
ocu-miR-146a-3p	0.383759	Down	0.010963
novel103_star	0.287677	Down	0.0242698
novel497_star	0.226074	Down	0.00310183
novel10_mature	0.154935	Down	0.00343949
novel216_mature	0.0526247	Down	0.017195
