# Supplementary material for: Residual periodontal ligament in the extraction socket promotes the dentin regeneration potential of DPSCs in the rabbit jaw
Source: Stem Cell Res Ther. 2023 Mar 20;14:47. doi: 10.1186/s13287-023-03283-x (PMC10029302; doi:10.1186/s13287-023-03283-x)
Supplement: Supplementary file 6 — Additional file 6: GO functional enrichment analysis of differentially expressed mRNAs in DPSCs regulated by PDLSCs. [file 13287_2023_3283_MOESM6_ESM.xls]

## Sheet: Sheet2
Supplementary Table 6. The GO function enrichment analysis of differentially expressed mRNA of PDLSCs regulated in DPSCs
id	Term	ListHits	p-value	Enrichment_score	Gene	DiffState style
GO:0032982	myosin filament	5	3.60984e-06	19.0664	LOC100008687;LOC100303760;MYH1;MYH3;MYH4	up
GO:0006096	glycolytic process	5	8.00179e-05	10.7767	ALDOC;ENO1;ENO2;GPI;PGK1	up
GO:0030016	myofibril	5	0.000122251	9.91453	KCNJ8;LOC100008687;LOC100303760;MYH1;MYH4	up
GO:0005886	plasma membrane	66	0.000269594	1.49876	ABCA8;ACE;ADCY4;APLNR;C12H6orf25;C18H10orf54;CA9;CARMIL2;CDH23;CDH5;CHRNA9;CPNE6;EDAR;EFNA3;ENO1;ENO2;FGR;FRMPD3;GDPD2;GFRA3;GP9;GPR158;GPRC5D;IGSF9;IL1RAPL2;JAM2;KCNH6;KCNIP2;KCNJ3;KCNJ8;KCNJ9;LOC100339055;LOC100339518;LOC100357076;LOC103351302;LOC103351344;LOC103351406;LOC108175407;MC5R;MYO1G;NLGN3;NRG2;OPALIN;PDE2A;PNOC;PTPRB;RAB3B;RASGRP4;REM1;RHO;RTN4RL2;SEMA4A;SEZ6L2;SIRPB2;SLC26A7;SLC38A4;…	up
GO:0002009	morphogenesis of an epithelium	3	0.000622227	16.5242	CA9;KRT16;TBX4	up
GO:0003009	skeletal muscle contraction	3	0.000622227	16.5242	LOC100303760;MYH3;TNNT2	up
GO:0031528	microvillus membrane	3	0.000622227	16.5242	CA9;PROM2;SYTL1	up
GO:0030049	muscle filament sliding	3	0.000875693	14.8718	LOC100303760;MYH3;TNNT2	up
GO:0035526	retrograde transport, plasma membrane to Golgi	3	0.000875693	14.8718	LOC103351302;LOC103351344;LOC108175407	up
GO:0055010	ventricular cardiac muscle tissue morphogenesis	3	0.000875693	14.8718	COL11A1;TNNC1;TNNT2	up
GO:0005242	inward rectifier potassium channel activity	3	0.000875693	14.8718	KCNJ3;KCNJ8;KCNJ9	up
GO:0030017	sarcomere	4	0.000886953	9.01321	LOC100008687;MYH3;TIMP4;TNNT2	up
GO:0001525	angiogenesis	9	0.000900534	3.59801	ADGRG1;APLNR;LEPR;PGF;PTPRB;SEMA4A;TBX4;TMEM100;VEGFA	up
GO:0005262	calcium channel activity	5	0.00093309	6.52272	CHRNA9;LOC103351406;PDE2A;RYR1;RYR2	up
GO:0005509	calcium ion binding	19	0.0011355	2.19042	ANXA8;CALB2;CDH23;CDH5;EFCC1;EGFL8;KCNIP2;KCNIP3;LOC100344427;LOC103351406;RASGRP4;RYR1;RYR2;SLIT1;SNCB;SYT1;TLL2;TNNC1;TNNT2	up
GO:0005516	calmodulin binding	9	0.00125924	3.43195	LOC100008687;MYH1;MYH3;MYH4;MYO1G;REM1;RYR1;RYR2;SYT1	up
GO:0019068	virion assembly	3	0.00155817	12.3932	LOC103351302;LOC103351344;LOC108175407	up
GO:0016021	integral component of membrane	66	0.00158767	1.40601	ABCA8;ACE;ACKR1;ADGRG4;ADGRG7;APLNR;AWAT2;C12H6orf25;C18H10orf35;C18H10orf54;CA12;CA9;CDH23;CDH5;CMTM8;CSPG5;EDAR;FAM162A;FAM205C;GDPD2;GPAT2;GPR158;GPRC5D;HRASLS;IGSF9;IL1RAPL2;KCNJ9;KNCN;LEPR;LOC100339518;LOC100346650;LOC100347599;LOC100357209;LOC103345465;LOC103351406;LSMEM2;MC5R;MOG;MROH7;NRG2;NRSN1;OPALIN;PIANP;RHO;RYR1;RYR2;SEZ6L2;SIRPB2;SLC15A1;SLC22A7;SLC26A7;SLC35F1;SLC7A3;SLCO4C1;STUM;S…	up
GO:0016323	basolateral plasma membrane	8	0.00160672	3.63836	ATP6V1B1;CA9;LEPR;PIANP;PROM2;SLC22A7;SLC26A7;SLCO4C1	up
GO:0048227	plasma membrane to endosome transport	3	0.00199561	11.4398	LOC103351302;LOC103351344;LOC108175407	up
GO:0060285	cilium-dependent cell motility	3	0.00250229	10.6227	CCDC65;CFAP57;DNAH2	up
GO:1903358	regulation of Golgi organization	3	0.00308163	9.91453	LOC103351302;LOC103351344;LOC108175407	up
GO:0030425	dendrite	13	0.00309277	2.40464	ADCY4;ALOX5;APOD;CALB2;CPNE6;HTR6;HTR7;IGSF9;LOC100339055;PNOC;RTN4RL2;SARM1;SV2A	up
GO:0016525	negative regulation of angiogenesis	4	0.00331029	6.39647	EFNA3;PGK1;SEMA4A;TNMD	up
GO:0042472	inner ear morphogenesis	4	0.00331029	6.39647	ATP6V1B1;CDH23;CHRNA9;COL11A1	up
GO:0048488	synaptic vesicle endocytosis	3	0.00373677	9.29487	NLGN3;SNCB;SYT1	up
GO:0048814	regulation of dendrite morphogenesis	3	0.00373677	9.29487	NEUROG3;SARM1;TNIK	up
GO:0008076	voltage-gated potassium channel complex	5	0.00417751	4.67667	KCNIP2;KCNIP3;KCNJ3;KCNJ8;LRRC55	up
GO:0010107	potassium ion import	3	0.00447057	8.74811	KCNJ3;KCNJ8;KCNJ9	up
GO:0031234	extrinsic component of cytoplasmic side of plasma membrane	4	0.00632397	5.35921	CARMIL2;CAV2;FGR;STAC2	up
GO:0008083	growth factor activity	6	0.00655085	3.58357	BMP6;CSPG5;FGF11;NRG2;PGF;VEGFA	up
GO:0006094	gluconeogenesis	3	0.00716862	7.4359	ENO2;GPI;PGK1	up
GO:0008201	heparin binding	6	0.00820294	3.4188	ADGRG1;C12H6orf25;COL11A1;PGF;VEGFA;WISP1	up
GO:0003774	motor activity	4	0.00834965	4.95726	LOC100008687;MYH1;MYH4;MYO1G	up
GO:0008144	drug binding	4	0.00834965	4.95726	FKBP1B;PDE2A;RYR1;RYR2	up
GO:0001938	positive regulation of endothelial cell proliferation	3	0.0094016	6.75991	BMP6;PGF;VEGFA	up
GO:0046034	ATP metabolic process	3	0.0094016	6.75991	ATP6V1B1;LOC100303760;MYH3	up
GO:0005887	integral component of plasma membrane	23	0.0105548	1.67426	ADCY4;ADGRG1;ADGRG4;ADGRG7;CHRNA9;CSPG5;GP9;HTR6;HTR7;IGDCC3;INSRR;JAM2;KCNH6;LRRC55;NLGN3;PROM2;PTPRB;SCNN1A;SEMA4A;SLC38A4;SLCO2B1;SLCO4C1;TFR2	up
GO:0007565	female pregnancy	3	0.0106533	6.466	ENDOU;PGF;PNOC	up
GO:0051384	response to glucocorticoid	3	0.0106533	6.466	BMP6;CPN1;LOC100339518	up
GO:0022857	transmembrane transporter activity	3	0.0106533	6.466	SLC22A7;SLC35F1;SV2A	up
GO:0017137	Rab GTPase binding	6	0.0106649	3.233	LOC103351302;LOC103351344;LOC108175407;PIFO;RPH3AL;SYTL1	up
GO:0005615	extracellular space	22	0.0124068	1.6727	APOD;BMP6;CILP;CMTM8;COL11A1;COL28A1;CPN1;ENO2;GPI;IL1RN;LEP;MROH7;MST1;NRG2;PGF;RTN4RL2;SEMA4A;SLIT1;SMPDL3B;TIMP4;VEGFA;WISP1	up
GO:0051480	regulation of cytosolic calcium ion concentration	3	0.0134333	5.94872	CALB2;CDH23;TMEM178A	up
GO:0045766	positive regulation of angiogenesis	4	0.0135776	4.31067	APLNR;CDH5;PGF;VEGFA	up
GO:0055114	oxidation-reduction process	5	0.0141689	3.49103	LOC100345745;LOC100346650;LOC100347679;LOC103351405;ME3	up
GO:0071456	cellular response to hypoxia	4	0.0146116	4.21895	FAM162A;LOC100345745;PGK1;VEGFA	up
GO:0007189	adenylate cyclase-activating G protein-coupled receptor signaling pathway	4	0.0180073	3.96581	ADCY4;ADGRG1;ADGRG4;ADGRG7	up
GO:0098793	presynapse	4	0.0180073	3.96581	CALB2;NLGN3;SNCB;TNIK	up
GO:0005506	iron ion binding	6	0.0186272	2.85996	ALOX5;EGLN3;LOC100345193;LOC100346650;LOC103351405;P4HA1	up
GO:0042493	response to drug	5	0.0195265	3.219	APOD;CA9;PGF;RPH3AL;TIMP4	up
GO:0060170	ciliary membrane	3	0.0201227	5.12821	LOC103351406;PROM2;SCNN1A	up
GO:0043235	receptor complex	6	0.0202654	2.806	GFRA3;GPRC5D;INSRR;LEPR;LOC103351406;PTPRB	up
GO:0099055	integral component of postsynaptic membrane	3	0.0220331	4.95726	CSPG5;HTR7;NLGN3	up
GO:0007417	central nervous system development	4	0.0246808	3.60528	DMBX1;IL1RAPL2;LOC100346650;TIMP4	up
GO:0007166	cell surface receptor signaling pathway	5	0.0260672	2.9863	ADGRG1;ADGRG4;ADGRG7;LEPR;RTN4RL2	up
GO:0005902	microvillus	3	0.0261407	4.64744	ATP6V1B1;MYO1G;PROM2	up
GO:0005102	signaling receptor binding	8	0.0278712	2.22798	CDH5;EGFL8;FGR;GFRA3;MOG;NRG2;NXPH3;PIPOX	up
GO:0050728	negative regulation of inflammatory response	3	0.0283376	4.5066	CDH5;SMPDL3B;TNFAIP8L2	up
GO:0051015	actin filament binding	6	0.0288476	2.5864	LOC100008687;LOC100303760;MYH1;MYH3;MYH4;TNNC1	up
GO:0001934	positive regulation of protein phosphorylation	4	0.0293135	3.4188	PGF;PROM2;TNIK;VEGFA	up
GO:0007169	transmembrane receptor protein tyrosine kinase signaling pathway	3	0.0306295	4.37406	FGR;INSRR;RASGRP4	up
GO:0005544	calcium-dependent phospholipid binding	3	0.033016	4.24908	ANXA8;CPNE6;SYT1	up
GO:0031225	anchored component of membrane	4	0.034428	3.25067	EFNA3;GFRA3;SMPDL3B;XPNPEP2	up
GO:0005125	cytokine activity	5	0.0382529	2.69417	BMP6;CMTM8;GPI;IL1RN;VEGFA	up
GO:0007268	chemical synaptic transmission	6	0.0395356	2.39868	CHRNA9;HTR6;HTR7;PGK1;PNOC;SNCB	up
GO:0031410	cytoplasmic vesicle	7	0.040996	2.19626	LOC103351302;LOC103351344;LOC108175407;NRSN1;PIFO;PROM2;TFR2	up
GO:0009897	external side of plasma membrane	6	0.0435898	2.34201	GFRA3;KCNJ3;LEPR;MOG;RTN4RL2;TFR2	up
GO:0001503	ossification	3	0.0523144	3.5409	ATP6V1B1;BMP6;COL11A1	up
GO:0006936	muscle contraction	3	0.0523144	3.5409	RYR1;TBX20;TNNT2	up
GO:0030141	secretory granule	3	0.0523144	3.5409	RAB3B;RPH3AL;VEGFA	up
GO:0005923	bicellular tight junction	4	0.054996	2.79283	CDH5;JAM2;MPP7;WNK4	up
GO:0098982	GABA-ergic synapse	3	0.0554311	3.45856	CSPG5;NRG2;SV2A	up
GO:0072659	protein localization to plasma membrane	4	0.0597567	2.71631	GPR158;KCNIP3;RAB3B;TNIK	up
GO:0031514	motile cilium	4	0.0597567	2.71631	CCDC65;CFAP100;DNAH2;SCNN1A	up
GO:0071277	cellular response to calcium ion	3	0.0619232	3.30484	CPNE6;RYR1;SYT1	up
GO:0004888	transmembrane signaling receptor activity	4	0.0647297	2.64387	CHRNA9;EDAR;INSRR;LEPR	up
GO:0090630	activation of GTPase activity	3	0.0652961	3.233	LOC103351302;LOC103351344;LOC108175407	up
GO:0004930	G protein-coupled receptor activity	9	0.0681175	1.77751	ACKR1;ADGRG1;ADGRG4;ADGRG7;APLNR;GPR158;GPRC5D;HTR6;HTR7	up
GO:0007568	aging	3	0.0687519	3.16421	APOD;KRT16;PAX5	up
GO:0009968	negative regulation of signal transduction	3	0.0687519	3.16421	C12H6orf25;INSRR;RGS4	up
GO:0001669	acrosomal vesicle	3	0.0687519	3.16421	LRGUK;MROH2B;SCNN1A	up
GO:0031982	vesicle	3	0.0687519	3.16421	BMP6;PACRG;RAB3B	up
GO:0001666	response to hypoxia	3	0.0722891	3.09829	EGLN3;PGF;VEGFA	up
GO:0006887	exocytosis	3	0.0722891	3.09829	MYO1G;RPH3AL;SYTL1	up
GO:0030154	cell differentiation	11	0.073413	1.64247	CSPG5;EDAR;FGR;HES2;INSRR;LRGUK;MROH2B;NDRG2;PGF;SLCO4C1;TLL2	up
GO:0043204	perikaryon	4	0.0753022	2.51001	CPNE6;ENO2;RTN4RL2;TMEM100	up
GO:0045177	apical part of cell	3	0.0759063	3.03506	CDH23;EDAR;KNCN	up
GO:0005622	intracellular	10	0.0785573	1.66911	ADGB;ADGRG1;ADGRG4;ADGRG7;LEP;NEUROG3;NRG2;PPFIA4;RAPGEFL1;SLIT1	up
GO:0006954	inflammatory response	6	0.0791197	2.0097	ACKR1;ALOX5;BMP6;IL1RN;KRT16;SMPDL3B	up
GO:0005576	extracellular region	21	0.0810168	1.38434	ACE;ADGRG1;CLPSL2;COL11A1;COL28A1;CPN1;CSPG5;EGFL8;ENDOU;FGF11;FGR;KERA;LEPR;MST1;NXPH3;PGF;PNOC;RNASE13;RTN4RL2;TLL2;XPNPEP2	up
GO:0034765	regulation of ion transmembrane transport	4	0.0866892	2.38904	KCNH6;KCNJ3;KCNJ8;KCNJ9	up
GO:0042383	sarcolemma	3	0.095139	2.75404	ALOX5;KCNJ8;STAC2	up
GO:0005635	nuclear envelope	4	0.102021	2.2533	ALOX5;LOC100347679;SUN5;TNMD	up
GO:0042593	glucose homeostasis	3	0.107539	2.60909	INSRR;LEPR;RPH3AL	up
GO:0071805	potassium ion transmembrane transport	3	0.107539	2.60909	KCNH6;LOC103351406;LRRC55	up
GO:0006629	lipid metabolic process	3	0.111806	2.5641	APOD;GDPD2;LEP	up
GO:0008021	synaptic vesicle	3	0.111806	2.5641	HTR7;RAB3B;SV2A	up
GO:0009986	cell surface	9	0.115678	1.58774	CDH5;CSPG5;EGFL8;LOC103351406;NLGN3;PPFIA4;PROM2;RTN4RL2;VEGFA	up
GO:0007399	nervous system development	5	0.116901	1.93643	CSPG5;GFRA3;NDRG2;NRSN1;RAPGEFL1	up
GO:0007219	Notch signaling pathway	3	0.12053	2.47863	HES2;TIMP4;TMEM100	up
GO:0007596	blood coagulation	3	0.12053	2.47863	ANXA8;C12H6orf25;GP9	up
GO:0006811	ion transport	3	0.124983	2.438	SLC22A7;SLC26A7;WNK4	up
GO:0007267	cell-cell signaling	3	0.124983	2.438	EFNA3;PGF;WISP1	up
GO:0031012	extracellular matrix	5	0.125523	1.89209	COL11A1;COL28A1;RTN4RL2;TIMP4;WISP1	up
GO:0044325	ion channel binding	3	0.13869	2.32372	CDH5;LRRC55;RYR1	up
GO:0030198	extracellular matrix organization	4	0.139699	2.00294	COL11A1;COL28A1;ERO1A;JAM2	up
GO:0042981	regulation of apoptotic process	3	0.148098	2.2533	BMP6;SARM1;TNFAIP8L2	up
GO:0007156	homophilic cell adhesion via plasma membrane adhesion molecules	4	0.154608	1.92515	CDH23;CDH5;IGSF9;TRO	up
GO:0007411	axon guidance	4	0.154608	1.92515	EFNA3;GFRA3;IGSF9;SLIT1	up
GO:0020037	heme binding	4	0.154608	1.92515	ADGB;LOC100345193;LOC100346650;LOC103351405	up
GO:0030335	positive regulation of cell migration	4	0.158426	1.90664	C18H10orf54;CARMIL2;FGR;SEMA4A	up
GO:0030424	axon	6	0.159539	1.64329	CPNE6;IGSF9;INSRR;RTN4RL2;SARM1;SYT1	up
GO:0006886	intracellular protein transport	6	0.168183	1.6165	LOC103351302;LOC103351344;LOC108175407;RAB3B;RPH3AL;SYTL1	up
GO:0007605	sensory perception of sound	3	0.177471	2.06553	ATP6V1B1;CDH23;COL11A1	up
GO:0036064	ciliary basal body	3	0.177471	2.06553	KNCN;LOC100344427;PIFO	up
GO:0007030	Golgi organization	3	0.187599	2.0097	LOC103351302;LOC103351344;LOC108175407	up
GO:0042391	regulation of membrane potential	3	0.192719	1.98291	CHRNA9;KCNH6;SLC26A7	up
GO:0006468	protein phosphorylation	6	0.20147	1.52531	FGR;HUNK;LOC100339055;RHO;TNIK;WNK4	up
GO:0043005	neuron projection	6	0.204611	1.51753	CALB2;CHRNA9;NRSN1;PACRG;RTN4RL2;SV2A	up
GO:0043231	intracellular membrane-bounded organelle	8	0.205225	1.41636	ABCA8;FKBP1B;LOC103351405;LOC103351406;P4HA1;PAX5;RYR2;SEMA4A	up
GO:0043547	positive regulation of GTPase activity	3	0.20828	1.90664	LOC103351302;LOC103351344;LOC108175407	up
GO:0000165	MAPK cascade	3	0.213529	1.88251	GFRA3;RASGRP4;TNIK	up
GO:0005929	cilium	4	0.215163	1.68043	DAW1;HTR6;PROM2;TTC21A	up
GO:0045202	synapse	6	0.21735	1.48718	CALB2;CDH23;CHRNA9;NLGN3;PPFIA4;SARM1	up
GO:0043025	neuronal cell body	6	0.22382	1.47245	APOD;HTR7;KNCN;NRSN1;PNOC;SV2A	up
GO:0007155	cell adhesion	7	0.226165	1.41636	ADGRG1;CDH23;COL28A1;GP9;MOG;WISP1;ZAN	up
GO:0062023	collagen-containing extracellular matrix	4	0.236654	1.61212	CILP;COL11A1;COL28A1;LOC100340230	up
GO:0005911	cell-cell junction	3	0.240169	1.77045	CDH5;RHO;SV2A	up
GO:0016324	apical plasma membrane	5	0.267024	1.44107	ATP6V1B1;KNCN;PROM2;SCNN1A;TNIK	up
GO:0098978	glutamatergic synapse	6	0.267289	1.38342	CSPG5;IL1RAPL2;NRG2;SV2A;SYT1;TNIK	up
GO:0000287	magnesium ion binding	4	0.272006	1.51367	ENO1;ENO2;PRTFDC1;PUDP	up
GO:0001078	proximal promoter DNA-binding transcription repressor activity, RNA polymerase II-specific	3	0.272803	1.65242	HES2;KLF8;NEUROG3	up
GO:0007186	G protein-coupled receptor signaling pathway	8	0.277294	1.29602	ADCY4;ADGRG4;ADGRG7;APLNR;PDE2A;PNOC;RAPGEFL1;RGS4	up
GO:0008360	regulation of cell shape	3	0.278292	1.63426	FGR;SEMA4A;VEGFA	up
GO:0046777	protein autophosphorylation	3	0.289302	1.59912	FGR;INSRR;TNIK	up
GO:0038023	signaling receptor activity	3	0.289302	1.59912	EDAR;NLGN3;RTN4RL2	up
GO:0046983	protein dimerization activity	3	0.300344	1.56545	HES2;NEUROG3;TFEC	up
GO:0005524	ATP binding	21	0.30332	1.13525	ABCA8;ADCY4;ATP6V1B1;DNAH2;FGR;HUNK;INSRR;KCNJ8;LOC100008687;LOC100303760;LOC100339055;LRGUK;MYH1;MYH3;MYH4;MYO1G;PGK1;RYR1;TNIK;UBE2T;WNK4	up
GO:0000122	negative regulation of transcription by RNA polymerase II	9	0.316948	1.22234	BMP6;KLF8;LOC100357209;LOC100357520;NEUROG3;PAX5;PDE2A;PER3;TBX20	up
GO:0035556	intracellular signal transduction	6	0.319773	1.2932	HUNK;LOC100339055;NRG2;STAC2;TNIK;WNK4	up
GO:0045087	innate immune response	5	0.333882	1.31145	FGR;KRT16;SARM1;SMPDL3B;TNFAIP8L2	up
GO:0006955	immune response	4	0.335652	1.36752	BMP6;ENDOU;IL1RN;LOC100357076	up
GO:0000978	RNA polymerase II proximal promoter sequence-specific DNA binding	6	0.341218	1.26032	HES2;HSF5;KLF8;NEUROG3;PAX5;TBX20	up
GO:0005794	Golgi apparatus	12	0.353046	1.1484	C12H6orf25;CSPG5;KCNIP3;LOC103345465;LOC103351344;LOC108175407;OPALIN;PDE2A;RAB3B;RHO;SUN5;SYT1	up
GO:0005096	GTPase activator activity	4	0.354024	1.33081	LOC103351302;LOC103351344;LOC108175407;RGS4	up
GO:0000977	RNA polymerase II regulatory region sequence-specific DNA binding	4	0.358619	1.32194	DMBX1;HES2;LOC100354345;TBX20	up
GO:0007420	brain development	3	0.366726	1.38989	ADGRG1;APOD;DMBX1	up
GO:0001077	proximal promoter DNA-binding transcription activator activity, RNA polymerase II-specific	4	0.38616	1.27109	CAMTA1;NEUROG3;PAX5;TBX20	up
GO:0007165	signal transduction	8	0.40428	1.1396	CHRNA9;GFRA3;PGF;PNOC;REM1;SARM1;TRAIP;WISP1	up
GO:0016055	Wnt signaling pathway	3	0.421271	1.27109	NDRG2;TNIK;WISP1	up
GO:0015629	actin cytoskeleton	3	0.421271	1.27109	CARMIL2;FGR;LOC100357076	up
GO:0030027	lamellipodium	3	0.421271	1.27109	CARMIL2;GDPD2;MYO1G	up
GO:0043312	neutrophil degranulation	3	0.447974	1.219	FGR;FRMPD3;PTPRB	up
GO:0043565	sequence-specific DNA binding	6	0.449303	1.11818	CAMTA1;DMBX1;HES2;HSF5;IRX6;LOC100354345	up
GO:0005788	endoplasmic reticulum lumen	3	0.479348	1.16186	COL11A1;COL28A1;P4HA1	up
GO:0007283	spermatogenesis	5	0.488871	1.08712	LRGUK;MROH2B;PAX5;SLCO4C1;SUN5	up
GO:0030054	cell junction	7	0.500504	1.05154	CDH5;CHRNA9;IGSF9;MPP7;NLGN3;SARM1;SYT1	up
GO:0008283	cell proliferation	3	0.563284	1.02564	RASGRP4;TBX20;TRAIP	up
GO:0005768	endosome	3	0.577229	1.00485	CPNE6;RAB3B;SLC26A7	up
GO:0005783	endoplasmic reticulum	10	0.582629	0.972013	APOD;C12H6orf25;KCNIP3;LOC100357076;LOC100357209;LOC103351406;P4HA1;PDE2A;SV2A;TMEM100	up
GO:0006915	apoptotic process	5	0.58853	0.972013	EDAR;EGLN3;FAM162A;KCNIP3;TRAIP	up
GO:0031625	ubiquitin protein ligase binding	3	0.595386	0.978408	PACRG;PER3;UBE2T	up
GO:0048471	perinuclear region of cytoplasm	7	0.596182	0.961243	APOD;CAV2;NDRG2;PDE2A;RAB3B;TMEM100;TRAIP	up
GO:0045892	negative regulation of transcription, DNA-templated	5	0.615982	0.942446	DMBX1;LOC100354345;LOC100357520;PAX5;TBX20	up
GO:0007275	multicellular organism development	5	0.648754	0.907924	GATM;LEPR;NEUROG3;SLCO4C1;TLL2	up
GO:0003700	DNA-binding transcription factor activity	6	0.656172	0.90406	DMBX1;HSF5;LOC100357209;NEUROG3;PAX5;TBX4	up
GO:0046982	protein heterodimerization activity	5	0.658237	0.898055	BMP6;DMBX1;JAM2;MPP7;PGF	up
GO:0016020	membrane	18	0.663101	0.929487	ADCY4;APLNR;CARMIL2;CDH5;CPNE6;CSPG5;ENO2;LOC103351406;MYO1G;P4HA1;PGF;RAPGEFL1;RASGRP4;RYR1;TGM1;VEGFA;WNK4;XPNPEP2	up
GO:0043066	negative regulation of apoptotic process	4	0.672708	0.877392	INSRR;LOC100347679;NUGGC;VEGFA	up
GO:0004674	protein serine/threonine kinase activity	4	0.672708	0.877392	HUNK;LOC100339055;TNIK;WNK4	up
GO:0003779	actin binding	3	0.674521	0.869696	MYO1G;PACRG;TNNT2	up
GO:0008134	transcription factor binding	3	0.674521	0.869696	HES2;LOC100357209;PER3	up
GO:0006355	regulation of transcription, DNA-templated	4	0.686032	0.862133	LOC108176807;NEUROG3;PAX5;TFEC	up
GO:0070062	extracellular exosome	12	0.690709	0.898598	ATP6V1B1;ENO2;FGR;MYH3;MYO1G;PROM2;RAB3B;RTN4RL2;SMPDL3B;SYTL1;TNIK;XPNPEP2	up
GO:0003924	GTPase activity	3	0.704257	0.830827	NUGGC;RAB3B;REM1	up
GO:0046872	metal ion binding	23	0.739012	0.89848	ACE;ADCY4;COL11A1;ENDOU;GDPD2;KLF8;LOC100347599;LOC100354345;LOC100357520;LOC103345465;ME3;NT5DC4;PDE2A;PHF24;RHO;RPH3AL;SMPDL3B;STAC2;TGM1;TIMP4;TRAIP;XPNPEP2;YPEL4	up
GO:0042803	protein homodimerization activity	7	0.773847	0.803261	CDH5;DMBX1;LOC100354345;PDE2A;PGF;PRTFDC1;TNNC1	up
GO:0019901	protein kinase binding	3	0.775317	0.73989	FGR;PIFO;SV2A	up
GO:0005759	mitochondrial matrix	3	0.783839	0.72901	LOC100347679;ME3;PDE2A	up
GO:0005737	cytoplasm	48	0.815378	0.902004	ACE;ADCY4;ALOX5;ANKRD53;ATP6V1B1;BMP6;CALB2;CARMIL2;CELF6;CMTM8;COLCA2;EGLN3;ENDOU;ENO1;FAM46C;GDPD2;GPI;HAAO;HRASLS;HUNK;INSRR;KNCN;LOC100303760;LOC100339055;LOC100347679;LOC100355689;LOC103349295;LOC103351405;LOC108177634;LRRC23;MROH2B;NEUROG3;PDE2A;PER3;PRTFDC1;RAB3B;RGS4;RPH3AL;SARM1;SCNN1A;SLC26A7;TBX20;TNFAIP8L2;TNIK;TNMD;TSPYL2;VEGFA;WNK4	up
GO:0015031	protein transport	3	0.824893	0.675991	LOC100340230;NACAD;SLC15A1	up
GO:0005856	cytoskeleton	3	0.834058	0.663919	FRMPD3;KRT16;TNIK	up
GO:0005743	mitochondrial inner membrane	3	0.84281	0.652272	FGR;GATM;PDE2A	up
GO:0005789	endoplasmic reticulum membrane	9	0.86359	0.741119	AWAT2;CSPG5;ERO1A;LOC100345193;LOC100346650;LOC100357209;LOC103351405;SEZ6L2;TMEM178A	up
GO:0042802	identical protein binding	7	0.880666	0.696804	C18H10orf54;LEPR;LOC103351406;LOC108176807;P4HA1;PDE2A;RYR1	up
GO:0005525	GTP binding	3	0.880826	0.599669	NUGGC;RAB3B;REM1	up
GO:0000139	Golgi membrane	4	0.890844	0.619658	CAV2;CSPG5;GOLGA7B;LOC103345465	up
GO:0005730	nucleolus	6	0.927977	0.617087	CA9;CAMTA1;TRAIP;TSPYL2;UBE2T;YPEL4	up
GO:0005739	mitochondrion	9	0.951253	0.632842	ANKRD37;FAM162A;GATM;GPAT2;KCNJ8;LOC100347679;ME3;P4HA1;SARM1	up
GO:0045944	positive regulation of transcription by RNA polymerase II	6	0.958813	0.563326	BMP6;CAMTA1;NEUROG3;PAX5;TFR2;VEGFA	up
GO:0000981	DNA-binding transcription factor activity, RNA polymerase II-specific	6	0.974342	0.526435	DMBX1;HES2;IRX6;KLF8;LOC100354345;TBX20	up
GO:0005829	cytosol	37	0.98892	0.73544	ALOX5;ANKRD37;ATP6V1B1;CALB2;CAMTA1;CELF6;EGLN3;ENO2;FAM131B;FGR;GFRA3;HAAO;HDC;KCNIP3;KLF8;LOC100357076;LOC100357520;LOC103351302;LRGUK;MYH3;NEUROG3;PACRG;PAX5;PDE2A;PGK1;PPFIA4;PUDP;RAB3B;RASGRP4;SARM1;SEMA4A;SNCB;STAC2;TNIK;TNNT2;WISP1;WNK4	up
GO:0008270	zinc ion binding	4	0.991563	0.398174	CA12;CA9;CPN1;TLL2	up
GO:0003677	DNA binding	5	0.999171	0.342826	DMBX1;LOC108176807;PAX5;TBX4;TFEC	up
GO:0005634	nucleus	38	0.999758	0.638563	ALOX5;ANKRD37;C6H7orf61;CALB2;CAMTA1;CAV2;CELF6;DMBX1;EGLN3;FAM46C;FGF11;HES2;HSF5;HUNK;IRX6;KCNIP3;KLF8;LOC100344427;LOC100347679;LOC100354345;LOC100357209;LOC100357520;LOC108176807;NACAD;NEUROG3;PACRG;PAX5;PDE2A;PER3;PIFO;RGS4;SEMA4A;TBX20;TBX4;TFEC;TNIK;TSPYL2;UBE2T	up
GO:0003723	RNA binding	3	0.99998	0.197763	CELF6;ENDOU;FAM46C	up
GO:0005654	nucleoplasm	11	0.999997	0.35432	ALOX5;CMTM8;EGLN3;FAM131B;KLF8;LOC100357520;MPP7;PAX5;TNIK;TSPYL2;UBE2T	up
GO:0006695	cholesterol biosynthetic process	6	5.45835e-08	27.5099	DHCR24;FDPS;HMGCS1;LOC100346274;LSS;SQLE	down
GO:0008009	chemokine activity	5	1.06004e-07	38.796	CCL2;CCL7;GRO-A;GRO-B;LOC100354804	down
GO:0045540	regulation of cholesterol biosynthetic process	4	8.49921e-06	28.8199	FDPS;HMGCS1;LSS;SQLE	down
GO:0030534	adult behavior	4	1.15013e-05	26.8986	LOC100358455;NR4A3;RNF180;SLC7A11	down
GO:0015179	L-amino acid transmembrane transporter activity	3	0.000195648	25.2174	LOC100338723;SLC43A2;SLC7A11	down
GO:0007413	axonal fasciculation	3	0.000252507	23.2776	CNTN2;EPHB2;TNFRSF21	down
GO:0007411	axon guidance	6	0.000545232	5.8759	CNTN2;CYFIP2;EPHB2;NR4A3;SLIT3;TTC8	down
GO:0043647	inositol phosphate metabolic process	3	0.00095683	15.1304	INPP5J;LOC100350561;MINPP1	down
GO:0030199	collagen fibril organization	3	0.00165049	12.6087	ADAMTS3;COL14A1;TNXB	down
GO:0031012	extracellular matrix	6	0.0019054	4.61998	ADAMTS3;CCBE1;COL14A1;FBN2;MMP13;TNXB	down
GO:0005615	extracellular space	15	0.00191817	2.32062	ADAMTS3;CCBE1;CCL2;CCL7;COL14A1;GRO-A;GRO-B;KDSR;LOC100339150;LOC100354804;LPL;NDP;SERPINB8;SLIT3;TNXB	down
GO:0098609	cell-cell adhesion	4	0.00241636	7.07857	CDH20;COL14A1;CYFIP2;NTN1	down
GO:0050804	modulation of chemical synaptic transmission	3	0.00381849	9.45652	LOC100358455;NTNG1;SLC7A11	down
GO:0004175	endopeptidase activity	3	0.0041703	9.16996	ADAMTS3;PSMB8;PSMB9	down
GO:0045444	fat cell differentiation	3	0.0041703	9.16996	NR4A3;PSMB8;TTC8	down
GO:0007612	learning	3	0.00454117	8.90026	CNTN2;EPHB2;LOC100358455	down
GO:0005518	collagen binding	3	0.00669138	7.7592	CCBE1;COL14A1;MMP13	down
GO:0005576	extracellular region	15	0.00725969	2.01203	ADAMTS3;ADCK1;COL14A1;DHRS7C;EPHB2;FABP5;FBN2;LOC100344499;METTL24;NELL2;NTN1;NTNG1;PLA2G2F;TMPRSS11F;TNXB	down
GO:0062023	collagen-containing extracellular matrix	5	0.00750333	4.10039	COL14A1;FBN2;NDP;SERPINB8;TNXB	down
GO:0071346	cellular response to interferon-gamma	3	0.00995349	6.72464	CCL7;LOC100347754;LOC100349005	down
GO:0006954	inflammatory response	5	0.0158138	3.40776	CCL2;CCL7;GRO-A;GRO-B;LOC100354804	down
GO:0016021	integral component of membrane	33	0.0164171	1.43047	ABCB8;ADGRF4;AIFM2;ARFGEF3;ATP10B;BAMBI;CD226;CD8B;CDH20;CELSR2;CHST10;DHCR24;DSG3;FAM189A1;FLVCR2;GPR155;HS6ST2;KDSR;LOC100338723;LOC100354357;LOC100358455;MFAP3L;PGAP1;RNF180;RRP12;SC5D;SLC25A35;SLC39A11;SLC43A2;SLC7A11;SQLE;SUSD4;TAP1	down
GO:0016042	lipid catabolic process	3	0.0188441	5.30892	HINT2;PLA2G2F;PLCXD2	down
GO:0007156	homophilic cell adhesion via plasma membrane adhesion molecules	4	0.0191307	3.91726	CDH20;CELSR2;CNTN2;DSG3	down
GO:0005509	calcium ion binding	9	0.0269484	2.11122	CCBE1;CDH20;CELSR2;DSG3;FBN2;MMP13;NELL2;PLA2G2F;SLIT3	down
GO:0005201	extracellular matrix structural constituent	3	0.0276509	4.58498	COL14A1;FBN2;TNXB	down
GO:0003924	GTPase activity	5	0.0326257	2.81759	LOC100347754;LOC100349005;RAB39A;RRAD;RRAGD	down
GO:0005886	plasma membrane	30	0.0334608	1.38621	ATP10B;BAMBI;CD8B;CDH20;CELSR2;CNTN2;DRD1;DSG3;EPHB2;FABP5;FLVCR2;GPD1L;GPR84;INPP5J;KIF21A;LOC100338723;LOC100344499;LOC100358455;LPL;MFAP3L;NTNG1;PIK3AP1;PLA2G2F;RAB39A;RRAD;SLC39A11;SLC43A2;SLC7A11;SLIT3;TNFRSF21	down
GO:0030426	growth cone	3	0.0345442	4.2029	ERC2;FAM206A;INPP5J	down
GO:0005525	GTP binding	6	0.0367703	2.44039	LOC100347754;LOC100349005;NME1;RAB39A;RRAD;RRAGD	down
GO:0043209	myelin sheath	3	0.038294	4.03478	CNTN2;NEFM;NME1	down
GO:0008017	microtubule binding	4	0.0411662	3.07999	CCDC69;KIF21A;LOC103350907;LZTS1	down
GO:0005741	mitochondrial outer membrane	3	0.0478142	3.69035	AIFM2;NME1;TIGAR	down
GO:0045202	synapse	5	0.0486741	2.52174	CNTN2;CYFIP2;FABP5;LOC100358455;LZTS1	down
GO:0008083	growth factor activity	3	0.0492609	3.64589	GRO-A;GRO-B;LOC100354804	down
GO:0005737	cytoplasm	34	0.0532702	1.30006	AIFM2;ASPA;BAMBI;C16H1orf106;CCDC141;CCDC69;CELSR2;CHAC1;CTH;CYFIP2;DHCR24;EPHB2;FABP5;FDPS;HMGCS1;IFIT2;INPP5J;ISOC1;LOC100339150;LOC100353174;LOC100355206;LOC103350907;LZTS1;MBNL3;MFAP3L;NRIP2;NTN1;PSMB8;PSMB9;RRAGD;SERPINB8;SLC39A11;TIGAR;TNFRSF21	down
GO:0008201	heparin binding	3	0.0552591	3.47826	ADAMTS3;LPL;TNXB	down
GO:0006955	immune response	4	0.0559741	2.78261	CCL2;GRO-A;GRO-B;LOC100354804	down
GO:0002250	adaptive immune response	3	0.0583835	3.4001	CD8B;TAP1;TNFRSF21	down
GO:0042803	protein homodimerization activity	8	0.0650834	1.86795	CDH20;GPD1L;HMGCS1;LOC100347754;LOC100349005;LOC100358455;NDP;NR4A3	down
GO:0014069	postsynaptic density	4	0.0732898	2.5376	FABP5;LOC100358455;LZTS1;NEFM	down
GO:0005622	intracellular	6	0.0748315	2.03777	CCL7;GPR155;LOC100339150;RRAD;TIGAR;TNXB	down
GO:0030424	axon	4	0.105311	2.22916	CNTN2;EPHB2;NEFM;TNFRSF21	down
GO:0006915	apoptotic process	5	0.109353	1.97783	CYFIP2;HINT2;NTN1;TIGAR;TNFRSF21	down
GO:0045211	postsynaptic membrane	3	0.112238	2.56448	FABP5;LOC100358455;LZTS1	down
GO:0070062	extracellular exosome	10	0.120654	1.52371	ADAMTS3;DSG3;FABP5;GPD1L;LOC100350561;MINPP1;PSMB8;PSMB9;SERPINB8;TNXB	down
GO:0043005	neuron projection	4	0.130231	2.05856	CYFIP2;EPHB2;LZTS1;NEFM	down
GO:0005783	endoplasmic reticulum	8	0.133524	1.58227	ATP10B;DHCR24;IFIT2;KDSR;LOC100350561;MINPP1;PGAP1;SQLE	down
GO:0005788	endoplasmic reticulum lumen	3	0.134037	2.36413	COL14A1;LOC100350561;MINPP1	down
GO:0005516	calmodulin binding	3	0.138563	2.32776	CTH;ESRRG;RRAD	down
GO:0016032	viral process	3	0.138563	2.32776	FDPS;PSMB8;PSMB9	down
GO:0009986	cell surface	5	0.146833	1.79483	CDH20;CNTN2;LOC100358455;NDP;SLC7A11	down
GO:0019899	enzyme binding	3	0.150102	2.24155	DHCR24;LOC100339150;NME1	down
GO:0005856	cytoskeleton	4	0.182417	1.80124	DHCR24;ERC2;NEFM;SLC7A11	down
GO:0000977	RNA polymerase II regulatory region sequence-specific DNA binding	3	0.186412	2.01739	ESRRG;NME1;NR4A3	down
GO:0000139	Golgi membrane	5	0.211656	1.57609	CHST10;DHCR24;LOC100347754;LOC100349005;RAB39A	down
GO:0030054	cell junction	5	0.229617	1.52833	CYFIP2;ERC2;FABP5;LOC100358455;LZTS1	down
GO:0005789	endoplasmic reticulum membrane	8	0.247038	1.34046	ATP10B;DHCR24;DRD1;KDSR;LSS;PGAP1;SC5D;SQLE	down
GO:0005102	signaling receptor binding	3	0.259102	1.70005	EPHB2;NEFM;SLIT3	down
GO:0098978	glutamatergic synapse	3	0.359335	1.40748	EPHB2;ERC2;NTNG1	down
GO:0007186	G protein-coupled receptor signaling pathway	4	0.360395	1.31856	ADGRF4;CCL7;CELSR2;GPR84	down
GO:0042802	identical protein binding	6	0.372629	1.2153	CNTN2;EPHB2;FABP5;KCNJ2;NME1;PIK3AP1	down
GO:0015031	protein transport	3	0.372874	1.37549	PGAP1;TAP1;TTC8	down
GO:0043066	negative regulation of apoptotic process	3	0.389053	1.33898	CTH;DHCR24;EPHB2	down
GO:0007155	cell adhesion	3	0.439539	1.23514	CD226;CNTN2;TNXB	down
GO:0048471	perinuclear region of cytoplasm	4	0.482829	1.11767	CYFIP2;LOC100347754;LOC100349005;NME1	down
GO:0030425	dendrite	3	0.498452	1.12914	EPHB2;FAM206A;LOC100358455	down
GO:0005829	cytosol	25	0.511948	1.01112	AIFM2;ATP6V1E2;CHAC1;DHCR24;DSG3;EPHB2;FABP5;FDPS;GPD1L;HMGCS1;IFIT2;INPP5J;KIF21A;LOC100345250;LOC100347754;LOC100349005;NME1;PIK3AP1;PLA2G2F;PSMB8;PSMB9;RAB39A;RRAGD;SERPINB8;TIGAR	down
GO:0005887	integral component of plasma membrane	7	0.516662	1.03684	DRD1;EPHB2;GPR84;LOC100344499;LOC100358455;TMPRSS11F;TNFRSF21	down
GO:0045893	positive regulation of transcription, DNA-templated	3	0.535189	1.06929	BAMBI;ESRRG;NDP	down
GO:0005813	centrosome	3	0.5471	1.05072	NME1;RRAGD;TTC8	down
GO:0005524	ATP binding	8	0.697749	0.879996	ABCB8;ADCK1;ATP10B;EPHB2;KIF21A;LOC103350907;NME1;TAP1	down
GO:0008270	zinc ion binding	4	0.733514	0.810197	ADAMTS3;ESRRG;MMP13;NR4A3	down
GO:0016020	membrane	8	0.74564	0.84058	DHCR24;KDSR;LSS;NME1;PIK3AP1;SLC7A11;SLIT3;TTC8	down
GO:0005634	nucleus	25	0.846735	0.854827	ASPA;C16H1orf106;CCDC69;CYFIP2;DHCR24;EPHB2;ESRRG;FABP5;LOC100347754;LOC100349005;LOC100355134;LOC100355206;LOC103348419;MBNL3;MFAP3L;NME1;NR4A3;NRIP2;PLCXD2;PSMB8;PSMB9;RRAGD;SLC39A11;TIGAR;ZNF704	down
GO:0003723	RNA binding	5	0.874377	0.670675	COL14A1;FDPS;IFIT2;MBNL3;RRP12	down
GO:0005739	mitochondrion	4	0.925071	0.57231	AIFM2;HINT2;LOC100355134;SLC25A35	down
GO:0003677	DNA binding	3	0.977499	0.418546	AIFM2;ESRRG;NR4A3	down
GO:0005654	nucleoplasm	8	0.989427	0.524338	FABP5;FDPS;HS6ST2;LOC103348419;MBNL3;PSMB8;PSMB9;RRAGD	down
GO:0046872	metal ion binding	6	0.989748	0.476925	ASPA;FDPS;LOC100346274;MBNL3;RNF180;ZNF704	down
