# Supplementary material for: Residual periodontal ligament in the extraction socket promotes the dentin regeneration potential of DPSCs in the rabbit jaw
Source: Stem Cell Res Ther. 2023 Mar 20;14:47. doi: 10.1186/s13287-023-03283-x (PMC10029302; doi:10.1186/s13287-023-03283-x)
Supplement: Supplementary file 7 — Additional file 7: GO functional enrichment analysis of differentially expressed lncRNAs in DPSCs regulated by PDLSCs. [file 13287_2023_3283_MOESM7_ESM.xls]

## Sheet: Sheet2
Supplementary Table 7. The GO function enrichment analysis of differentially expressed lncRNA of PDLSCs regulated in DPSCs
id	Term	ListHits	p-value	Enrichment_score	Gene	DiffState style
GO:0006352	DNA-templated transcription, initiation	3	1.67843e-06	115.481	TCONS_00006187;TCONS_00006188;TCONS_00006189	up
GO:0000786	nucleosome	3	1.90152e-05	54.7018	TCONS_00006187;TCONS_00006188;TCONS_00006189	up
GO:0006334	nucleosome assembly	3	2.60052e-05	49.4921	TCONS_00006187;TCONS_00006188;TCONS_00006189	up
GO:0005634	nucleus	11	0.0069629	2.00152	TCONS_00001829;TCONS_00006187;TCONS_00006188;TCONS_00006189;TCONS_00029335;TCONS_00030947;XR_001792483.1;XR_001793481.1;XR_001794781.1;XR_518799.2;XR_519506.1	up
GO:0046982	protein heterodimerization activity	4	0.0110083	4.41331	TCONS_00006187;TCONS_00006188;TCONS_00006189;XR_518799.2	up
GO:0004683	calmodulin-dependent protein kinase activity	1	0.0172011	57.7407	XR_001794781.1	up
GO:0055119	relaxation of cardiac muscle	1	0.0172011	57.7407	XR_001794781.1	up
GO:1901844	regulation of cell communication by electrical coupling involved in cardiac conduction	1	0.0172011	57.7407	XR_001794781.1	up
GO:0000794	condensed nuclear chromosome	1	0.0200407	49.4921	TCONS_00001829	up
GO:0010649	regulation of cell communication by electrical coupling	1	0.0200407	49.4921	XR_001794781.1	up
GO:0010880	regulation of release of sequestered calcium ion into cytosol by sarcoplasmic reticulum	1	0.0200407	49.4921	XR_001794781.1	up
GO:0019871	sodium channel inhibitor activity	1	0.0200407	49.4921	XR_001794781.1	up
GO:0034399	nuclear periphery	1	0.0200407	49.4921	TCONS_00030947	up
GO:0045844	positive regulation of striated muscle tissue development	1	0.0200407	49.4921	XR_001793481.1	up
GO:0003254	regulation of membrane depolarization	1	0.0228725	43.3056	XR_001794781.1	up
GO:0005523	tropomyosin binding	1	0.0228725	43.3056	TCONS_00014109	up
GO:0010666	positive regulation of cardiac muscle cell apoptotic process	1	0.0228725	43.3056	XR_001794781.1	up
GO:0031674	I band	1	0.0228725	43.3056	TCONS_00014109	up
GO:0032874	positive regulation of stress-activated MAPK cascade	1	0.0228725	43.3056	TCONS_00029335	up
GO:1902306	negative regulation of sodium ion transmembrane transport	1	0.0228725	43.3056	XR_001794781.1	up
GO:0010613	positive regulation of cardiac muscle hypertrophy	1	0.0256966	38.4938	XR_001794781.1	up
GO:0010881	regulation of cardiac muscle contraction by regulation of the release of sequestered calcium ion	1	0.0285129	34.6444	XR_001794781.1	up
GO:0016235	aggresome	1	0.0285129	34.6444	XR_519506.1	up
GO:0042307	positive regulation of protein import into nucleus	1	0.0285129	34.6444	TCONS_00030947	up
GO:0060314	regulation of ryanodine-sensitive calcium-release channel activity	1	0.0285129	34.6444	XR_001794781.1	up
GO:0002026	regulation of the force of heart contraction	1	0.0313216	31.4949	XR_001794781.1	up
GO:0030666	endocytic vesicle membrane	1	0.0313216	31.4949	XR_001794781.1	up
GO:2000650	negative regulation of sodium ion transmembrane transporter activity	1	0.0341226	28.8704	XR_001794781.1	up
GO:0016032	viral process	2	0.0360543	6.59894	TCONS_00030947;XR_001792483.1	up
GO:0006607	NLS-bearing protein import into nucleus	1	0.0397016	24.746	TCONS_00030947	up
GO:0008016	regulation of heart contraction	1	0.0397016	24.746	XR_001794781.1	up
GO:0033017	sarcoplasmic reticulum membrane	1	0.0397016	24.746	XR_001794781.1	up
GO:0051259	protein complex oligomerization	1	0.0397016	24.746	XR_001794781.1	up
GO:0086091	regulation of heart rate by cardiac conduction	1	0.0397016	24.746	XR_001794781.1	up
GO:0004089	carbonate dehydratase activity	1	0.0424798	23.0963	TCONS_00015295	up
GO:0008139	nuclear localization sequence binding	1	0.0424798	23.0963	TCONS_00030947	up
GO:0005088	Ras guanyl-nucleotide exchange factor activity	1	0.0452503	21.6528	XR_001794781.1	up
GO:0001725	stress fiber	1	0.0480132	20.3791	TCONS_00014109	up
GO:0008536	Ran GTPase binding	1	0.0480132	20.3791	TCONS_00030947	up
GO:0018107	peptidyl-threonine phosphorylation	1	0.0480132	20.3791	XR_001794781.1	up
GO:0006364	rRNA processing	1	0.0507686	19.2469	TCONS_00001829	up
GO:0051145	smooth muscle cell differentiation	1	0.0535165	18.2339	XR_001793481.1	up
GO:0005975	carbohydrate metabolic process	1	0.0562568	17.3222	XR_518445.1	up
GO:0008092	cytoskeletal protein binding	1	0.0562568	17.3222	TCONS_00014109	up
GO:0008565	protein transporter activity	1	0.0562568	17.3222	TCONS_00030947	up
GO:0034080	CENP-A containing nucleosome assembly	1	0.0562568	17.3222	XR_001792483.1	up
GO:0043009	chordate embryonic development	1	0.0562568	17.3222	XR_001792483.1	up
GO:0001558	regulation of cell growth	1	0.0589896	16.4974	XR_001794781.1	up
GO:0007264	small GTPase mediated signal transduction	1	0.061715	15.7475	TCONS_00031902	up
GO:0071230	cellular response to amino acid stimulus	1	0.0644329	15.0628	TCONS_00030947	up
GO:0007517	muscle organ development	1	0.0698465	13.8578	XR_001793481.1	up
GO:0006357	regulation of transcription by RNA polymerase II	2	0.0724265	4.47025	XR_001794781.1;XR_519506.1	up
GO:0005643	nuclear pore	1	0.0859101	11.1756	TCONS_00030947	up
GO:0071277	cellular response to calcium ion	1	0.0859101	11.1756	XR_001794781.1	up
GO:0030246	carbohydrate binding	1	0.0964733	9.89841	XR_518445.1	up
GO:0030018	Z disc	1	0.101712	9.36336	TCONS_00014109	up
GO:0044325	ion channel binding	1	0.10432	9.11696	XR_001794781.1	up
GO:0042383	sarcolemma	1	0.106921	8.88319	XR_001794781.1	up
GO:0000777	condensed chromosome kinetochore	1	0.114682	8.24868	XR_001792483.1	up
GO:0003677	DNA binding	3	0.121753	2.42835	TCONS_00006187;TCONS_00006188;TCONS_00006189	up
GO:0017124	SH3 domain binding	1	0.122379	7.69877	TCONS_00031902	up
GO:0005730	nucleolus	2	0.137957	3.05237	TCONS_00001829;TCONS_00030947	up
GO:0051015	actin filament binding	1	0.140094	6.66239	TCONS_00014109	up
GO:0046777	protein autophosphorylation	1	0.150065	6.18651	XR_001794781.1	up
GO:0018105	peptidyl-serine phosphorylation	1	0.15254	6.07797	XR_001794781.1	up
GO:0005516	calmodulin binding	1	0.176924	5.17081	XR_001794781.1	up
GO:0001078	proximal promoter DNA-binding transcription repressor activity, RNA polymerase II-specific	1	0.191234	4.74581	XR_519506.1	up
GO:0000165	MAPK cascade	1	0.200644	4.49928	XR_001794781.1	up
GO:0016324	apical plasma membrane	1	0.20531	4.38537	XR_518445.1	up
GO:0031965	nuclear membrane	1	0.219154	4.07582	TCONS_00030947	up
GO:0045296	cadherin binding	1	0.219154	4.07582	XR_001793481.1	up
GO:0016021	integral component of membrane	5	0.227195	1.50497	TCONS_00001830;TCONS_00007986;TCONS_00015295;XR_001794764.1;XR_518445.1	up
GO:0005815	microtubule organizing center	1	0.237258	3.72521	XR_001792483.1	up
GO:0005654	nucleoplasm	4	0.245801	1.56585	TCONS_00001829;XR_001792483.1;XR_001794781.1;XR_519506.1	up
GO:0043005	neuron projection	1	0.252773	3.46444	XR_001794781.1	up
GO:0003713	transcription coactivator activity	1	0.259331	3.36354	XR_001793481.1	up
GO:0003723	RNA binding	2	0.303051	1.81385	TCONS_00001829;TCONS_00030947	up
GO:0006468	protein phosphorylation	1	0.349481	2.35676	XR_001794781.1	up
GO:0060333	interferon-gamma-mediated signaling pathway	1	0.368472	2.20665	XR_001794781.1	up
GO:0004674	protein serine/threonine kinase activity	1	0.388756	2.06217	XR_001794781.1	up
GO:0016020	membrane	2	0.420123	1.41118	TCONS_00030947;XR_001794781.1	up
GO:0000978	RNA polymerase II proximal promoter sequence-specific DNA binding	1	0.425783	1.83304	XR_519506.1	up
GO:0034362	low-density lipoprotein particle	1	0.435967	1.77664	TCONS_00007986	up
GO:0050811	GABA receptor binding	1	0.439323	1.7586	XR_518799.2	up
GO:0000159	protein phosphatase type 2A complex	1	0.444323	1.73222	XR_518799.2	up
GO:0010719	negative regulation of epithelial to mesenchymal transition	1	0.44598	1.7236	XR_518799.2	up
GO:0042802	identical protein binding	1	0.44598	1.7236	XR_001794781.1	up
GO:0051321	meiotic cell cycle	1	0.44928	1.70662	XR_518799.2	up
GO:0005044	scavenger receptor activity	1	0.450923	1.69826	TCONS_00007986	up
GO:0000775	chromosome, centromeric region	1	0.452562	1.68997	XR_518799.2	up
GO:0007498	mesoderm development	1	0.45745	1.6656	XR_518799.2	up
GO:0004721	phosphoprotein phosphatase activity	1	0.460685	1.64974	XR_518799.2	up
GO:0000922	spindle pole	1	0.468695	1.61137	XR_518799.2	up
GO:0005581	collagen trimer	1	0.468695	1.61137	TCONS_00007986	up
GO:0005829	cytosol	5	0.47502	1.11828	TCONS_00031902;XR_001792483.1;XR_001794781.1;XR_518799.2;XR_519506.1	up
GO:0008022	protein C-terminus binding	1	0.498118	1.48053	XR_518799.2	up
GO:0042803	protein homodimerization activity	1	0.561785	1.24174	XR_001794781.1	up
GO:0070062	extracellular exosome	1	0.577428	1.19053	TCONS_00014109	up
GO:0008270	zinc ion binding	1	0.578707	1.18645	TCONS_00015295	up
GO:0005739	mitochondrion	1	0.593778	1.13962	TCONS_00001829	up
GO:0045202	synapse	1	0.603541	1.1104	XR_518799.2	up
GO:0000122	negative regulation of transcription by RNA polymerase II	1	0.609529	1.09288	XR_519506.1	up
GO:0071902	positive regulation of protein serine/threonine kinase activity	1	0.645881	0.992677	XR_518799.2	up
GO:0045944	positive regulation of transcription by RNA polymerase II	1	0.747164	0.756429	XR_001793481.1	up
GO:0000981	DNA-binding transcription factor activity, RNA polymerase II-specific	1	0.7503	0.74988	XR_519506.1	up
GO:0046872	metal ion binding	2	0.756935	0.769022	XR_518799.2;XR_519506.1	up
GO:0005886	plasma membrane	3	0.759696	0.796424	XR_001794764.1;XR_001794781.1;XR_518799.2	up
GO:0005524	ATP binding	1	0.768362	0.712849	XR_001794781.1	up
GO:0005737	cytoplasm	3	0.845707	0.691506	TCONS_00029335;TCONS_00030947;XR_001794781.1	up
GO:0034080	CENP-A containing nucleosome assembly	2	0.000528295	56.6909	TCONS_00020097;XR_515458.2	down
GO:0043009	chordate embryonic development	2	0.000528295	56.6909	TCONS_00020097;XR_515458.2	down
GO:0038096	Fc-gamma receptor signaling pathway involved in phagocytosis	2	0.00136328	35.4318	ENSOCUT00000041628;XR_001794009.1	down
GO:0000777	condensed chromosome kinetochore	2	0.00234383	26.9957	TCONS_00020097;XR_515458.2	down
GO:0060389	pathway-restricted SMAD protein phosphorylation	1	0.0105414	94.4848	TCONS_00025505	down
GO:0071976	cell gliding	1	0.0105414	94.4848	XR_001794009.1	down
GO:0120117	T cell meandering migration	1	0.0105414	94.4848	XR_001794009.1	down
GO:0005815	microtubule organizing center	2	0.0110876	12.1916	TCONS_00020097;XR_515458.2	down
GO:0001894	tissue homeostasis	1	0.0122884	80.987	TCONS_00018539	down
GO:0002456	T cell mediated immunity	1	0.0122884	80.987	XR_001794009.1	down
GO:0005160	transforming growth factor beta receptor binding	1	0.0122884	80.987	TCONS_00025505	down
GO:0031256	leading edge membrane	1	0.0122884	80.987	XR_001794009.1	down
GO:0016032	viral process	2	0.0139886	10.7983	TCONS_00020097;XR_515458.2	down
GO:0002548	monocyte chemotaxis	1	0.0140326	70.8636	TCONS_00018504	down
GO:0071347	cellular response to interleukin-1	1	0.0157741	62.9899	TCONS_00018504	down
GO:2000134	negative regulation of G1/S transition of mitotic cell cycle	1	0.0157741	62.9899	TCONS_00018504	down
GO:0031589	cell-substrate adhesion	1	0.0175127	56.6909	XR_001794009.1	down
GO:0004197	cysteine-type endopeptidase activity	1	0.0192485	51.5372	TCONS_00025505	down
GO:0072678	T cell migration	1	0.0192485	51.5372	XR_001794009.1	down
GO:0006633	fatty acid biosynthetic process	1	0.0209816	47.2424	TCONS_00018539	down
GO:0030593	neutrophil chemotaxis	1	0.0209816	47.2424	TCONS_00018504	down
GO:0044344	cellular response to fibroblast growth factor stimulus	1	0.0209816	47.2424	TCONS_00018504	down
GO:0071407	cellular response to organic cyclic compound	1	0.0209816	47.2424	TCONS_00018504	down
GO:0014070	response to organic cyclic compound	1	0.0244393	40.4935	TCONS_00018539	down
GO:0018345	protein palmitoylation	1	0.0244393	40.4935	TCONS_00000507	down
GO:0051289	protein homotetramerization	1	0.0244393	40.4935	TCONS_00018539	down
GO:0043491	protein kinase B signaling	1	0.0261641	37.7939	TCONS_00018504	down
GO:0071346	cellular response to interferon-gamma	1	0.0261641	37.7939	TCONS_00018504	down
GO:0030667	secretory granule membrane	1	0.027886	35.4318	ENSOCUT00000041628	down
GO:0031663	lipopolysaccharide-mediated signaling pathway	1	0.027886	35.4318	TCONS_00018504	down
GO:0055088	lipid homeostasis	1	0.027886	35.4318	TCONS_00018539	down
GO:0003774	motor activity	1	0.0296052	33.3476	XR_001794009.1	down
GO:0071356	cellular response to tumor necrosis factor	1	0.0296052	33.3476	TCONS_00018504	down
GO:0001891	phagocytic cup	1	0.0313216	31.4949	XR_001794009.1	down
GO:0043325	phosphatidylinositol-3,4-bisphosphate binding	1	0.0313216	31.4949	XR_001794009.1	down
GO:0005902	microvillus	1	0.0364543	26.9957	XR_001794009.1	down
GO:0016459	myosin complex	1	0.0364543	26.9957	XR_001794009.1	down
GO:0006629	lipid metabolic process	1	0.0381597	25.7686	TCONS_00018539	down
GO:0005546	phosphatidylinositol-4,5-bisphosphate binding	1	0.0432594	22.6764	XR_001794009.1	down
GO:0005547	phosphatidylinositol-3,4,5-trisphosphate binding	1	0.0449538	21.8042	XR_001794009.1	down
GO:0008233	peptidase activity	1	0.0466455	20.9966	TCONS_00001908	down
GO:0042802	identical protein binding	2	0.0469528	5.64089	TCONS_00018539;TCONS_00025505	down
GO:0007179	transforming growth factor beta receptor signaling pathway	1	0.0483345	20.2468	TCONS_00025505	down
GO:0019900	kinase binding	1	0.0500208	19.5486	TCONS_00018539	down
GO:0030509	BMP signaling pathway	1	0.0533851	18.2874	TCONS_00025505	down
GO:0046332	SMAD binding	1	0.0533851	18.2874	TCONS_00025505	down
GO:0004843	thiol-dependent ubiquitin-specific protease activity	1	0.0550633	17.7159	TCONS_00025505	down
GO:0043312	neutrophil degranulation	1	0.0550633	17.7159	ENSOCUT00000041628	down
GO:0016579	protein deubiquitination	1	0.0617488	15.7475	TCONS_00025505	down
GO:0055038	recycling endosome membrane	1	0.0650754	14.9187	TCONS_00000507	down
GO:0070374	positive regulation of ERK1 and ERK2 cascade	1	0.0683912	14.1727	TCONS_00018504	down
GO:0043197	dendritic spine	1	0.0716964	13.4978	TCONS_00000507	down
GO:0030175	filopodium	1	0.0766342	12.598	XR_001794009.1	down
GO:0005622	intracellular	2	0.0783633	4.23066	TCONS_00005599;TCONS_00018504	down
GO:0006887	exocytosis	1	0.0815481	11.8106	XR_001794009.1	down
GO:0043524	negative regulation of neuron apoptotic process	1	0.0848108	11.3382	TCONS_00018504	down
GO:0001650	fibrillar center	1	0.0913046	10.4983	TCONS_00018539	down
GO:0005739	mitochondrion	2	0.0974469	3.72967	TCONS_00018539;TCONS_00025505	down
GO:0007010	cytoskeleton organization	1	0.0993629	9.60863	TCONS_00018504	down
GO:0006954	inflammatory response	1	0.100967	9.44848	TCONS_00018504	down
GO:0043547	positive regulation of GTPase activity	1	0.110536	8.58953	TCONS_00018504	down
GO:0005829	cytosol	5	0.111875	1.82992	TCONS_00014740;TCONS_00018539;TCONS_00020097;TCONS_00025505;XR_515458.2	down
GO:0005516	calmodulin binding	1	0.112121	8.46133	XR_001794009.1	down
GO:0006511	ubiquitin-dependent protein catabolic process	1	0.118439	7.98464	TCONS_00025505	down
GO:0071902	positive regulation of protein serine/threonine kinase activity	2	0.123056	3.24876	TCONS_00005599;TCONS_00014740	down
GO:0000165	MAPK cascade	1	0.127838	7.36246	TCONS_00018504	down
GO:0005788	endoplasmic reticulum lumen	1	0.129396	7.26807	TCONS_00001908	down
GO:0008360	regulation of cell shape	1	0.134054	6.99888	TCONS_00018504	down
GO:0015629	actin cytoskeleton	1	0.143302	6.5162	TCONS_00018539	down
GO:0030027	lamellipodium	1	0.146364	6.36977	XR_001794009.1	down
GO:0007186	G protein-coupled receptor signaling pathway	1	0.157005	5.9053	TCONS_00018504	down
GO:0005615	extracellular space	2	0.196939	2.42788	TCONS_00005599;TCONS_00018504	down
GO:0003779	actin binding	1	0.199817	4.53527	XR_001794009.1	down
GO:0098978	glutamatergic synapse	1	0.202695	4.46385	TCONS_00000507	down
GO:0005524	ATP binding	2	0.209471	2.33296	TCONS_00018539;XR_001794009.1	down
GO:0016020	membrane	2	0.212789	2.3092	TCONS_00000507;XR_001794009.1	down
GO:0005133	interferon-gamma receptor binding	1	0.232355	3.83047	TCONS_00005599	down
GO:0032700	negative regulation of interleukin-17 production	1	0.232355	3.83047	TCONS_00005599	down
GO:0032747	positive regulation of interleukin-23 production	1	0.232355	3.83047	TCONS_00005599	down
GO:0032834	positive regulation of CD4-positive, CD25-positive, alpha-beta regulatory T cell differentiation involved in immune response	1	0.232355	3.83047	TCONS_00005599	down
GO:0033160	positive regulation of protein import into nucleus, translocation	1	0.232355	3.83047	TCONS_00005599	down
GO:0034393	positive regulation of smooth muscle cell apoptotic process	1	0.232355	3.83047	TCONS_00005599	down
GO:0051712	positive regulation of killing of cells of other organism	1	0.232355	3.83047	TCONS_00005599	down
GO:0060550	positive regulation of fructose 1,6-bisphosphate 1-phosphatase activity	1	0.232355	3.83047	TCONS_00005599	down
GO:0060552	positive regulation of fructose 1,6-bisphosphate metabolic process	1	0.232355	3.83047	TCONS_00005599	down
GO:0060559	positive regulation of calcidiol 1-monooxygenase activity	1	0.232355	3.83047	TCONS_00005599	down
GO:0090312	positive regulation of protein deacetylation	1	0.232355	3.83047	TCONS_00005599	down
GO:1904798	positive regulation of core promoter binding	1	0.232355	3.83047	TCONS_00005599	down
GO:0051044	positive regulation of membrane protein ectodomain proteolysis	1	0.233742	3.80476	TCONS_00005599	down
GO:2000309	positive regulation of tumor necrosis factor (ligand) superfamily member 11 production	1	0.233742	3.80476	TCONS_00005599	down
GO:0010835	regulation of protein ADP-ribosylation	1	0.236509	3.75436	TCONS_00005599	down
GO:0033141	positive regulation of peptidyl-serine phosphorylation of STAT protein	1	0.236509	3.75436	TCONS_00005599	down
GO:0097191	extrinsic apoptotic signaling pathway	1	0.236509	3.75436	TCONS_00005599	down
GO:0000060	protein import into nucleus, translocation	1	0.239267	3.70529	TCONS_00005599	down
GO:0048662	negative regulation of smooth muscle cell proliferation	1	0.240642	3.68123	TCONS_00005599	down
GO:0031334	positive regulation of protein complex assembly	1	0.242016	3.65748	TCONS_00005599	down
GO:0045429	positive regulation of nitric oxide biosynthetic process	1	0.242016	3.65748	TCONS_00005599	down
GO:0032735	positive regulation of interleukin-12 production	1	0.243387	3.63403	TCONS_00005599	down
GO:0045672	positive regulation of osteoclast differentiation	1	0.243387	3.63403	TCONS_00005599	down
GO:0060333	interferon-gamma-mediated signaling pathway	1	0.244756	3.61089	TCONS_00005599	down
GO:0050796	regulation of insulin secretion	1	0.251567	3.49944	TCONS_00005599	down
GO:0042531	positive regulation of tyrosine phosphorylation of STAT protein	1	0.255626	3.43581	TCONS_00005599	down
GO:0010634	positive regulation of epithelial cell migration	1	0.261008	3.35449	TCONS_00005599	down
GO:0010508	positive regulation of autophagy	1	0.262347	3.33476	TCONS_00005599	down
GO:0040008	regulation of growth	1	0.265021	3.29598	TCONS_00005599	down
GO:0005125	cytokine activity	1	0.269014	3.23948	TCONS_00005599	down
GO:0007050	cell cycle arrest	1	0.276941	3.13209	TCONS_00005599	down
GO:0051607	defense response to virus	1	0.279566	3.09786	TCONS_00005599	down
GO:0050811	GABA receptor binding	1	0.297699	2.87771	TCONS_00014740	down
GO:0000159	protein phosphatase type 2A complex	1	0.301531	2.83455	TCONS_00014740	down
GO:0010719	negative regulation of epithelial to mesenchymal transition	1	0.302804	2.82044	TCONS_00014740	down
GO:0051321	meiotic cell cycle	1	0.305343	2.79266	TCONS_00014740	down
GO:0000775	chromosome, centromeric region	1	0.307874	2.76541	TCONS_00014740	down
GO:0007498	mesoderm development	1	0.311655	2.72552	TCONS_00014740	down
GO:0004721	phosphoprotein phosphatase activity	1	0.314165	2.69957	TCONS_00014740	down
GO:0030054	cell junction	1	0.314165	2.69957	TCONS_00000507	down
GO:0000922	spindle pole	1	0.320404	2.63679	TCONS_00014740	down
GO:0010628	positive regulation of gene expression	1	0.335168	2.4974	TCONS_00005599	down
GO:0008022	protein C-terminus binding	1	0.343644	2.42269	TCONS_00014740	down
GO:0070062	extracellular exosome	1	0.409098	1.94814	XR_001794009.1	down
GO:0005886	plasma membrane	3	0.413386	1.30324	ENSOCUT00000041628;TCONS_00014740;XR_001794009.1	down
GO:0005576	extracellular region	1	0.424238	1.85872	TCONS_00001908	down
GO:0045202	synapse	1	0.431675	1.81702	TCONS_00014740	down
GO:0046982	protein heterodimerization activity	1	0.433784	1.80544	TCONS_00014740	down
GO:0005634	nucleus	4	0.446073	1.19099	TCONS_00014740;TCONS_00020097;TCONS_00025505;XR_515458.2	down
GO:0045892	negative regulation of transcription, DNA-templated	1	0.465574	1.64321	TCONS_00005599	down
GO:0005654	nucleoplasm	2	0.476585	1.28115	TCONS_00020097;XR_515458.2	down
GO:0046872	metal ion binding	2	0.486648	1.2584	TCONS_00014740;TCONS_00018539	down
GO:0016021	integral component of membrane	1	0.894229	0.492536	ENSOCUT00000041628	down
GO:0005737	cytoplasm	1	0.951992	0.377185	TCONS_00025505	down
