# Supplementary material for: Residual periodontal ligament in the extraction socket promotes the dentin regeneration potential of DPSCs in the rabbit jaw
Source: Stem Cell Res Ther. 2023 Mar 20;14:47. doi: 10.1186/s13287-023-03283-x (PMC10029302; doi:10.1186/s13287-023-03283-x)
Supplement: Supplementary file 10 — Additional file 10: GO functional enrichment analysis of differentially expressed circRNAs in DPSCs regulated by PDLSCs. [file 13287_2023_3283_MOESM10_ESM.xls]

## Sheet: Sheet2
Supplementary Table 8. The GO function enrichment analysis of differentially expressed circRNA of PDLSCs regulated in DPSCs
id	Term	ListHits	p-value	Enrichment_score	Gene	DiffState style
GO:0043679	axon terminus	3	0.00288518	8.72609	circRNA_0633|Chr12:148217536_148219764_+(SYNJ2);circRNA_3149|ChrX:32722725_32723180_-(ELK1);circRNA_3197|ChrX:110557493_110576173_+(SLC9A6);	up
GO:0051091	positive regulation of DNA-binding transcription factor activity	5	0.0034062	4.54484	circRNA_0174|Chr1:133591427_133598845_-(ANKRD42);circRNA_0693|Chr13:30349175_30357675_-(DDR2);circRNA_1210|Chr15:71781381_71819303_-(ANXA3);circRNA_2349|Chr3:114414056_114415211_-(STK3);circRNA_3169|ChrX:56462151_56462866_+(MID2);	up
GO:0090307	mitotic spindle assembly	4	0.0125396	4.15528	circRNA_1072|Chr14:105775612_105783124_+(SPICE1);circRNA_1732|Chr19:21961471_21963547_+(ZNF207);circRNA_2957|Chr8:74353292_74367491_+(PIBF1);circRNA_3053|Chr9:49043976_49045091_-(CEP192);	up
GO:0016787	hydrolase activity	3	0.0138404	5.4538	circRNA_1471|Chr17:29113535_29116883_-(TMEM62);circRNA_3028|Chr9:19108369_19108825_+(ABHD14B);circRNA_3038|Chr9:20240222_20241415_-(DCP1A);	up
GO:0051607	defense response to virus	5	0.0177053	3.16163	circRNA_0248|Chr1:191995140_191998712_+(FAM111A);circRNA_0987|Chr14:48532305_48539266_-(DHX36);circRNA_1589|Chr18:9578355_9578861_+(POLR3A);circRNA_1616|Chr18:37308805_37338130_+(LOC100342321);circRNA_1738|Chr19:24575557_24576635_-(LOC100357938);	up
GO:0035025	positive regulation of Rho protein signal transduction	3	0.0267753	4.36304	circRNA_0009|Chr1:2314378_2336799_+(LPAR1);circRNA_0010|Chr1:2336052_2336799_+(LPAR1);circRNA_2774|Chr7:129310132_129313844_+(COL3A1);	up
GO:0051298	centrosome duplication	3	0.0267753	4.36304	circRNA_0766|Chr13:64027607_64033696_+(SASS6);circRNA_0769|Chr13:64048123_64050161_+(SASS6);circRNA_3053|Chr9:49043976_49045091_-(CEP192);	up
GO:0010977	negative regulation of neuron projection development	3	0.034991	3.9664	circRNA_0009|Chr1:2314378_2336799_+(LPAR1);circRNA_0010|Chr1:2336052_2336799_+(LPAR1);circRNA_1706|Chr19:15520379_15524133_-(PAFAH1B1);	up
GO:0042594	response to starvation	3	0.034991	3.9664	circRNA_0390|Chr11:62729838_62754093_-(OXCT1);circRNA_1686|Chr19:3132008_3185387_-(ULK2);circRNA_1691|Chr19:3174833_3185387_-(ULK2);	up
GO:0051219	phosphoprotein binding	3	0.034991	3.9664	circRNA_1413|Chr17:7924174_7946187_+(CSNK1G1);circRNA_1706|Chr19:15520379_15524133_-(PAFAH1B1);circRNA_3169|ChrX:56462151_56462866_+(MID2);	up
GO:0071539	protein localization to centrosome	3	0.034991	3.9664	circRNA_1063|Chr14:95198938_95199930_+(CCDC14);circRNA_2957|Chr8:74353292_74367491_+(PIBF1);circRNA_3053|Chr9:49043976_49045091_-(CEP192);	up
GO:0003712	transcription coregulator activity	4	0.0370914	3.06178	circRNA_1344|Chr16:66542953_66552139_+(ELK4);circRNA_1345|Chr16:66547579_66549327_+(ELK4);circRNA_1753|Chr19:28168532_28171133_-(MED13);circRNA_3048|Chr9:36456165_36457372_-(TMF1);	up
GO:0005813	centrosome	14	0.0422287	1.64201	circRNA_0007|Chr1:1902275_1904090_+(KIAA0368);circRNA_0098|Chr1:64643481_64652366_+(CEP78);circRNA_0661|Chr13:7001249_7008119_+(CEP350);circRNA_0766|Chr13:64027607_64033696_+(SASS6);circRNA_0769|Chr13:64048123_64050161_+(SASS6);circRNA_0966|Chr14:32122615_32129667_-(CEP70);circRNA_1063|Chr14:95198938_95199930_+(CCDC14);circRNA_1072|Chr14:105775612_105783124_+(SPICE1);circRNA_1706|Chr19:15520379_1…	up
GO:0000407	phagophore assembly site	4	0.0439517	2.9087	circRNA_0458|Chr12:24730490_24730818_-(C12H6orf106);circRNA_1686|Chr19:3132008_3185387_-(ULK2);circRNA_1691|Chr19:3174833_3185387_-(ULK2);circRNA_1804|Chr19:43804209_43804754_+(NBR1);	up
GO:0051082	unfolded protein binding	4	0.0439517	2.9087	circRNA_0549|Chr12:76545335_76572743_-(MDN1);circRNA_0552|Chr12:76614298_76615491_-(MDN1);circRNA_2979|Chr8:97831930_97872391_-(UGGT2);circRNA_3015|Chr9:15349185_15352141_-(SCAP);	up
GO:0055037	recycling endosome	4	0.0439517	2.9087	circRNA_1046|Chr14:92667733_92668380_+(TFRC);circRNA_1048|Chr14:92668317_92671804_+(TFRC);circRNA_3034|Chr9:19543511_19546510_+(NISCH);circRNA_3197|ChrX:110557493_110576173_+(SLC9A6);	up
GO:0003690	double-stranded DNA binding	3	0.0443504	3.63587	circRNA_1342|Chr16:66454573_66462911_+(NUCKS1);circRNA_1993|Chr2:115001235_115003081_-(ZNF638);circRNA_3149|ChrX:32722725_32723180_-(ELK1);	up
GO:0030154	cell differentiation	7	0.0475525	2.07764	circRNA_0693|Chr13:30349175_30357675_-(DDR2);circRNA_1157|Chr15:25440173_25458026_+(ELF2);circRNA_1344|Chr16:66542953_66552139_+(ELK4);circRNA_1345|Chr16:66547579_66549327_+(ELK4);circRNA_2915|Chr8:29969679_29991516_-(PARP11);circRNA_3149|ChrX:32722725_32723180_-(ELK1);circRNA_3155|ChrX:35063569_35068086_-(HUWE1);	up
GO:0016607	nuclear speck	13	0.0489432	1.64405	circRNA_0421|Chr11:82179151_82194769_+(ERBIN);circRNA_0558|Chr12:88449995_88458283_-(ASCC3);circRNA_0650|Chr13:3154294_3228270_-(RFWD2);circRNA_0899|Chr13:132336479_132342164_+(HP1BP3);circRNA_0904|Chr13:132344983_132350902_+(HP1BP3);circRNA_0987|Chr14:48532305_48539266_-(DHX36);circRNA_1269|Chr16:11563208_11617548_-(SFMBT2);circRNA_1670|Chr18:57942105_57949816_-(SMNDC1);circRNA_1825|Chr19:494049…	up
GO:0000724	double-strand break repair via homologous recombination	4	0.0514757	2.77019	circRNA_0854|Chr13:120282489_120284292_-(RAD54L);circRNA_1342|Chr16:66454573_66462911_+(NUCKS1);circRNA_2095|Chr2:166723973_166735678_-(SMC6);circRNA_3093|Chr9:73405742_73419329_+(RNF138);	up
GO:0005814	centriole	7	0.0522107	2.03609	circRNA_0098|Chr1:64643481_64652366_+(CEP78);circRNA_0661|Chr13:7001249_7008119_+(CEP350);circRNA_0766|Chr13:64027607_64033696_+(SASS6);circRNA_0769|Chr13:64048123_64050161_+(SASS6);circRNA_1072|Chr14:105775612_105783124_+(SPICE1);circRNA_2205|Chr3:7586140_7599496_-(CEP120);circRNA_3053|Chr9:49043976_49045091_-(CEP192);	up
GO:0030425	dendrite	6	0.0527935	2.18152	circRNA_0246|Chr1:190750050_190759522_+(ZDHHC5);circRNA_0987|Chr14:48532305_48539266_-(DHX36);circRNA_1210|Chr15:71781381_71819303_-(ANXA3);circRNA_1966|Chr2:94680273_94680767_-(CNNM4);circRNA_3149|ChrX:32722725_32723180_-(ELK1);circRNA_3197|ChrX:110557493_110576173_+(SLC9A6);	up
GO:0005905	clathrin-coated pit	3	0.0548186	3.35619	circRNA_1046|Chr14:92667733_92668380_+(TFRC);circRNA_1048|Chr14:92668317_92671804_+(TFRC);circRNA_1118|Chr14:155224879_155226720_-(APP);	up
GO:0005887	integral component of plasma membrane	9	0.0555573	1.81793	circRNA_0009|Chr1:2314378_2336799_+(LPAR1);circRNA_0010|Chr1:2336052_2336799_+(LPAR1);circRNA_0693|Chr13:30349175_30357675_-(DDR2);circRNA_0789|Chr13:74949160_74951324_-(LRRC8B);circRNA_0975|Chr14:36135224_36186286_+(TRPC1);circRNA_1046|Chr14:92667733_92668380_+(TFRC);circRNA_1048|Chr14:92668317_92671804_+(TFRC);circRNA_1288|Chr16:25948385_25955301_+(GPR137B);circRNA_1613|Chr18:34991517_34992370_…	up
GO:0003714	transcription corepressor activity	5	0.0643867	2.27242	circRNA_0451|Chr12:12233343_12236943_-(GMNN);circRNA_0502|Chr12:47083625_47087154_+(ZNF451);circRNA_0929|Chr13:141392232_141410656_+(RERE);circRNA_1269|Chr16:11563208_11617548_-(SFMBT2);circRNA_2906|Chr8:25124816_25149051_-(ATF7IP);	up
GO:0005262	calcium channel activity	3	0.0663492	3.11646	circRNA_0975|Chr14:36135224_36186286_+(TRPC1);circRNA_1446|Chr17:21847859_21864641_+(TRPM7);circRNA_1599|Chr18:14734908_14735670_-(MCU);	up
GO:0065003	protein-containing complex assembly	3	0.0663492	3.11646	circRNA_0451|Chr12:12233343_12236943_-(GMNN);circRNA_0549|Chr12:76545335_76572743_-(MDN1);circRNA_0552|Chr12:76614298_76615491_-(MDN1);	up
GO:0010629	negative regulation of gene expression	4	0.0779588	2.42391	circRNA_1118|Chr14:155224879_155226720_-(APP);circRNA_1269|Chr16:11563208_11617548_-(SFMBT2);circRNA_2969|Chr8:81503033_81522724_+(NDFIP2);circRNA_3048|Chr9:36456165_36457372_-(TMF1);	up
GO:0030134	COPII-coated ER to Golgi transport vesicle	3	0.0788869	2.9087	circRNA_0007|Chr1:1902275_1904090_+(KIAA0368);circRNA_1118|Chr14:155224879_155226720_-(APP);circRNA_1530|Chr17:58676060_58697125_-(SEC23A);	up
GO:0016604	nuclear body	8	0.0797895	1.76285	circRNA_0203|Chr1:144660144_144687701_-(NUP98);circRNA_1157|Chr15:25440173_25458026_+(ELF2);circRNA_1226|Chr15:82175689_82177907_+(CENPC);circRNA_1804|Chr19:43804209_43804754_+(NBR1);circRNA_2264|Chr3:28106167_28119503_-(LARS);circRNA_2427|Chr4:9312639_9313387_+(STK35);circRNA_2541|Chr5:2637778_2640823_+(ACTN4);circRNA_2906|Chr8:25124816_25149051_-(ATF7IP);	up
GO:0003677	DNA binding	24	0.0801175	1.33733	circRNA_0237|Chr1:185433380_185455093_-(PHF21A);circRNA_0785|Chr13:73395269_73442514_+(ZNF644);circRNA_0786|Chr13:73395269_73467314_+(ZNF644);circRNA_0821|Chr13:108104607_108106579_+(MYSM1);circRNA_0854|Chr13:120282489_120284292_-(RAD54L);circRNA_0899|Chr13:132336479_132342164_+(HP1BP3);circRNA_0904|Chr13:132344983_132350902_+(HP1BP3);circRNA_0929|Chr13:141392232_141410656_+(RERE);circRNA_1118|Ch…	up
GO:0008139	nuclear localization sequence binding	3	0.0923695	2.7269	circRNA_0203|Chr1:144660144_144687701_-(NUP98);circRNA_0582|Chr12:105598737_105637551_+(KPNA5);circRNA_2678|Chr7:15565830_15587694_+(TNPO3);	up
GO:0045121	membrane raft	3	0.0923695	2.7269	circRNA_0633|Chr12:148217536_148219764_+(SYNJ2);circRNA_1118|Chr14:155224879_155226720_-(APP);circRNA_1825|Chr19:49404938_49407272_-(SMURF2);	up
GO:0001077	proximal promoter DNA-binding transcription activator activity, RNA polymerase II-specific	4	0.0987282	2.23746	circRNA_1342|Chr16:66454573_66462911_+(NUCKS1);circRNA_1344|Chr16:66542953_66552139_+(ELK4);circRNA_1345|Chr16:66547579_66549327_+(ELK4);circRNA_3149|ChrX:32722725_32723180_-(ELK1);	up
GO:0005819	spindle	4	0.0987282	2.23746	circRNA_0661|Chr13:7001249_7008119_+(CEP350);circRNA_1072|Chr14:105775612_105783124_+(SPICE1);circRNA_1732|Chr19:21961471_21963547_+(ZNF207);circRNA_3010|Chr9:14057678_14109406_-(KIF15);	up
GO:0005739	mitochondrion	13	0.106521	1.45435	circRNA_0268|Chr10:12308655_12322412_-(HIBADH);circRNA_0390|Chr11:62729838_62754093_-(OXCT1);circRNA_0446|Chr12:7279646_7281518_+(SIRT5);circRNA_0513|Chr12:60337931_60338354_+(MTO1);circRNA_0843|Chr13:114865179_114885565_+(NRDC);circRNA_0987|Chr14:48532305_48539266_-(DHX36);circRNA_1599|Chr18:14734908_14735670_-(MCU);circRNA_2257|Chr3:23968790_23969998_+(KIAA0141);circRNA_2786|Chr7:131334074_1313…	up
GO:0005622	intracellular	6	0.116301	1.78083	circRNA_0095|Chr1:63674973_63682575_+(VPS13A);circRNA_0558|Chr12:88449995_88458283_-(ASCC3);circRNA_1458|Chr17:24024808_24025682_+(FBN1);circRNA_1738|Chr19:24575557_24576635_-(LOC100357938);circRNA_1924|Chr2:62224018_62240213_+(LOC103346165);circRNA_2095|Chr2:166723973_166735678_-(SMC6);	up
GO:0000776	kinetochore	3	0.121897	2.42391	circRNA_1226|Chr15:82175689_82177907_+(CENPC);circRNA_1706|Chr19:15520379_15524133_-(PAFAH1B1);circRNA_2268|Chr3:32406294_32409351_-(DCTN4);	up
GO:0003725	double-stranded RNA binding	3	0.121897	2.42391	circRNA_0987|Chr14:48532305_48539266_-(DHX36);circRNA_1046|Chr14:92667733_92668380_+(TFRC);circRNA_1048|Chr14:92668317_92671804_+(TFRC);	up
GO:0005200	structural constituent of cytoskeleton	3	0.121897	2.42391	circRNA_0421|Chr11:82179151_82194769_+(ERBIN);circRNA_2033|Chr2:131542026_131543109_+(SPTBN1);circRNA_3034|Chr9:19543511_19546510_+(NISCH);	up
GO:0005770	late endosome	3	0.121897	2.42391	circRNA_0007|Chr1:1902275_1904090_+(KIAA0368);circRNA_1804|Chr19:43804209_43804754_+(NBR1);circRNA_3197|ChrX:110557493_110576173_+(SLC9A6);	up
GO:0008360	regulation of cell shape	3	0.121897	2.42391	circRNA_0009|Chr1:2314378_2336799_+(LPAR1);circRNA_0010|Chr1:2336052_2336799_+(LPAR1);circRNA_1530|Chr17:58676060_58697125_-(SEC23A);	up
GO:0043123	positive regulation of I-kappaB kinase/NF-kappaB signaling	3	0.121897	2.42391	circRNA_0987|Chr14:48532305_48539266_-(DHX36);circRNA_2969|Chr8:81503033_81522724_+(NDFIP2);circRNA_3169|ChrX:56462151_56462866_+(MID2);	up
GO:0005759	mitochondrial matrix	7	0.12998	1.64201	circRNA_0268|Chr10:12308655_12322412_-(HIBADH);circRNA_0390|Chr11:62729838_62754093_-(OXCT1);circRNA_0446|Chr12:7279646_7281518_+(SIRT5);circRNA_0852|Chr13:120212603_120212946_-(NSUN4);circRNA_1907|Chr2:61930204_62011256_+(PRIMPOL);circRNA_2786|Chr7:131334074_131340308_+(GLS);circRNA_2824|Chr7:151037946_151051098_-(ACADL);	up
GO:0007507	heart development	5	0.136219	1.81793	circRNA_0380|Chr11:58343071_58344261_-(C11H5orf42);circRNA_0390|Chr11:62729838_62754093_-(OXCT1);circRNA_1458|Chr17:24024808_24025682_+(FBN1);circRNA_1611|Chr18:27300970_27310042_-(BICC1);circRNA_2774|Chr7:129310132_129313844_+(COL3A1);	up
GO:0043488	regulation of mRNA stability	3	0.137798	2.29634	circRNA_0987|Chr14:48532305_48539266_-(DHX36);circRNA_2617|Chr6:7660099_7663863_-(PARN);circRNA_3038|Chr9:20240222_20241415_-(DCP1A);	up
GO:0051092	positive regulation of NF-kappaB transcription factor activity	3	0.154359	2.18152	circRNA_0174|Chr1:133591427_133598845_-(ANKRD42);circRNA_1118|Chr14:155224879_155226720_-(APP);circRNA_3169|ChrX:56462151_56462866_+(MID2);	up
GO:1990830	cellular response to leukemia inhibitory factor	3	0.154359	2.18152	circRNA_1046|Chr14:92667733_92668380_+(TFRC);circRNA_1048|Chr14:92668317_92671804_+(TFRC);circRNA_3093|Chr9:73405742_73419329_+(RNF138);	up
GO:0042803	protein homodimerization activity	9	0.154473	1.47069	circRNA_0390|Chr11:62729838_62754093_-(OXCT1);circRNA_0723|Chr13:41317528_41319017_+(ARNT);circRNA_0724|Chr13:41327747_41333013_+(ARNT);circRNA_1046|Chr14:92667733_92668380_+(TFRC);circRNA_1048|Chr14:92668317_92671804_+(TFRC);circRNA_1076|Chr14:108169163_108177788_-(NECTIN3);circRNA_1706|Chr19:15520379_15524133_-(PAFAH1B1);circRNA_2541|Chr5:2637778_2640823_+(ACTN4);circRNA_3169|ChrX:56462151_5646…	up
GO:0043565	sequence-specific DNA binding	5	0.158174	1.73137	circRNA_0723|Chr13:41317528_41319017_+(ARNT);circRNA_0724|Chr13:41327747_41333013_+(ARNT);circRNA_0929|Chr13:141392232_141410656_+(RERE);circRNA_1157|Chr15:25440173_25458026_+(ELF2);circRNA_1833|Chr19:49695292_49703686_-(BPTF);	up
GO:0005911	cell-cell junction	4	0.160179	1.87658	circRNA_1076|Chr14:108169163_108177788_-(NECTIN3);circRNA_1118|Chr14:155224879_155226720_-(APP);circRNA_2471|Chr4:47654128_47657460_+(RAP1B);circRNA_2541|Chr5:2637778_2640823_+(ACTN4);	up
GO:0016323	basolateral plasma membrane	4	0.160179	1.87658	circRNA_0421|Chr11:82179151_82194769_+(ERBIN);circRNA_1046|Chr14:92667733_92668380_+(TFRC);circRNA_1048|Chr14:92668317_92671804_+(TFRC);circRNA_1966|Chr2:94680273_94680767_-(CNNM4);	up
GO:0042277	peptide binding	3	0.171506	2.07764	circRNA_0203|Chr1:144660144_144687701_-(NUP98);circRNA_1413|Chr17:7924174_7946187_+(CSNK1G1);circRNA_1796|Chr19:39687468_39708415_-(NPEPPS);	up
GO:0048675	axon extension	3	0.171506	2.07764	circRNA_1686|Chr19:3132008_3185387_-(ULK2);circRNA_1691|Chr19:3174833_3185387_-(ULK2);circRNA_3197|ChrX:110557493_110576173_+(SLC9A6);	up
GO:0071456	cellular response to hypoxia	3	0.171506	2.07764	circRNA_0899|Chr13:132336479_132342164_+(HP1BP3);circRNA_0904|Chr13:132344983_132350902_+(HP1BP3);circRNA_1796|Chr19:39687468_39708415_-(NPEPPS);	up
GO:0005102	signaling receptor binding	4	0.173864	1.81793	circRNA_0421|Chr11:82179151_82194769_+(ERBIN);circRNA_0810|Chr13:95760220_95772182_+(ANKRD13C);circRNA_1118|Chr14:155224879_155226720_-(APP);circRNA_2835|Chr7:157486513_157490442_-(PECR);	up
GO:0016887	ATPase activity	5	0.181473	1.65267	circRNA_0549|Chr12:76545335_76572743_-(MDN1);circRNA_0552|Chr12:76614298_76615491_-(MDN1);circRNA_1029|Chr14:90281419_90285780_-(ATP13A3);circRNA_2906|Chr8:25124816_25149051_-(ATF7IP);circRNA_3010|Chr9:14057678_14109406_-(KIF15);	up
GO:0043025	neuronal cell body	4	0.187936	1.76285	circRNA_1210|Chr15:71781381_71819303_-(ANXA3);circRNA_1706|Chr19:15520379_15524133_-(PAFAH1B1);circRNA_1966|Chr2:94680273_94680767_-(CNNM4);circRNA_3149|ChrX:32722725_32723180_-(ELK1);	up
GO:0016236	macroautophagy	3	0.189166	1.9832	circRNA_0458|Chr12:24730490_24730818_-(C12H6orf106);circRNA_1530|Chr17:58676060_58697125_-(SEC23A);circRNA_1804|Chr19:43804209_43804754_+(NBR1);	up
GO:0017124	SH3 domain binding	3	0.189166	1.9832	circRNA_0633|Chr12:148217536_148219764_+(SYNJ2);circRNA_1496|Chr17:38158056_38163684_-(FMN1);circRNA_2701|Chr7:38614511_38624952_-(PTPN12);	up
GO:0035861	site of double-strand break	3	0.189166	1.9832	circRNA_1888|Chr2:41866191_41872950_-(ESCO2);circRNA_2095|Chr2:166723973_166735678_-(SMC6);circRNA_3093|Chr9:73405742_73419329_+(RNF138);	up
GO:0046777	protein autophosphorylation	5	0.193579	1.61594	circRNA_0693|Chr13:30349175_30357675_-(DDR2);circRNA_1413|Chr17:7924174_7946187_+(CSNK1G1);circRNA_1446|Chr17:21847859_21864641_+(TRPM7);circRNA_1686|Chr19:3132008_3185387_-(ULK2);circRNA_1691|Chr19:3174833_3185387_-(ULK2);	up
GO:0046983	protein dimerization activity	3	0.207267	1.89698	circRNA_0273|Chr10:14945202_14957332_+(GARS);circRNA_1924|Chr2:62224018_62240213_+(LOC103346165);circRNA_2349|Chr3:114414056_114415211_-(STK3);	up
GO:0072659	protein localization to plasma membrane	3	0.207267	1.89698	circRNA_1530|Chr17:58676060_58697125_-(SEC23A);circRNA_2033|Chr2:131542026_131543109_+(SPTBN1);circRNA_2107|Chr20:5001452_5007041_-(MPP5);	up
GO:0000981	DNA-binding transcription factor activity, RNA polymerase II-specific	15	0.211517	1.25375	circRNA_0502|Chr12:47083625_47087154_+(ZNF451);circRNA_0785|Chr13:73395269_73442514_+(ZNF644);circRNA_0786|Chr13:73395269_73467314_+(ZNF644);circRNA_0821|Chr13:108104607_108106579_+(MYSM1);circRNA_0929|Chr13:141392232_141410656_+(RERE);circRNA_1157|Chr15:25440173_25458026_+(ELF2);circRNA_1344|Chr16:66542953_66552139_+(ELK4);circRNA_1345|Chr16:66547579_66549327_+(ELK4);circRNA_2402|Chr4:3936558_39…	up
GO:0045087	innate immune response	4	0.217105	1.66211	circRNA_0987|Chr14:48532305_48539266_-(DHX36);circRNA_1589|Chr18:9578355_9578861_+(POLR3A);circRNA_2947|Chr8:44812379_44824478_+(PSPC1);circRNA_3169|ChrX:56462151_56462866_+(MID2);	up
GO:0009986	cell surface	5	0.231475	1.51495	circRNA_0009|Chr1:2314378_2336799_+(LPAR1);circRNA_0010|Chr1:2336052_2336799_+(LPAR1);circRNA_0843|Chr13:114865179_114885565_+(NRDC);circRNA_1118|Chr14:155224879_155226720_-(APP);circRNA_2475|Chr4:47818547_47834376_+(CPM);	up
GO:0007030	Golgi organization	4	0.232131	1.61594	circRNA_0143|Chr1:113208796_113224402_-(DYNC2H1);circRNA_0727|Chr13:41451812_41453536_+(GOLPH3L);circRNA_1530|Chr17:58676060_58697125_-(SEC23A);circRNA_2639|Chr6:14203887_14204963_-(COG7);	up
GO:0003682	chromatin binding	9	0.23751	1.32213	circRNA_0237|Chr1:185433380_185455093_-(PHF21A);circRNA_0451|Chr12:12233343_12236943_-(GMNN);circRNA_0929|Chr13:141392232_141410656_+(RERE);circRNA_1342|Chr16:66454573_66462911_+(NUCKS1);circRNA_1344|Chr16:66542953_66552139_+(ELK4);circRNA_1345|Chr16:66547579_66549327_+(ELK4);circRNA_1589|Chr18:9578355_9578861_+(POLR3A);circRNA_1907|Chr2:61930204_62011256_+(PRIMPOL);circRNA_3149|ChrX:32722725_327…	up
GO:0005178	integrin binding	3	0.244516	1.74522	circRNA_1458|Chr17:24024808_24025682_+(FBN1);circRNA_2774|Chr7:129310132_129313844_+(COL3A1);circRNA_3034|Chr9:19543511_19546510_+(NISCH);	up
GO:0030199	collagen fibril organization	3	0.244516	1.74522	circRNA_0516|Chr12:61992272_62003422_-(COL12A1);circRNA_0693|Chr13:30349175_30357675_-(DDR2);circRNA_2774|Chr7:129310132_129313844_+(COL3A1);	up
GO:0005815	microtubule organizing center	5	0.244563	1.48403	circRNA_0766|Chr13:64027607_64033696_+(SASS6);circRNA_0769|Chr13:64048123_64050161_+(SASS6);circRNA_1361|Chr16:72972823_73006523_-(NEK7);circRNA_1915|Chr2:62072692_62163132_-(CENPU);circRNA_2957|Chr8:74353292_74367491_+(PIBF1);	up
GO:0042802	identical protein binding	11	0.253617	1.25967	circRNA_0157|Chr1:122092341_122093240_-(AMOTL1);circRNA_1076|Chr14:108169163_108177788_-(NECTIN3);circRNA_1118|Chr14:155224879_155226720_-(APP);circRNA_1458|Chr17:24024808_24025682_+(FBN1);circRNA_1599|Chr18:14734908_14735670_-(MCU);circRNA_1825|Chr19:49404938_49407272_-(SMURF2);circRNA_2349|Chr3:114414056_114415211_-(STK3);circRNA_2678|Chr7:15565830_15587694_+(TNPO3);circRNA_3034|Chr9:19543511_1…	up
GO:0003779	actin binding	5	0.257843	1.45435	circRNA_0002|Chr1:147304_152317_+(FKBP15);circRNA_1446|Chr17:21847859_21864641_+(TRPM7);circRNA_1496|Chr17:38158056_38163684_-(FMN1);circRNA_2033|Chr2:131542026_131543109_+(SPTBN1);circRNA_2736|Chr7:91629433_91633069_+(FMNL2);	up
GO:0005634	nucleus	64	0.268791	1.0711	circRNA_0007|Chr1:1902275_1904090_+(KIAA0368);circRNA_0040|Chr1:19864152_19878321_+(UBAP2);circRNA_0041|Chr1:19865849_19878321_+(UBAP2);circRNA_0103|Chr1:71041381_71062370_+(FAM120A);circRNA_0174|Chr1:133591427_133598845_-(ANKRD42);circRNA_0203|Chr1:144660144_144687701_-(NUP98);circRNA_0248|Chr1:191995140_191998712_+(FAM111A);circRNA_0421|Chr11:82179151_82194769_+(ERBIN);circRNA_0446|Chr12:727964…	up
GO:0005765	lysosomal membrane	3	0.282726	1.61594	circRNA_0983|Chr14:43651667_43686040_+(RNF13);circRNA_1288|Chr16:25948385_25955301_+(GPR137B);circRNA_2596|Chr5:29637001_29638568_-(WDR59);	up
GO:0030036	actin cytoskeleton organization	3	0.282726	1.61594	circRNA_0157|Chr1:122092341_122093240_-(AMOTL1);circRNA_1706|Chr19:15520379_15524133_-(PAFAH1B1);circRNA_3034|Chr9:19543511_19546510_+(NISCH);	up
GO:0006914	autophagy	3	0.302038	1.55823	circRNA_0095|Chr1:63674973_63682575_+(VPS13A);circRNA_1686|Chr19:3132008_3185387_-(ULK2);circRNA_1691|Chr19:3174833_3185387_-(ULK2);	up
GO:0005730	nucleolus	10	0.308953	1.21196	circRNA_0549|Chr12:76545335_76572743_-(MDN1);circRNA_0552|Chr12:76614298_76615491_-(MDN1);circRNA_0861|Chr13:122298105_122311421_+(ERI3);circRNA_1009|Chr14:74493555_74493880_-(ZMAT3);circRNA_1342|Chr16:66454573_66462911_+(NUCKS1);circRNA_1635|Chr18:42076741_42077181_-(NOC3L);circRNA_2033|Chr2:131542026_131543109_+(SPTBN1);circRNA_2427|Chr4:9312639_9313387_+(STK35);circRNA_2617|Chr6:7660099_766386…	up
GO:0007420	brain development	4	0.310311	1.41888	circRNA_0390|Chr11:62729838_62754093_-(OXCT1);circRNA_0633|Chr12:148217536_148219764_+(SYNJ2);circRNA_1706|Chr19:15520379_15524133_-(PAFAH1B1);circRNA_1833|Chr19:49695292_49703686_-(BPTF);	up
GO:0016055	Wnt signaling pathway	5	0.31246	1.34662	circRNA_0157|Chr1:122092341_122093240_-(AMOTL1);circRNA_1413|Chr17:7924174_7946187_+(CSNK1G1);circRNA_2019|Chr2:125028927_125041547_+(USP34);circRNA_2525|Chr4:86137434_86138167_-(HMGXB4);circRNA_3093|Chr9:73405742_73419329_+(RNF138);	up
GO:0005524	ATP binding	25	0.317957	1.1085	circRNA_0143|Chr1:113208796_113224402_-(DYNC2H1);circRNA_0273|Chr10:14945202_14957332_+(GARS);circRNA_0549|Chr12:76545335_76572743_-(MDN1);circRNA_0552|Chr12:76614298_76615491_-(MDN1);circRNA_0558|Chr12:88449995_88458283_-(ASCC3);circRNA_0693|Chr13:30349175_30357675_-(DDR2);circRNA_0854|Chr13:120282489_120284292_-(RAD54L);circRNA_0987|Chr14:48532305_48539266_-(DHX36);circRNA_1029|Chr14:90281419_9…	up
GO:0006355	regulation of transcription, DNA-templated	6	0.336818	1.26465	circRNA_0899|Chr13:132336479_132342164_+(HP1BP3);circRNA_0904|Chr13:132344983_132350902_+(HP1BP3);circRNA_1269|Chr16:11563208_11617548_-(SFMBT2);circRNA_1408|Chr17:6583763_6593775_+(DENND4A);circRNA_2654|Chr7:2872163_2875107_-(ZNF398);circRNA_3048|Chr9:36456165_36457372_-(TMF1);	up
GO:0030424	axon	5	0.340372	1.29852	circRNA_0273|Chr10:14945202_14957332_+(GARS);circRNA_0987|Chr14:48532305_48539266_-(DHX36);circRNA_1118|Chr14:155224879_155226720_-(APP);circRNA_1210|Chr15:71781381_71819303_-(ANXA3);circRNA_1706|Chr19:15520379_15524133_-(PAFAH1B1);	up
GO:0005643	nuclear pore	3	0.340804	1.45435	circRNA_0203|Chr1:144660144_144687701_-(NUP98);circRNA_0582|Chr12:105598737_105637551_+(KPNA5);circRNA_2915|Chr8:29969679_29991516_-(PARP11);	up
GO:0031012	extracellular matrix	3	0.340804	1.45435	circRNA_0516|Chr12:61992272_62003422_-(COL12A1);circRNA_1458|Chr17:24024808_24025682_+(FBN1);circRNA_2774|Chr7:129310132_129313844_+(COL3A1);	up
GO:0038023	signaling receptor activity	3	0.340804	1.45435	circRNA_1076|Chr14:108169163_108177788_-(NECTIN3);circRNA_1753|Chr19:28168532_28171133_-(MED13);circRNA_2678|Chr7:15565830_15587694_+(TNPO3);	up
GO:0005769	early endosome	6	0.349405	1.24658	circRNA_0002|Chr1:147304_152317_+(FKBP15);circRNA_0007|Chr1:1902275_1904090_+(KIAA0368);circRNA_1046|Chr14:92667733_92668380_+(TFRC);circRNA_1048|Chr14:92668317_92671804_+(TFRC);circRNA_1118|Chr14:155224879_155226720_-(APP);circRNA_3034|Chr9:19543511_19546510_+(NISCH);	up
GO:0005737	cytoplasm	55	0.353041	1.05111	circRNA_0040|Chr1:19864152_19878321_+(UBAP2);circRNA_0041|Chr1:19865849_19878321_+(UBAP2);circRNA_0248|Chr1:191995140_191998712_+(FAM111A);circRNA_0273|Chr10:14945202_14957332_+(GARS);circRNA_0421|Chr11:82179151_82194769_+(ERBIN);circRNA_0451|Chr12:12233343_12236943_-(GMNN);circRNA_0534|Chr12:69976402_70014282_-(UBE3D);circRNA_0693|Chr13:30349175_30357675_-(DDR2);circRNA_0723|Chr13:41317528_41319…	up
GO:0043235	receptor complex	3	0.360156	1.40743	circRNA_0693|Chr13:30349175_30357675_-(DDR2);circRNA_0975|Chr14:36135224_36186286_+(TRPC1);circRNA_1118|Chr14:155224879_155226720_-(APP);	up
GO:0048471	perinuclear region of cytoplasm	9	0.363076	1.16867	circRNA_0633|Chr12:148217536_148219764_+(SYNJ2);circRNA_0810|Chr13:95760220_95772182_+(ANKRD13C);circRNA_1046|Chr14:92667733_92668380_+(TFRC);circRNA_1048|Chr14:92668317_92671804_+(TFRC);circRNA_1118|Chr14:155224879_155226720_-(APP);circRNA_1530|Chr17:58676060_58697125_-(SEC23A);circRNA_1706|Chr19:15520379_15524133_-(PAFAH1B1);circRNA_2541|Chr5:2637778_2640823_+(ACTN4);circRNA_2969|Chr8:81503033_…	up
GO:0043231	intracellular membrane-bounded organelle	10	0.365358	1.15424	circRNA_0203|Chr1:144660144_144687701_-(NUP98);circRNA_0264|Chr10:9770169_9771780_-(OSBPL3);circRNA_0983|Chr14:43651667_43686040_+(RNF13);circRNA_1269|Chr16:11563208_11617548_-(SFMBT2);circRNA_1804|Chr19:43804209_43804754_+(NBR1);circRNA_1993|Chr2:115001235_115003081_-(ZNF638);circRNA_2678|Chr7:15565830_15587694_+(TNPO3);circRNA_2835|Chr7:157486513_157490442_-(PECR);circRNA_2969|Chr8:81503033_815…	up
GO:0008017	microtubule binding	5	0.382545	1.2325	circRNA_0661|Chr13:7001249_7008119_+(CEP350);circRNA_1496|Chr17:38158056_38163684_-(FMN1);circRNA_1732|Chr19:21961471_21963547_+(ZNF207);circRNA_3010|Chr9:14057678_14109406_-(KIF15);circRNA_3169|ChrX:56462151_56462866_+(MID2);	up
GO:0003723	RNA binding	18	0.383644	1.09076	circRNA_0040|Chr1:19864152_19878321_+(UBAP2);circRNA_0041|Chr1:19865849_19878321_+(UBAP2);circRNA_0103|Chr1:71041381_71062370_+(FAM120A);circRNA_0203|Chr1:144660144_144687701_-(NUP98);circRNA_0558|Chr12:88449995_88458283_-(ASCC3);circRNA_0633|Chr12:148217536_148219764_+(SYNJ2);circRNA_0861|Chr13:122298105_122311421_+(ERI3);circRNA_0987|Chr14:48532305_48539266_-(DHX36);circRNA_1009|Chr14:74493555_…	up
GO:0005667	transcription factor complex	3	0.398577	1.32213	circRNA_0723|Chr13:41317528_41319017_+(ARNT);circRNA_0724|Chr13:41327747_41333013_+(ARNT);circRNA_2906|Chr8:25124816_25149051_-(ATF7IP);	up
GO:0030426	growth cone	3	0.417566	1.28325	circRNA_0002|Chr1:147304_152317_+(FKBP15);circRNA_1118|Chr14:155224879_155226720_-(APP);circRNA_1706|Chr19:15520379_15524133_-(PAFAH1B1);	up
GO:0005874	microtubule	5	0.42464	1.17286	circRNA_0143|Chr1:113208796_113224402_-(DYNC2H1);circRNA_1361|Chr16:72972823_73006523_-(NEK7);circRNA_1732|Chr19:21961471_21963547_+(ZNF207);circRNA_3010|Chr9:14057678_14109406_-(KIF15);circRNA_3169|ChrX:56462151_56462866_+(MID2);	up
GO:0006357	regulation of transcription by RNA polymerase II	6	0.425338	1.14817	circRNA_1157|Chr15:25440173_25458026_+(ELF2);circRNA_1344|Chr16:66542953_66552139_+(ELK4);circRNA_1345|Chr16:66547579_66549327_+(ELK4);circRNA_1753|Chr19:28168532_28171133_-(MED13);circRNA_1833|Chr19:49695292_49703686_-(BPTF);circRNA_3149|ChrX:32722725_32723180_-(ELK1);	up
GO:0006338	chromatin remodeling	3	0.436359	1.24658	circRNA_0821|Chr13:108104607_108106579_+(MYSM1);circRNA_0929|Chr13:141392232_141410656_+(RERE);circRNA_1833|Chr19:49695292_49703686_-(BPTF);	up
GO:0060271	cilium assembly	4	0.454079	1.16348	circRNA_0143|Chr1:113208796_113224402_-(DYNC2H1);circRNA_0380|Chr11:58343071_58344261_-(C11H5orf42);circRNA_0966|Chr14:32122615_32129667_-(CEP70);circRNA_2957|Chr8:74353292_74367491_+(PIBF1);	up
GO:0046982	protein heterodimerization activity	3	0.454925	1.21196	circRNA_0723|Chr13:41317528_41319017_+(ARNT);circRNA_0724|Chr13:41327747_41333013_+(ARNT);circRNA_3169|ChrX:56462151_56462866_+(MID2);	up
GO:0000978	RNA polymerase II proximal promoter sequence-specific DNA binding	4	0.469635	1.14066	circRNA_0987|Chr14:48532305_48539266_-(DHX36);circRNA_1344|Chr16:66542953_66552139_+(ELK4);circRNA_1345|Chr16:66547579_66549327_+(ELK4);circRNA_3149|ChrX:32722725_32723180_-(ELK1);	up
GO:0043130	ubiquitin binding	3	0.473235	1.1792	circRNA_0018|Chr1:5812893_5816880_-(RAD23B);circRNA_0458|Chr12:24730490_24730818_-(C12H6orf106);circRNA_1804|Chr19:43804209_43804754_+(NBR1);	up
GO:0005615	extracellular space	6	0.48776	1.07729	circRNA_0516|Chr12:61992272_62003422_-(COL12A1);circRNA_1118|Chr14:155224879_155226720_-(APP);circRNA_1458|Chr17:24024808_24025682_+(FBN1);circRNA_2475|Chr4:47818547_47834376_+(CPM);circRNA_2774|Chr7:129310132_129313844_+(COL3A1);circRNA_2957|Chr8:74353292_74367491_+(PIBF1);	up
GO:0008380	RNA splicing	3	0.491265	1.14817	circRNA_1670|Chr18:57942105_57949816_-(SMNDC1);circRNA_1993|Chr2:115001235_115003081_-(ZNF638);circRNA_2952|Chr8:49156416_49163295_+(ZC3H13);	up
GO:0043161	proteasome-mediated ubiquitin-dependent protein catabolic process	4	0.500247	1.09762	circRNA_0018|Chr1:5812893_5816880_-(RAD23B);circRNA_0650|Chr13:3154294_3228270_-(RFWD2);circRNA_1825|Chr19:49404938_49407272_-(SMURF2);circRNA_2675|Chr7:14724154_14744587_+(UBE2H);	up
GO:0030198	extracellular matrix organization	3	0.50899	1.11873	circRNA_0693|Chr13:30349175_30357675_-(DDR2);circRNA_1118|Chr14:155224879_155226720_-(APP);circRNA_2774|Chr7:129310132_129313844_+(COL3A1);	up
GO:0044877	protein-containing complex binding	4	0.515271	1.07729	circRNA_0821|Chr13:108104607_108106579_+(MYSM1);circRNA_1706|Chr19:15520379_15524133_-(PAFAH1B1);circRNA_2033|Chr2:131542026_131543109_+(SPTBN1);circRNA_3015|Chr9:15349185_15352141_-(SCAP);	up
GO:0000287	magnesium ion binding	3	0.526391	1.09076	circRNA_0987|Chr14:48532305_48539266_-(DHX36);circRNA_1413|Chr17:7924174_7946187_+(CSNK1G1);circRNA_2349|Chr3:114414056_114415211_-(STK3);	up
GO:0006915	apoptotic process	5	0.533267	1.03882	circRNA_1009|Chr14:74493555_74493880_-(ZMAT3);circRNA_1613|Chr18:34991517_34992370_-(SGMS1);circRNA_1670|Chr18:57942105_57949816_-(SMNDC1);circRNA_2349|Chr3:114414056_114415211_-(STK3);circRNA_3034|Chr9:19543511_19546510_+(NISCH);	up
GO:0005743	mitochondrial inner membrane	3	0.543449	1.06416	circRNA_0446|Chr12:7279646_7281518_+(SIRT5);circRNA_1599|Chr18:14734908_14735670_-(MCU);circRNA_1896|Chr2:46255738_46257942_-(SLC25A37);	up
GO:0007155	cell adhesion	4	0.559039	1.02059	circRNA_0421|Chr11:82179151_82194769_+(ERBIN);circRNA_0516|Chr12:61992272_62003422_-(COL12A1);circRNA_0693|Chr13:30349175_30357675_-(DDR2);circRNA_1118|Chr14:155224879_155226720_-(APP);	up
GO:0061630	ubiquitin protein ligase activity	6	0.571149	0.991601	circRNA_0534|Chr12:69976402_70014282_-(UBE3D);circRNA_0650|Chr13:3154294_3228270_-(RFWD2);circRNA_0983|Chr14:43651667_43686040_+(RNF13);circRNA_1825|Chr19:49404938_49407272_-(SMURF2);circRNA_3093|Chr9:73405742_73419329_+(RNF138);circRNA_3155|ChrX:35063569_35068086_-(HUWE1);	up
GO:0004674	protein serine/threonine kinase activity	7	0.602535	0.960418	circRNA_1361|Chr16:72972823_73006523_-(NEK7);circRNA_1413|Chr17:7924174_7946187_+(CSNK1G1);circRNA_1446|Chr17:21847859_21864641_+(TRPM7);circRNA_1686|Chr19:3132008_3185387_-(ULK2);circRNA_1691|Chr19:3174833_3185387_-(ULK2);circRNA_2349|Chr3:114414056_114415211_-(STK3);circRNA_2427|Chr4:9312639_9313387_+(STK35);	up
GO:0032991	protein-containing complex	7	0.602535	0.960418	circRNA_0854|Chr13:120282489_120284292_-(RAD54L);circRNA_1966|Chr2:94680273_94680767_-(CNNM4);circRNA_2033|Chr2:131542026_131543109_+(SPTBN1);circRNA_2107|Chr20:5001452_5007041_-(MPP5);circRNA_2349|Chr3:114414056_114415211_-(STK3);circRNA_2979|Chr8:97831930_97872391_-(UGGT2);circRNA_3015|Chr9:15349185_15352141_-(SCAP);	up
GO:0004843	thiol-dependent ubiquitin-specific protease activity	3	0.607996	0.969565	circRNA_0821|Chr13:108104607_108106579_+(MYSM1);circRNA_0825|Chr13:111862506_111873764_+(USP24);circRNA_2019|Chr2:125028927_125041547_+(USP34);	up
GO:0036459	thiol-dependent ubiquitinyl hydrolase activity	3	0.607996	0.969565	circRNA_0821|Chr13:108104607_108106579_+(MYSM1);circRNA_0825|Chr13:111862506_111873764_+(USP24);circRNA_2019|Chr2:125028927_125041547_+(USP34);	up
GO:0003700	DNA-binding transcription factor activity	5	0.608387	0.956808	circRNA_0723|Chr13:41317528_41319017_+(ARNT);circRNA_0724|Chr13:41327747_41333013_+(ARNT);circRNA_1157|Chr15:25440173_25458026_+(ELF2);circRNA_1344|Chr16:66542953_66552139_+(ELK4);circRNA_1345|Chr16:66547579_66549327_+(ELK4);	up
GO:0000122	negative regulation of transcription by RNA polymerase II	7	0.612715	0.951443	circRNA_0237|Chr1:185433380_185455093_-(PHF21A);circRNA_1344|Chr16:66542953_66552139_+(ELK4);circRNA_1345|Chr16:66547579_66549327_+(ELK4);circRNA_1825|Chr19:49404938_49407272_-(SMURF2);circRNA_1833|Chr19:49695292_49703686_-(BPTF);circRNA_2211|Chr3:8721066_8728265_-(ZNF608);circRNA_2906|Chr8:25124816_25149051_-(ATF7IP);	up
GO:0031965	nuclear membrane	5	0.620224	0.944382	circRNA_0203|Chr1:144660144_144687701_-(NUP98);circRNA_0264|Chr10:9770169_9771780_-(OSBPL3);circRNA_0421|Chr11:82179151_82194769_+(ERBIN);circRNA_1706|Chr19:15520379_15524133_-(PAFAH1B1);circRNA_2402|Chr4:3936558_3939083_-(PHF20);	up
GO:0008270	zinc ion binding	12	0.623152	0.948488	circRNA_0403|Chr11:77516358_77540843_+(ZSWIM6);circRNA_0446|Chr12:7279646_7281518_+(SIRT5);circRNA_0929|Chr13:141392232_141410656_+(RERE);circRNA_1009|Chr14:74493555_74493880_-(ZMAT3);circRNA_1530|Chr17:58676060_58697125_-(SEC23A);circRNA_1738|Chr19:24575557_24576635_-(LOC100357938);circRNA_1796|Chr19:39687468_39708415_-(NPEPPS);circRNA_1804|Chr19:43804209_43804754_+(NBR1);circRNA_1993|Chr2:11500…	up
GO:0008283	cell proliferation	3	0.623161	0.948488	circRNA_0558|Chr12:88449995_88458283_-(ASCC3);circRNA_0843|Chr13:114865179_114885565_+(NRDC);circRNA_1962|Chr2:91130681_91137221_-(LOC100345317);	up
GO:0090263	positive regulation of canonical Wnt signaling pathway	3	0.623161	0.948488	circRNA_1413|Chr17:7924174_7946187_+(CSNK1G1);circRNA_1825|Chr19:49404938_49407272_-(SMURF2);circRNA_2019|Chr2:125028927_125041547_+(USP34);	up
GO:0003713	transcription coactivator activity	4	0.627005	0.938289	circRNA_0203|Chr1:144660144_144687701_-(NUP98);circRNA_0821|Chr13:108104607_108106579_+(MYSM1);circRNA_0929|Chr13:141392232_141410656_+(RERE);circRNA_1753|Chr19:28168532_28171133_-(MED13);	up
GO:0030054	cell junction	4	0.627005	0.938289	circRNA_0421|Chr11:82179151_82194769_+(ERBIN);circRNA_1138|Chr15:3493460_3497152_-(PSD3);circRNA_1651|Chr18:47920555_47926350_-(DNMBP);circRNA_1888|Chr2:41866191_41872950_-(ESCO2);	up
GO:0005694	chromosome	4	0.652269	0.908967	circRNA_0899|Chr13:132336479_132342164_+(HP1BP3);circRNA_0904|Chr13:132344983_132350902_+(HP1BP3);circRNA_1888|Chr2:41866191_41872950_-(ESCO2);circRNA_3043|Chr9:23561622_23577885_-(FAM208A);	up
GO:0006897	endocytosis	3	0.652281	0.908967	circRNA_0002|Chr1:147304_152317_+(FKBP15);circRNA_1118|Chr14:155224879_155226720_-(APP);circRNA_1413|Chr17:7924174_7946187_+(CSNK1G1);	up
GO:0005886	plasma membrane	25	0.653903	0.946841	circRNA_0103|Chr1:71041381_71062370_+(FAM120A);circRNA_0143|Chr1:113208796_113224402_-(DYNC2H1);circRNA_0246|Chr1:190750050_190759522_+(ZDHHC5);circRNA_0264|Chr10:9770169_9771780_-(OSBPL3);circRNA_0421|Chr11:82179151_82194769_+(ERBIN);circRNA_0693|Chr13:30349175_30357675_-(DDR2);circRNA_0789|Chr13:74949160_74951324_-(LRRC8B);circRNA_0821|Chr13:108104607_108106579_+(MYSM1);circRNA_0975|Chr14:36135…	up
GO:0019901	protein kinase binding	5	0.654448	0.908967	circRNA_1352|Chr16:69168533_69169209_-(PPP1R12B);circRNA_1676|Chr18:66013681_66061182_-(CACUL1);circRNA_2617|Chr6:7660099_7663863_-(PARN);circRNA_3034|Chr9:19543511_19546510_+(NISCH);circRNA_3093|Chr9:73405742_73419329_+(RNF138);	up
GO:0045296	cadherin binding	3	0.679773	0.872609	circRNA_0040|Chr1:19864152_19878321_+(UBAP2);circRNA_0041|Chr1:19865849_19878321_+(UBAP2);circRNA_2033|Chr2:131542026_131543109_+(SPTBN1);	up
GO:0000139	Golgi membrane	7	0.679909	0.893021	circRNA_0650|Chr13:3154294_3228270_-(RFWD2);circRNA_0983|Chr14:43651667_43686040_+(RNF13);circRNA_1530|Chr17:58676060_58697125_-(SEC23A);circRNA_2639|Chr6:14203887_14204963_-(COG7);circRNA_2969|Chr8:81503033_81522724_+(NDFIP2);circRNA_3015|Chr9:15349185_15352141_-(SCAP);circRNA_3048|Chr9:36456165_36457372_-(TMF1);	up
GO:0046872	metal ion binding	27	0.69074	0.932717	circRNA_0237|Chr1:185433380_185455093_-(PHF21A);circRNA_0502|Chr12:47083625_47087154_+(ZNF451);circRNA_0507|Chr12:50449645_50467307_+(PHF3);circRNA_0650|Chr13:3154294_3228270_-(RFWD2);circRNA_0785|Chr13:73395269_73442514_+(ZNF644);circRNA_0786|Chr13:73395269_73467314_+(ZNF644);circRNA_0821|Chr13:108104607_108106579_+(MYSM1);circRNA_0843|Chr13:114865179_114885565_+(NRDC);circRNA_0861|Chr13:1222981…	up
GO:0006974	cellular response to DNA damage stimulus	4	0.699317	0.855499	circRNA_0018|Chr1:5812893_5816880_-(RAD23B);circRNA_0854|Chr13:120282489_120284292_-(RAD54L);circRNA_1009|Chr14:74493555_74493880_-(ZMAT3);circRNA_2095|Chr2:166723973_166735678_-(SMC6);	up
GO:0005925	focal adhesion	3	0.705634	0.839047	circRNA_0693|Chr13:30349175_30357675_-(DDR2);circRNA_2268|Chr3:32406294_32409351_-(DCTN4);circRNA_2701|Chr7:38614511_38624952_-(PTPN12);	up
GO:0045892	negative regulation of transcription, DNA-templated	5	0.706998	0.855499	circRNA_0451|Chr12:12233343_12236943_-(GMNN);circRNA_1157|Chr15:25440173_25458026_+(ELF2);circRNA_1825|Chr19:49404938_49407272_-(SMURF2);circRNA_2906|Chr8:25124816_25149051_-(ATF7IP);circRNA_2947|Chr8:44812379_44824478_+(PSPC1);	up
GO:0006468	protein phosphorylation	4	0.710344	0.8431	circRNA_1118|Chr14:155224879_155226720_-(APP);circRNA_1361|Chr16:72972823_73006523_-(NEK7);circRNA_1413|Chr17:7924174_7946187_+(CSNK1G1);circRNA_2349|Chr3:114414056_114415211_-(STK3);	up
GO:0070062	extracellular exosome	13	0.732744	0.879373	circRNA_0143|Chr1:113208796_113224402_-(DYNC2H1);circRNA_0273|Chr10:14945202_14957332_+(GARS);circRNA_0987|Chr14:48532305_48539266_-(DHX36);circRNA_1046|Chr14:92667733_92668380_+(TFRC);circRNA_1048|Chr14:92668317_92671804_+(TFRC);circRNA_1210|Chr15:71781381_71819303_-(ANXA3);circRNA_1796|Chr19:39687468_39708415_-(NPEPPS);circRNA_1833|Chr19:49695292_49703686_-(BPTF);circRNA_2033|Chr2:131542026_131…	up
GO:0005635	nuclear envelope	3	0.741406	0.793281	circRNA_0203|Chr1:144660144_144687701_-(NUP98);circRNA_1706|Chr19:15520379_15524133_-(PAFAH1B1);circRNA_2915|Chr8:29969679_29991516_-(PARP11);	up
GO:0007283	spermatogenesis	3	0.752542	0.779115	circRNA_0018|Chr1:5812893_5816880_-(RAD23B);circRNA_0987|Chr14:48532305_48539266_-(DHX36);circRNA_2915|Chr8:29969679_29991516_-(PARP11);	up
GO:0006511	ubiquitin-dependent protein catabolic process	7	0.762389	0.821003	circRNA_0825|Chr13:111862506_111873764_+(USP24);circRNA_0983|Chr14:43651667_43686040_+(RNF13);circRNA_1676|Chr18:66013681_66061182_-(CACUL1);circRNA_1825|Chr19:49404938_49407272_-(SMURF2);circRNA_2019|Chr2:125028927_125041547_+(USP34);circRNA_2675|Chr7:14724154_14744587_+(UBE2H);circRNA_3155|ChrX:35063569_35068086_-(HUWE1);	up
GO:0005789	endoplasmic reticulum membrane	8	0.774445	0.819351	circRNA_0264|Chr10:9770169_9771780_-(OSBPL3);circRNA_0789|Chr13:74949160_74951324_-(LRRC8B);circRNA_0810|Chr13:95760220_95772182_+(ANKRD13C);circRNA_0983|Chr14:43651667_43686040_+(RNF13);circRNA_1530|Chr17:58676060_58697125_-(SEC23A);circRNA_1924|Chr2:62224018_62240213_+(LOC103346165);circRNA_3015|Chr9:15349185_15352141_-(SCAP);circRNA_3197|ChrX:110557493_110576173_+(SLC9A6);	up
GO:0007165	signal transduction	6	0.788236	0.786134	circRNA_0421|Chr11:82179151_82194769_+(ERBIN);circRNA_0693|Chr13:30349175_30357675_-(DDR2);circRNA_1352|Chr16:69168533_69169209_-(PPP1R12B);circRNA_1686|Chr19:3132008_3185387_-(ULK2);circRNA_1691|Chr19:3174833_3185387_-(ULK2);circRNA_2349|Chr3:114414056_114415211_-(STK3);	up
GO:0005794	Golgi apparatus	10	0.796407	0.817049	circRNA_0143|Chr1:113208796_113224402_-(DYNC2H1);circRNA_0727|Chr13:41451812_41453536_+(GOLPH3L);circRNA_1118|Chr14:155224879_155226720_-(APP);circRNA_1357|Chr16:70531818_70550390_-(CAMSAP2);circRNA_1465|Chr17:27913932_27935122_-(CASC4);circRNA_1888|Chr2:41866191_41872950_-(ESCO2);circRNA_2639|Chr6:14203887_14204963_-(COG7);circRNA_2969|Chr8:81503033_81522724_+(NDFIP2);circRNA_3015|Chr9:15349185_…	up
GO:0007275	multicellular organism development	3	0.802572	0.715253	circRNA_0143|Chr1:113208796_113224402_-(DYNC2H1);circRNA_0507|Chr12:50449645_50467307_+(PHF3);circRNA_2952|Chr8:49156416_49163295_+(ZC3H13);	up
GO:0031410	cytoplasmic vesicle	3	0.802572	0.715253	circRNA_0007|Chr1:1902275_1904090_+(KIAA0368);circRNA_0157|Chr1:122092341_122093240_-(AMOTL1);circRNA_2384|Chr3:139581728_139583619_+(FAM91A1);	up
GO:0005829	cytosol	58	0.81386	0.919871	circRNA_0018|Chr1:5812893_5816880_-(RAD23B);circRNA_0095|Chr1:63674973_63682575_+(VPS13A);circRNA_0098|Chr1:64643481_64652366_+(CEP78);circRNA_0103|Chr1:71041381_71062370_+(FAM120A);circRNA_0157|Chr1:122092341_122093240_-(AMOTL1);circRNA_0264|Chr10:9770169_9771780_-(OSBPL3);circRNA_0446|Chr12:7279646_7281518_+(SIRT5);circRNA_0451|Chr12:12233343_12236943_-(GMNN);circRNA_0549|Chr12:76545335_7657274…	up
GO:0000209	protein polyubiquitination	4	0.820253	0.718196	circRNA_0534|Chr12:69976402_70014282_-(UBE3D);circRNA_1796|Chr19:39687468_39708415_-(NPEPPS);circRNA_1825|Chr19:49404938_49407272_-(SMURF2);circRNA_3155|ChrX:35063569_35068086_-(HUWE1);	up
GO:0016567	protein ubiquitination	5	0.830299	0.727174	circRNA_1825|Chr19:49404938_49407272_-(SMURF2);circRNA_2675|Chr7:14724154_14744587_+(UBE2H);circRNA_3093|Chr9:73405742_73419329_+(RNF138);circRNA_3155|ChrX:35063569_35068086_-(HUWE1);circRNA_3169|ChrX:56462151_56462866_+(MID2);	up
GO:0005509	calcium ion binding	3	0.858198	0.641624	circRNA_1210|Chr15:71781381_71819303_-(ANXA3);circRNA_1458|Chr17:24024808_24025682_+(FBN1);circRNA_2541|Chr5:2637778_2640823_+(ACTN4);	up
GO:0016579	protein deubiquitination	3	0.858198	0.641624	circRNA_0825|Chr13:111862506_111873764_+(USP24);circRNA_1825|Chr19:49404938_49407272_-(SMURF2);circRNA_2019|Chr2:125028927_125041547_+(USP34);	up
GO:0005654	nucleoplasm	36	0.862884	0.868267	circRNA_0018|Chr1:5812893_5816880_-(RAD23B);circRNA_0203|Chr1:144660144_144687701_-(NUP98);circRNA_0237|Chr1:185433380_185455093_-(PHF21A);circRNA_0390|Chr11:62729838_62754093_-(OXCT1);circRNA_0549|Chr12:76545335_76572743_-(MDN1);circRNA_0552|Chr12:76614298_76615491_-(MDN1);circRNA_0558|Chr12:88449995_88458283_-(ASCC3);circRNA_0582|Chr12:105598737_105637551_+(KPNA5);circRNA_0650|Chr13:3154294_322…	up
GO:0005783	endoplasmic reticulum	8	0.864775	0.736379	circRNA_0007|Chr1:1902275_1904090_+(KIAA0368);circRNA_0810|Chr13:95760220_95772182_+(ANKRD13C);circRNA_1530|Chr17:58676060_58697125_-(SEC23A);circRNA_2264|Chr3:28106167_28119503_-(LARS);circRNA_2969|Chr8:81503033_81522724_+(NDFIP2);circRNA_2979|Chr8:97831930_97872391_-(UGGT2);circRNA_3015|Chr9:15349185_15352141_-(SCAP);circRNA_3048|Chr9:36456165_36457372_-(TMF1);	up
GO:0016032	viral process	3	0.864919	0.632325	circRNA_0248|Chr1:191995140_191998712_+(FAM111A);circRNA_1915|Chr2:62072692_62163132_-(CENPU);circRNA_2906|Chr8:25124816_25149051_-(ATF7IP);	up
GO:0004842	ubiquitin-protein transferase activity	5	0.871518	0.679602	circRNA_0650|Chr13:3154294_3228270_-(RFWD2);circRNA_0983|Chr14:43651667_43686040_+(RNF13);circRNA_1825|Chr19:49404938_49407272_-(SMURF2);circRNA_2675|Chr7:14724154_14744587_+(UBE2H);circRNA_3155|ChrX:35063569_35068086_-(HUWE1);	up
GO:0045944	positive regulation of transcription by RNA polymerase II	8	0.87369	0.727174	circRNA_0821|Chr13:108104607_108106579_+(MYSM1);circRNA_0987|Chr14:48532305_48539266_-(DHX36);circRNA_1118|Chr14:155224879_155226720_-(APP);circRNA_1344|Chr16:66542953_66552139_+(ELK4);circRNA_1345|Chr16:66547579_66549327_+(ELK4);circRNA_1753|Chr19:28168532_28171133_-(MED13);circRNA_1833|Chr19:49695292_49703686_-(BPTF);circRNA_3149|ChrX:32722725_32723180_-(ELK1);	up
GO:0006886	intracellular protein transport	3	0.8945	0.5896	circRNA_1530|Chr17:58676060_58697125_-(SEC23A);circRNA_2384|Chr3:139581728_139583619_+(FAM91A1);circRNA_2639|Chr6:14203887_14204963_-(COG7);	up
GO:0045893	positive regulation of transcription, DNA-templated	4	0.898249	0.618871	circRNA_1157|Chr15:25440173_25458026_+(ELF2);circRNA_1753|Chr19:28168532_28171133_-(MED13);circRNA_2654|Chr7:2872163_2875107_-(ZNF398);circRNA_2906|Chr8:25124816_25149051_-(ATF7IP);	up
GO:0015031	protein transport	3	0.918162	0.552284	circRNA_1009|Chr14:74493555_74493880_-(ZMAT3);circRNA_2541|Chr5:2637778_2640823_+(ACTN4);circRNA_2915|Chr8:29969679_29991516_-(PARP11);	up
GO:0051301	cell division	3	0.954176	0.484783	circRNA_1072|Chr14:105775612_105783124_+(SPICE1);circRNA_1226|Chr15:82175689_82177907_+(CENPC);circRNA_1732|Chr19:21961471_21963547_+(ZNF207);	up
GO:0016020	membrane	17	0.978212	0.673676	circRNA_0002|Chr1:147304_152317_+(FKBP15);circRNA_0103|Chr1:71041381_71062370_+(FAM120A);circRNA_0264|Chr10:9770169_9771780_-(OSBPL3);circRNA_0549|Chr12:76545335_76572743_-(MDN1);circRNA_0552|Chr12:76614298_76615491_-(MDN1);circRNA_0558|Chr12:88449995_88458283_-(ASCC3);circRNA_0661|Chr13:7001249_7008119_+(CEP350);circRNA_1029|Chr14:90281419_90285780_-(ATP13A3);circRNA_1210|Chr15:71781381_71819303…	up
GO:0016021	integral component of membrane	17	0.987175	0.647223	circRNA_0015|Chr1:4058589_4092391_+(TMEM245);circRNA_0246|Chr1:190750050_190759522_+(ZDHHC5);circRNA_0380|Chr11:58343071_58344261_-(C11H5orf42);circRNA_0983|Chr14:43651667_43686040_+(RNF13);circRNA_1029|Chr14:90281419_90285780_-(ATP13A3);circRNA_1118|Chr14:155224879_155226720_-(APP);circRNA_1383|Chr16:74597613_74604875_+(KCNT2);circRNA_1446|Chr17:21847859_21864641_+(TRPM7);circRNA_1465|Chr17:2791…	up
GO:1900026	positive regulation of substrate adhesion-dependent cell spreading	3	0.00158866	10.704	circRNA_0438|Chr12:945690_955753_+(RREB1);circRNA_0439|Chr12:987030_987848_-(RREB1);circRNA_1712|Chr19:16674989_16675524_+(CRK);	down
GO:0031234	extrinsic component of cytoplasmic side of plasma membrane	4	0.0022972	6.48727	circRNA_0666|Chr13:8538525_8553152_+(ESYT2);circRNA_0667|Chr13:8546240_8553152_+(ESYT2);circRNA_2450|Chr4:34168696_34172328_-(RACGAP1);circRNA_2981|Chr8:100212207_100215219_+(FARP1);	down
GO:0004842	ubiquitin-protein transferase activity	13	0.00588349	2.16748	circRNA_0655|Chr13:3263672_3283611_-(RFWD2);circRNA_0744|Chr13:49766355_49767317_+(TRIM33);circRNA_0911|Chr13:133712938_133713294_+(UBR4);circRNA_1078|Chr14:110865421_110880012_-(DZIP3);circRNA_1417|Chr17:8453901_8454856_+(HERC1);circRNA_1508|Chr17:44203264_44203796_+(RNF31);circRNA_1510|Chr17:50514703_50544266_+(G2E3);circRNA_1516|Chr17:50957725_50965365_-(HECTD1);circRNA_1823|Chr19:49395123_493…	down
GO:0004222	metalloendopeptidase activity	4	0.0127264	4.19765	circRNA_0409|Chr11:81604397_81635012_-(ADAMTS6);circRNA_0845|Chr13:114920528_114922399_+(NRDC);circRNA_1739|Chr19:24834187_24834623_-(MMP28);circRNA_1980|Chr2:101324080_101324640_+(TRABD2A);	down
GO:0046872	metal ion binding	34	0.0137782	1.44076	circRNA_0187|Chr1:141833767_141862094_-(RNF169);circRNA_0221|Chr1:159316476_159317972_+(PRMT3);circRNA_0409|Chr11:81604397_81635012_-(ADAMTS6);circRNA_0438|Chr12:945690_955753_+(RREB1);circRNA_0439|Chr12:987030_987848_-(RREB1);circRNA_0501|Chr12:47056585_47078780_+(ZNF451);circRNA_0542|Chr12:74048112_74051059_+(ZNF292);circRNA_0565|Chr12:95592056_95619864_+(SOBP);circRNA_0655|Chr13:3263672_328361…	down
GO:0000030	mannosyltransferase activity	3	0.0154785	5.352	circRNA_0282|Chr10:18727937_18776077_-(DPY19L1);circRNA_0283|Chr10:18768477_18776077_-(DPY19L1);circRNA_0284|Chr10:18772994_18775132_-(DPY19L1);	down
GO:0018406	protein C-linked glycosylation via 2'-alpha-mannosyl-L-tryptophan	3	0.0154785	5.352	circRNA_0282|Chr10:18727937_18776077_-(DPY19L1);circRNA_0283|Chr10:18768477_18776077_-(DPY19L1);circRNA_0284|Chr10:18772994_18775132_-(DPY19L1);	down
GO:0097110	scaffold protein binding	3	0.0261297	4.46	circRNA_1311|Chr16:44095126_44098166_-(VIM);circRNA_1712|Chr19:16674989_16675524_+(CRK);circRNA_2892|Chr8:13438054_13450680_+(ITPR2);	down
GO:0003714	transcription corepressor activity	5	0.030548	2.7875	circRNA_0450|Chr12:12232661_12236943_-(GMNN);circRNA_0452|Chr12:12235757_12236943_-(GMNN);circRNA_0501|Chr12:47056585_47078780_+(ZNF451);circRNA_2901|Chr8:20240266_20272116_-(AEBP2);circRNA_2907|Chr8:25135178_25149051_-(ATF7IP);	down
GO:0000977	RNA polymerase II regulatory region sequence-specific DNA binding	4	0.0314696	3.24364	circRNA_0438|Chr12:945690_955753_+(RREB1);circRNA_0439|Chr12:987030_987848_-(RREB1);circRNA_0694|Chr13:31214861_31227477_-(ATF6);circRNA_2371|Chr3:131218969_131240294_-(TRPS1);	down
GO:0017124	SH3 domain binding	4	0.0314696	3.24364	circRNA_0640|Chr12:152705920_152710987_+(QKI);circRNA_1712|Chr19:16674989_16675524_+(CRK);circRNA_2391|Chr3:145869970_145900735_-(ASAP1);circRNA_2700|Chr7:38614511_38615484_-(PTPN12);	down
GO:0005844	polysome	3	0.0326016	4.11692	circRNA_1311|Chr16:44095126_44098166_-(VIM);circRNA_2175|Chr21:7581311_7584455_-(ATXN2);circRNA_2193|Chr21:12398218_12398649_+(GCN1);	down
GO:0043022	ribosome binding	3	0.0398279	3.82286	circRNA_0221|Chr1:159316476_159317972_+(PRMT3);circRNA_1879|Chr2:33444477_33451103_+(GUF1);circRNA_2193|Chr21:12398218_12398649_+(GCN1);	down
GO:0035091	phosphatidylinositol binding	5	0.0430737	2.54857	circRNA_0259|Chr10:3104930_3113458_-(SNX13);circRNA_0666|Chr13:8538525_8553152_+(ESYT2);circRNA_0667|Chr13:8546240_8553152_+(ESYT2);circRNA_1330|Chr16:60032635_60032997_-(RPS6KC1);circRNA_2892|Chr8:13438054_13450680_+(ITPR2);	down
GO:0045892	negative regulation of transcription, DNA-templated	9	0.0458195	1.88894	circRNA_0376|Chr11:58139614_58149529_+(NIPBL);circRNA_0450|Chr12:12232661_12236943_-(GMNN);circRNA_0452|Chr12:12235757_12236943_-(GMNN);circRNA_0484|Chr12:32807831_32810884_-(ZNF318);circRNA_0744|Chr13:49766355_49767317_+(TRIM33);circRNA_1156|Chr15:25440173_25442214_+(ELF2);circRNA_1823|Chr19:49395123_49396552_-(SMURF2);circRNA_2873|Chr8:3730738_3777640_-(PPHLN1);circRNA_2907|Chr8:25135178_251490…	down
GO:0005637	nuclear inner membrane	3	0.0477931	3.568	circRNA_0282|Chr10:18727937_18776077_-(DPY19L1);circRNA_0283|Chr10:18768477_18776077_-(DPY19L1);circRNA_0284|Chr10:18772994_18775132_-(DPY19L1);	down
GO:0045335	phagocytic vesicle	4	0.0541326	2.74462	circRNA_1062|Chr14:94247025_94247454_+(ITGB5);circRNA_1311|Chr16:44095126_44098166_-(VIM);circRNA_1777|Chr19:32865496_32899416_-(STXBP4);circRNA_3059|Chr9:52026746_52055232_-(RAB31);	down
GO:0001228	DNA-binding transcription activator activity, RNA polymerase II-specific	3	0.056476	3.345	circRNA_0438|Chr12:945690_955753_+(RREB1);circRNA_0439|Chr12:987030_987848_-(RREB1);circRNA_0694|Chr13:31214861_31227477_-(ATF6);	down
GO:0030496	midbody	4	0.0756458	2.46069	circRNA_0794|Chr13:78078475_78082425_-(SH3GLB1);circRNA_1283|Chr16:20860329_20880227_-(SCCPDH);circRNA_1559|Chr17:75653682_75655257_-(EXOC5);circRNA_2450|Chr4:34168696_34172328_-(RACGAP1);	down
GO:0006417	regulation of translation	3	0.0758884	2.97333	circRNA_0640|Chr12:152705920_152710987_+(QKI);circRNA_2175|Chr21:7581311_7584455_-(ATXN2);circRNA_2193|Chr21:12398218_12398649_+(GCN1);	down
GO:0042826	histone deacetylase binding	3	0.0758884	2.97333	circRNA_0376|Chr11:58139614_58149529_+(NIPBL);circRNA_0450|Chr12:12232661_12236943_-(GMNN);circRNA_0452|Chr12:12235757_12236943_-(GMNN);	down
GO:0016607	nuclear speck	10	0.107048	1.5513	circRNA_0187|Chr1:141833767_141862094_-(RNF169);circRNA_0438|Chr12:945690_955753_+(RREB1);circRNA_0439|Chr12:987030_987848_-(RREB1);circRNA_0655|Chr13:3263672_3283611_-(RFWD2);circRNA_0901|Chr13:132336479_132350902_+(HP1BP3);circRNA_0992|Chr14:52544597_52545418_+(LOC100344422);circRNA_0994|Chr14:54824833_54825236_+(SMC4);circRNA_1823|Chr19:49395123_49396552_-(SMURF2);circRNA_2479|Chr4:48194016_48…	down
GO:0003676	nucleic acid binding	5	0.119928	1.89787	circRNA_0221|Chr1:159316476_159317972_+(PRMT3);circRNA_0484|Chr12:32807831_32810884_-(ZNF318);circRNA_0501|Chr12:47056585_47078780_+(ZNF451);circRNA_3075|Chr9:59492456_59499650_+(METTL4);circRNA_3193|ChrX:105310465_105312123_-(ENOX2);	down
GO:0007275	multicellular organism development	6	0.123606	1.75475	circRNA_0438|Chr12:945690_955753_+(RREB1);circRNA_0439|Chr12:987030_987848_-(RREB1);circRNA_0640|Chr12:152705920_152710987_+(QKI);circRNA_1000|Chr14:65052705_65064447_-(PHC3);circRNA_1510|Chr17:50514703_50544266_+(G2E3);circRNA_2858|Chr7:169316081_169320074_+(AGFG1);	down
GO:0005815	microtubule organizing center	5	0.136658	1.82041	circRNA_0530|Chr12:66388896_66394595_-(LCA5);circRNA_1406|Chr17:5932541_5934034_-(MAP2K1);circRNA_1917|Chr2:62146104_62206866_-(CENPU);circRNA_1918|Chr2:62146104_62222752_-(CENPU);circRNA_2423|Chr4:7450814_7451546_-(TPX2);	down
GO:0000122	negative regulation of transcription by RNA polymerase II	9	0.142138	1.50056	circRNA_0376|Chr11:58139614_58149529_+(NIPBL);circRNA_0438|Chr12:945690_955753_+(RREB1);circRNA_0439|Chr12:987030_987848_-(RREB1);circRNA_0686|Chr13:22894288_22899665_+(PRRX1);circRNA_0744|Chr13:49766355_49767317_+(TRIM33);circRNA_1823|Chr19:49395123_49396552_-(SMURF2);circRNA_1832|Chr19:49695292_49698541_-(BPTF);circRNA_2371|Chr3:131218969_131240294_-(TRPS1);circRNA_2907|Chr8:25135178_25149051_-…	down
GO:0045296	cadherin binding	5	0.145394	1.784	circRNA_0044|Chr1:19881785_19881998_+(UBAP2);circRNA_1552|Chr17:74257168_74272171_+(KTN1);circRNA_1555|Chr17:74259881_74279625_+(KTN1);circRNA_2193|Chr21:12398218_12398649_+(GCN1);circRNA_2274|Chr3:36171185_36172728_+(LARP1);	down
GO:0006412	translation	3	0.148077	2.23	circRNA_0622|Chr12:141392879_141399973_-(RMND1);circRNA_1879|Chr2:33444477_33451103_+(GUF1);circRNA_2044|Chr2:140611003_140656345_+(SRBD1);	down
GO:0005634	nucleus	55	0.149537	1.12911	circRNA_0044|Chr1:19881785_19881998_+(UBAP2);circRNA_0048|Chr1:26648580_26650850_+(PLAA);circRNA_0162|Chr1:127382644_127410468_+(NOX4);circRNA_0187|Chr1:141833767_141862094_-(RNF169);circRNA_0376|Chr11:58139614_58149529_+(NIPBL);circRNA_0404|Chr11:78399795_78402264_-(DIMT1);circRNA_0426|Chr11:84416228_84423630_+(PIK3R1);circRNA_0438|Chr12:945690_955753_+(RREB1);circRNA_0439|Chr12:987030_987848_-(…	down
GO:0000978	RNA polymerase II proximal promoter sequence-specific DNA binding	5	0.154365	1.74902	circRNA_0438|Chr12:945690_955753_+(RREB1);circRNA_0439|Chr12:987030_987848_-(RREB1);circRNA_0686|Chr13:22894288_22899665_+(PRRX1);circRNA_0694|Chr13:31214861_31227477_-(ATF6);circRNA_2901|Chr8:20240266_20272116_-(AEBP2);	down
GO:0016604	nuclear body	6	0.161937	1.62182	circRNA_0438|Chr12:945690_955753_+(RREB1);circRNA_0439|Chr12:987030_987848_-(RREB1);circRNA_1156|Chr15:25440173_25442214_+(ELF2);circRNA_2263|Chr3:28086521_28114061_-(LARS);circRNA_2907|Chr8:25135178_25149051_-(ATF7IP);circRNA_2962|Chr8:78734629_78737815_-(FBXL3);	down
GO:0007165	signal transduction	9	0.16639	1.44649	circRNA_0048|Chr1:26648580_26650850_+(PLAA);circRNA_0426|Chr11:84416228_84423630_+(PIK3R1);circRNA_0694|Chr13:31214861_31227477_-(ATF6);circRNA_1262|Chr16:3635639_3639372_+(ARHGAP12);circRNA_1309|Chr16:43605751_43607360_-(STAM);circRNA_1330|Chr16:60032635_60032997_-(RPS6KC1);circRNA_1454|Chr17:22973475_22975031_-(FGF7);circRNA_2588|Chr5:28745860_28746345_+(VAC14);circRNA_2892|Chr8:13438054_134506…	down
GO:0016020	membrane	25	0.167878	1.21526	circRNA_0282|Chr10:18727937_18776077_-(DPY19L1);circRNA_0283|Chr10:18768477_18776077_-(DPY19L1);circRNA_0284|Chr10:18772994_18775132_-(DPY19L1);circRNA_0587|Chr12:108127196_108136552_-(MAN1A1);circRNA_0694|Chr13:31214861_31227477_-(ATF6);circRNA_0911|Chr13:133712938_133713294_+(UBR4);circRNA_1027|Chr14:90248625_90248906_-(ATP13A3);circRNA_1283|Chr16:20860329_20880227_-(SCCPDH);circRNA_1330|Chr16:…	down
GO:0043161	proteasome-mediated ubiquitin-dependent protein catabolic process	5	0.172976	1.68302	circRNA_0048|Chr1:26648580_26650850_+(PLAA);circRNA_0655|Chr13:3263672_3283611_-(RFWD2);circRNA_1823|Chr19:49395123_49396552_-(SMURF2);circRNA_1971|Chr2:99611219_99612866_-(RMND5A);circRNA_2728|Chr7:76410421_76410734_+(SPOPL);	down
GO:0007018	microtubule-based movement	3	0.175787	2.05846	circRNA_1552|Chr17:74257168_74272171_+(KTN1);circRNA_1555|Chr17:74259881_74279625_+(KTN1);circRNA_2450|Chr4:34168696_34172328_-(RACGAP1);	down
GO:0003723	RNA binding	17	0.182903	1.26367	circRNA_0044|Chr1:19881785_19881998_+(UBAP2);circRNA_0356|Chr11:30837155_30839011_+(WDR36);circRNA_0404|Chr11:78399795_78402264_-(DIMT1);circRNA_0640|Chr12:152705920_152710987_+(QKI);circRNA_0670|Chr13:13490976_13491547_-(KMT2C);circRNA_1078|Chr14:110865421_110880012_-(DZIP3);circRNA_1552|Chr17:74257168_74272171_+(KTN1);circRNA_1555|Chr17:74259881_74279625_+(KTN1);circRNA_1605|Chr18:17839635_1784…	down
GO:0005829	cytosol	57	0.182906	1.10892	circRNA_0035|Chr1:19603498_19604421_-(UBAP1);circRNA_0221|Chr1:159316476_159317972_+(PRMT3);circRNA_0404|Chr11:78399795_78402264_-(DIMT1);circRNA_0450|Chr12:12232661_12236943_-(GMNN);circRNA_0452|Chr12:12235757_12236943_-(GMNN);circRNA_0484|Chr12:32807831_32810884_-(ZNF318);circRNA_0587|Chr12:108127196_108136552_-(MAN1A1);circRNA_0655|Chr13:3263672_3283611_-(RFWD2);circRNA_0686|Chr13:22894288_228…	down
GO:0016032	viral process	6	0.187133	1.5513	circRNA_0911|Chr13:133712938_133713294_+(UBR4);circRNA_1917|Chr2:62146104_62206866_-(CENPU);circRNA_1918|Chr2:62146104_62222752_-(CENPU);circRNA_2588|Chr5:28745860_28746345_+(VAC14);circRNA_2669|Chr7:14005466_14014205_+(NUP205);circRNA_2907|Chr8:25135178_25149051_-(ATF7IP);	down
GO:0031625	ubiquitin protein ligase binding	5	0.192408	1.62182	circRNA_0694|Chr13:31214861_31227477_-(ATF6);circRNA_1508|Chr17:44203264_44203796_+(RNF31);circRNA_1654|Chr18:48101062_48115573_-(ERLIN1);circRNA_1863|Chr2:29042905_29051594_+(UBE2K);circRNA_2728|Chr7:76410421_76410734_+(SPOPL);	down
GO:0005743	mitochondrial inner membrane	4	0.194835	1.74049	circRNA_1217|Chr15:76057812_76099300_-(MTHFD2L);circRNA_1600|Chr18:14734908_14738414_-(MCU);circRNA_1879|Chr2:33444477_33451103_+(GUF1);circRNA_2562|Chr5:13584221_13585801_+(COQ9);	down
GO:0031901	early endosome membrane	4	0.206629	1.69905	circRNA_0259|Chr10:3104930_3113458_-(SNX13);circRNA_1309|Chr16:43605751_43607360_-(STAM);circRNA_1677|Chr18:66953585_66954283_+(INPP5F);circRNA_2588|Chr5:28745860_28746345_+(VAC14);	down
GO:0005887	integral component of plasma membrane	6	0.21376	1.48667	circRNA_0666|Chr13:8538525_8553152_+(ESYT2);circRNA_0667|Chr13:8546240_8553152_+(ESYT2);circRNA_1552|Chr17:74257168_74272171_+(KTN1);circRNA_1555|Chr17:74259881_74279625_+(KTN1);circRNA_1980|Chr2:101324080_101324640_+(TRABD2A);circRNA_2431|Chr4:11545519_11553834_-(SLC23A2);	down
GO:0005654	nucleoplasm	38	0.226208	1.12425	circRNA_0187|Chr1:141833767_141862094_-(RNF169);circRNA_0356|Chr11:30837155_30839011_+(WDR36);circRNA_0376|Chr11:58139614_58149529_+(NIPBL);circRNA_0404|Chr11:78399795_78402264_-(DIMT1);circRNA_0484|Chr12:32807831_32810884_-(ZNF318);circRNA_0655|Chr13:3263672_3283611_-(RFWD2);circRNA_0670|Chr13:13490976_13491547_-(KMT2C);circRNA_0686|Chr13:22894288_22899665_+(PRRX1);circRNA_0694|Chr13:31214861_31…	down
GO:0015630	microtubule cytoskeleton	3	0.234821	1.784	circRNA_2032|Chr2:131207676_131212733_-(EML6);circRNA_2053|Chr2:143850051_143851418_-(EML4);circRNA_2423|Chr4:7450814_7451546_-(TPX2);	down
GO:0031012	extracellular matrix	3	0.234821	1.784	circRNA_1739|Chr19:24834187_24834623_-(MMP28);circRNA_2574|Chr5:23246879_23247222_-(GFOD2);circRNA_2776|Chr7:129327394_129330839_+(COL3A1);	down
GO:0038023	signaling receptor activity	3	0.234821	1.784	circRNA_1062|Chr14:94247025_94247454_+(ITGB5);circRNA_1075|Chr14:108156233_108177788_-(NECTIN3);circRNA_2588|Chr5:28745860_28746345_+(VAC14);	down
GO:0003700	DNA-binding transcription factor activity	6	0.251145	1.40842	circRNA_0438|Chr12:945690_955753_+(RREB1);circRNA_0439|Chr12:987030_987848_-(RREB1);circRNA_0694|Chr13:31214861_31227477_-(ATF6);circRNA_1156|Chr15:25440173_25442214_+(ELF2);circRNA_2371|Chr3:131218969_131240294_-(TRPS1);circRNA_2652|Chr7:2135680_2149433_-(CREB3L2);	down
GO:0000790	nuclear chromatin	3	0.265562	1.6725	circRNA_0376|Chr11:58139614_58149529_+(NIPBL);circRNA_1832|Chr19:49695292_49698541_-(BPTF);circRNA_2371|Chr3:131218969_131240294_-(TRPS1);	down
GO:0005759	mitochondrial matrix	5	0.265634	1.43871	circRNA_0404|Chr11:78399795_78402264_-(DIMT1);circRNA_1217|Chr15:76057812_76099300_-(MTHFD2L);circRNA_1879|Chr2:33444477_33451103_+(GUF1);circRNA_2411|Chr4:4846630_4874631_-(ACSS2);circRNA_2787|Chr7:131334074_131360036_+(GLS);	down
GO:0000981	DNA-binding transcription factor activity, RNA polymerase II-specific	12	0.266429	1.23034	circRNA_0438|Chr12:945690_955753_+(RREB1);circRNA_0439|Chr12:987030_987848_-(RREB1);circRNA_0501|Chr12:47056585_47078780_+(ZNF451);circRNA_0542|Chr12:74048112_74051059_+(ZNF292);circRNA_0694|Chr13:31214861_31227477_-(ATF6);circRNA_1108|Chr14:128861221_128862099_-(ZNF654);circRNA_1156|Chr15:25440173_25442214_+(ELF2);circRNA_1584|Chr18:3771422_3773578_-(LOC100337920);circRNA_2371|Chr3:131218969_131…	down
GO:0005789	endoplasmic reticulum membrane	10	0.270746	1.25634	circRNA_0162|Chr1:127382644_127410468_+(NOX4);circRNA_0694|Chr13:31214861_31227477_-(ATF6);circRNA_1237|Chr15:94145480_94146144_-(SEC24D);circRNA_1552|Chr17:74257168_74272171_+(KTN1);circRNA_1555|Chr17:74259881_74279625_+(KTN1);circRNA_1654|Chr18:48101062_48115573_-(ERLIN1);circRNA_2270|Chr3:32499380_32533011_-(LOC100343036);circRNA_2608|Chr6:5172991_5181628_-(TXNDC11);circRNA_2652|Chr7:2135680_2…	down
GO:0015031	protein transport	6	0.280325	1.35494	circRNA_0035|Chr1:19603498_19604421_-(UBAP1);circRNA_0426|Chr11:84416228_84423630_+(PIK3R1);circRNA_0530|Chr12:66388896_66394595_-(LCA5);circRNA_1016|Chr14:80699223_80741479_-(VPS8);circRNA_1402|Chr17:5298779_5303331_+(AAGAB);circRNA_1559|Chr17:75653682_75655257_-(EXOC5);	down
GO:0005525	GTP binding	4	0.281015	1.48667	circRNA_1879|Chr2:33444477_33451103_+(GUF1);circRNA_2270|Chr3:32499380_32533011_-(LOC100343036);circRNA_2423|Chr4:7450814_7451546_-(TPX2);circRNA_3059|Chr9:52026746_52055232_-(RAB31);	down
GO:0006397	mRNA processing	3	0.28112	1.62182	circRNA_0640|Chr12:152705920_152710987_+(QKI);circRNA_2479|Chr4:48194016_48214398_+(CPSF6);circRNA_2980|Chr8:99131453_99132227_+(MBNL2);	down
GO:0043687	post-translational protein modification	4	0.293846	1.45633	circRNA_0655|Chr13:3263672_3283611_-(RFWD2);circRNA_1552|Chr17:74257168_74272171_+(KTN1);circRNA_1555|Chr17:74259881_74279625_+(KTN1);circRNA_2962|Chr8:78734629_78737815_-(FBXL3);	down
GO:0003924	GTPase activity	3	0.29676	1.57412	circRNA_1879|Chr2:33444477_33451103_+(GUF1);circRNA_2270|Chr3:32499380_32533011_-(LOC100343036);circRNA_3059|Chr9:52026746_52055232_-(RAB31);	down
GO:0000209	protein polyubiquitination	6	0.300202	1.32148	circRNA_1078|Chr14:110865421_110880012_-(DZIP3);circRNA_1508|Chr17:44203264_44203796_+(RNF31);circRNA_1823|Chr19:49395123_49396552_-(SMURF2);circRNA_1971|Chr2:99611219_99612866_-(RMND5A);circRNA_2962|Chr8:78734629_78737815_-(FBXL3);circRNA_3157|ChrX:35109664_35131502_-(HUWE1);	down
GO:0016567	protein ubiquitination	7	0.327291	1.2488	circRNA_0187|Chr1:141833767_141862094_-(RNF169);circRNA_0744|Chr13:49766355_49767317_+(TRIM33);circRNA_1823|Chr19:49395123_49396552_-(SMURF2);circRNA_1863|Chr2:29042905_29051594_+(UBE2K);circRNA_2728|Chr7:76410421_76410734_+(SPOPL);circRNA_2962|Chr8:78734629_78737815_-(FBXL3);circRNA_3157|ChrX:35109664_35131502_-(HUWE1);	down
GO:0008022	protein C-terminus binding	3	0.32817	1.48667	circRNA_0376|Chr11:58139614_58149529_+(NIPBL);circRNA_1311|Chr16:44095126_44098166_-(VIM);circRNA_2175|Chr21:7581311_7584455_-(ATXN2);	down
GO:0005925	focal adhesion	4	0.332738	1.37231	circRNA_0055|Chr1:33097057_33146148_-(FOCAD);circRNA_0162|Chr1:127382644_127410468_+(NOX4);circRNA_1062|Chr14:94247025_94247454_+(ITGB5);circRNA_2700|Chr7:38614511_38615484_-(PTPN12);	down
GO:0043130	ubiquitin binding	3	0.343886	1.44649	circRNA_0035|Chr1:19603498_19604421_-(UBAP1);circRNA_0048|Chr1:26648580_26650850_+(PLAA);circRNA_1508|Chr17:44203264_44203796_+(RNF31);	down
GO:0005096	GTPase activator activity	5	0.34402	1.29275	circRNA_1262|Chr16:3635639_3639372_+(ARHGAP12);circRNA_2263|Chr3:28086521_28114061_-(LARS);circRNA_2391|Chr3:145869970_145900735_-(ASAP1);circRNA_2450|Chr4:34168696_34172328_-(RACGAP1);circRNA_2858|Chr7:169316081_169320074_+(AGFG1);	down
GO:0005769	early endosome	5	0.355418	1.27429	circRNA_0259|Chr10:3104930_3113458_-(SNX13);circRNA_1016|Chr14:80699223_80741479_-(VPS8);circRNA_1330|Chr16:60032635_60032997_-(RPS6KC1);circRNA_1677|Chr18:66953585_66954283_+(INPP5F);circRNA_3059|Chr9:52026746_52055232_-(RAB31);	down
GO:0005730	nucleolus	8	0.358183	1.18933	circRNA_0356|Chr11:30837155_30839011_+(WDR36);circRNA_0404|Chr11:78399795_78402264_-(DIMT1);circRNA_1510|Chr17:50514703_50544266_+(G2E3);circRNA_1605|Chr18:17839635_17840638_-(DDX50);circRNA_1835|Chr19:49818288_49821235_-(NOL11);circRNA_2047|Chr2:142050610_142051469_-(PPM1B);circRNA_2619|Chr6:7663078_7663863_-(PARN);circRNA_2648|Chr6:18968997_18979851_+(LOC100350325);	down
GO:0008380	RNA splicing	3	0.359574	1.40842	circRNA_0640|Chr12:152705920_152710987_+(QKI);circRNA_2980|Chr8:99131453_99132227_+(MBNL2);circRNA_3126|ChrX:1660022_1660779_+(ZRSR2);	down
GO:0030198	extracellular matrix organization	3	0.375211	1.37231	circRNA_1062|Chr14:94247025_94247454_+(ITGB5);circRNA_2574|Chr5:23246879_23247222_-(GFOD2);circRNA_2776|Chr7:129327394_129330839_+(COL3A1);	down
GO:0007420	brain development	3	0.406243	1.30537	circRNA_0376|Chr11:58139614_58149529_+(NIPBL);circRNA_0880|Chr13:128214822_128221437_-(TMEM57);circRNA_1832|Chr19:49695292_49698541_-(BPTF);	down
GO:0005794	Golgi apparatus	11	0.413639	1.10247	circRNA_0035|Chr1:19603498_19604421_-(UBAP1);circRNA_0587|Chr12:108127196_108136552_-(MAN1A1);circRNA_0694|Chr13:31214861_31227477_-(ATF6);circRNA_0762|Chr13:63260253_63271026_-(SLC30A7);circRNA_0954|Chr14:24103376_24118908_+(GOLGA4);circRNA_1417|Chr17:8453901_8454856_+(HERC1);circRNA_1454|Chr17:22973475_22975031_-(FGF7);circRNA_1890|Chr2:41866191_41879848_-(ESCO2);circRNA_2175|Chr21:7581311_7584…	down
GO:0042802	identical protein binding	8	0.419674	1.12378	circRNA_0666|Chr13:8538525_8553152_+(ESYT2);circRNA_0667|Chr13:8546240_8553152_+(ESYT2);circRNA_0694|Chr13:31214861_31227477_-(ATF6);circRNA_1075|Chr14:108156233_108177788_-(NECTIN3);circRNA_1311|Chr16:44095126_44098166_-(VIM);circRNA_1600|Chr18:14734908_14738414_-(MCU);circRNA_1823|Chr19:49395123_49396552_-(SMURF2);circRNA_2270|Chr3:32499380_32533011_-(LOC100343036);	down
GO:0043565	sequence-specific DNA binding	3	0.421598	1.27429	circRNA_0694|Chr13:31214861_31227477_-(ATF6);circRNA_1156|Chr15:25440173_25442214_+(ELF2);circRNA_1832|Chr19:49695292_49698541_-(BPTF);	down
GO:0045893	positive regulation of transcription, DNA-templated	6	0.433139	1.13872	circRNA_0438|Chr12:945690_955753_+(RREB1);circRNA_0439|Chr12:987030_987848_-(RREB1);circRNA_0484|Chr12:32807831_32810884_-(ZNF318);circRNA_1156|Chr15:25440173_25442214_+(ELF2);circRNA_1454|Chr17:22973475_22975031_-(FGF7);circRNA_2907|Chr8:25135178_25149051_-(ATF7IP);	down
GO:0006366	transcription by RNA polymerase II	3	0.436821	1.24465	circRNA_0438|Chr12:945690_955753_+(RREB1);circRNA_0439|Chr12:987030_987848_-(RREB1);circRNA_2371|Chr3:131218969_131240294_-(TRPS1);	down
GO:0000139	Golgi membrane	7	0.459055	1.09544	circRNA_0587|Chr12:108127196_108136552_-(MAN1A1);circRNA_0655|Chr13:3263672_3283611_-(RFWD2);circRNA_0694|Chr13:31214861_31227477_-(ATF6);circRNA_0794|Chr13:78078475_78082425_-(SH3GLB1);circRNA_0954|Chr14:24103376_24118908_+(GOLGA4);circRNA_1237|Chr15:94145480_94146144_-(SEC24D);circRNA_2588|Chr5:28745860_28746345_+(VAC14);	down
GO:0005874	microtubule	4	0.462087	1.15097	circRNA_2032|Chr2:131207676_131212733_-(EML6);circRNA_2053|Chr2:143850051_143851418_-(EML4);circRNA_2423|Chr4:7450814_7451546_-(TPX2);circRNA_2450|Chr4:34168696_34172328_-(RACGAP1);	down
GO:0016021	integral component of membrane	22	0.481442	1.02743	circRNA_0055|Chr1:33097057_33146148_-(FOCAD);circRNA_0162|Chr1:127382644_127410468_+(NOX4);circRNA_0164|Chr1:129663350_129680581_-(TMEM135);circRNA_0282|Chr10:18727937_18776077_-(DPY19L1);circRNA_0283|Chr10:18768477_18776077_-(DPY19L1);circRNA_0284|Chr10:18772994_18775132_-(DPY19L1);circRNA_0587|Chr12:108127196_108136552_-(MAN1A1);circRNA_0636|Chr12:148652378_148666284_+(TMEM181);circRNA_0762|Chr…	down
GO:0008283	cell proliferation	3	0.481536	1.16348	circRNA_0845|Chr13:114920528_114922399_+(NRDC);circRNA_2274|Chr3:36171185_36172728_+(LARP1);circRNA_2423|Chr4:7450814_7451546_-(TPX2);	down
GO:0019904	protein domain specific binding	3	0.481536	1.16348	circRNA_1311|Chr16:44095126_44098166_-(VIM);circRNA_1712|Chr19:16674989_16675524_+(CRK);circRNA_2371|Chr3:131218969_131240294_-(TRPS1);	down
GO:0030154	cell differentiation	3	0.524538	1.09224	circRNA_0640|Chr12:152705920_152710987_+(QKI);circRNA_1156|Chr15:25440173_25442214_+(ELF2);circRNA_3157|ChrX:35109664_35131502_-(HUWE1);	down
GO:0005783	endoplasmic reticulum	9	0.531974	1.0162	circRNA_0587|Chr12:108127196_108136552_-(MAN1A1);circRNA_0694|Chr13:31214861_31227477_-(ATF6);circRNA_1552|Chr17:74257168_74272171_+(KTN1);circRNA_1555|Chr17:74259881_74279625_+(KTN1);circRNA_1654|Chr18:48101062_48115573_-(ERLIN1);circRNA_2263|Chr3:28086521_28114061_-(LARS);circRNA_2588|Chr5:28745860_28746345_+(VAC14);circRNA_2652|Chr7:2135680_2149433_-(CREB3L2);circRNA_2892|Chr8:13438054_1345068…	down
GO:0005509	calcium ion binding	4	0.53573	1.04941	circRNA_0587|Chr12:108127196_108136552_-(MAN1A1);circRNA_0666|Chr13:8538525_8553152_+(ESYT2);circRNA_0667|Chr13:8546240_8553152_+(ESYT2);circRNA_2892|Chr8:13438054_13450680_+(ITPR2);	down
GO:0000151	ubiquitin ligase complex	3	0.538439	1.0704	circRNA_1823|Chr19:49395123_49396552_-(SMURF2);circRNA_1971|Chr2:99611219_99612866_-(RMND5A);circRNA_2962|Chr8:78734629_78737815_-(FBXL3);	down
GO:0006355	regulation of transcription, DNA-templated	4	0.547528	1.0342	circRNA_0221|Chr1:159316476_159317972_+(PRMT3);circRNA_0438|Chr12:945690_955753_+(RREB1);circRNA_0439|Chr12:987030_987848_-(RREB1);circRNA_0901|Chr13:132336479_132350902_+(HP1BP3);	down
GO:0045944	positive regulation of transcription by RNA polymerase II	9	0.547757	1.0035	circRNA_0426|Chr11:84416228_84423630_+(PIK3R1);circRNA_0438|Chr12:945690_955753_+(RREB1);circRNA_0439|Chr12:987030_987848_-(RREB1);circRNA_0670|Chr13:13490976_13491547_-(KMT2C);circRNA_0686|Chr13:22894288_22899665_+(PRRX1);circRNA_0694|Chr13:31214861_31227477_-(ATF6);circRNA_1503|Chr17:40758602_40760106_-(TTC5);circRNA_1832|Chr19:49695292_49698541_-(BPTF);circRNA_2652|Chr7:2135680_2149433_-(CREB3…	down
GO:0006511	ubiquitin-dependent protein catabolic process	7	0.550329	1.0071	circRNA_0911|Chr13:133712938_133713294_+(UBR4);circRNA_1823|Chr19:49395123_49396552_-(SMURF2);circRNA_1863|Chr2:29042905_29051594_+(UBE2K);circRNA_1971|Chr2:99611219_99612866_-(RMND5A);circRNA_2016|Chr2:125019657_125021832_+(USP34);circRNA_2728|Chr7:76410421_76410734_+(SPOPL);circRNA_3157|ChrX:35109664_35131502_-(HUWE1);	down
GO:0070062	extracellular exosome	12	0.552677	0.995721	circRNA_0048|Chr1:26648580_26650850_+(PLAA);circRNA_0376|Chr11:58139614_58149529_+(NIPBL);circRNA_0438|Chr12:945690_955753_+(RREB1);circRNA_0439|Chr12:987030_987848_-(RREB1);circRNA_0587|Chr12:108127196_108136552_-(MAN1A1);circRNA_0954|Chr14:24103376_24118908_+(GOLGA4);circRNA_1062|Chr14:94247025_94247454_+(ITGB5);circRNA_1777|Chr19:32865496_32899416_-(STXBP4);circRNA_1832|Chr19:49695292_49698541…	down
GO:0006915	apoptotic process	4	0.559171	1.01943	circRNA_0050|Chr1:26666741_26698588_+(CAAP1);circRNA_0794|Chr13:78078475_78082425_-(SH3GLB1);circRNA_1510|Chr17:50514703_50544266_+(G2E3);circRNA_2423|Chr4:7450814_7451546_-(TPX2);	down
GO:0042803	protein homodimerization activity	5	0.565428	1.00225	circRNA_0484|Chr12:32807831_32810884_-(ZNF318);circRNA_1075|Chr14:108156233_108177788_-(NECTIN3);circRNA_1677|Chr18:66953585_66954283_+(INPP5F);circRNA_2562|Chr5:13584221_13585801_+(COQ9);circRNA_2795|Chr7:140587868_140593284_-(TYW5);	down
GO:0005737	cytoplasm	42	0.580827	0.984599	circRNA_0044|Chr1:19881785_19881998_+(UBAP2);circRNA_0048|Chr1:26648580_26650850_+(PLAA);circRNA_0221|Chr1:159316476_159317972_+(PRMT3);circRNA_0426|Chr11:84416228_84423630_+(PIK3R1);circRNA_0438|Chr12:945690_955753_+(RREB1);circRNA_0439|Chr12:987030_987848_-(RREB1);circRNA_0450|Chr12:12232661_12236943_-(GMNN);circRNA_0452|Chr12:12235757_12236943_-(GMNN);circRNA_0640|Chr12:152705920_152710987_+(Q…	down
GO:0005739	mitochondrion	7	0.601925	0.960615	circRNA_0622|Chr12:141392879_141399973_-(RMND1);circRNA_0845|Chr13:114920528_114922399_+(NRDC);circRNA_1283|Chr16:20860329_20880227_-(SCCPDH);circRNA_1600|Chr18:14734908_14738414_-(MCU);circRNA_2562|Chr5:13584221_13585801_+(COQ9);circRNA_2787|Chr7:131334074_131360036_+(GLS);circRNA_2996|Chr9:1643756_1646644_-(NKTR);	down
GO:0006886	intracellular protein transport	4	0.604092	0.964324	circRNA_0259|Chr10:3104930_3113458_-(SNX13);circRNA_1237|Chr15:94145480_94146144_-(SEC24D);circRNA_1309|Chr16:43605751_43607360_-(STAM);circRNA_3059|Chr9:52026746_52055232_-(RAB31);	down
GO:0005635	nuclear envelope	3	0.604339	0.973091	circRNA_0694|Chr13:31214861_31227477_-(ATF6);circRNA_1354|Chr16:69736647_69739296_-(IPO9);circRNA_2669|Chr7:14005466_14014205_+(NUP205);	down
GO:0031965	nuclear membrane	4	0.63593	0.926753	circRNA_0880|Chr13:128214822_128221437_-(TMEM57);circRNA_2270|Chr3:32499380_32533011_-(LOC100343036);circRNA_2404|Chr4:4009504_4011953_-(PHF20);circRNA_2669|Chr7:14005466_14014205_+(NUP205);	down
GO:0008017	microtubule binding	3	0.652433	0.907119	circRNA_2032|Chr2:131207676_131212733_-(EML6);circRNA_2053|Chr2:143850051_143851418_-(EML4);circRNA_2450|Chr4:34168696_34172328_-(RACGAP1);	down
GO:0019901	protein kinase binding	4	0.666089	0.892	circRNA_2193|Chr21:12398218_12398649_+(GCN1);circRNA_2423|Chr4:7450814_7451546_-(TPX2);circRNA_2450|Chr4:34168696_34172328_-(RACGAP1);circRNA_2619|Chr6:7663078_7663863_-(PARN);	down
GO:0031410	cytoplasmic vesicle	3	0.674878	0.877377	circRNA_0762|Chr13:63260253_63271026_-(SLC30A7);circRNA_0794|Chr13:78078475_78082425_-(SH3GLB1);circRNA_2858|Chr7:169316081_169320074_+(AGFG1);	down
GO:0003713	transcription coactivator activity	3	0.685698	0.863226	circRNA_0670|Chr13:13490976_13491547_-(KMT2C);circRNA_0686|Chr13:22894288_22899665_+(PRRX1);circRNA_0694|Chr13:31214861_31227477_-(ATF6);	down
GO:0030054	cell junction	3	0.685698	0.863226	circRNA_0048|Chr1:26648580_26650850_+(PLAA);circRNA_1890|Chr2:41866191_41879848_-(ESCO2);circRNA_2981|Chr8:100212207_100215219_+(FARP1);	down
GO:0005694	chromosome	3	0.706534	0.83625	circRNA_0901|Chr13:132336479_132350902_+(HP1BP3);circRNA_1890|Chr2:41866191_41879848_-(ESCO2);circRNA_2873|Chr8:3730738_3777640_-(PPHLN1);	down
GO:0032991	protein-containing complex	5	0.720014	0.841509	circRNA_0794|Chr13:78078475_78082425_-(SH3GLB1);circRNA_1654|Chr18:48101062_48115573_-(ERLIN1);circRNA_1712|Chr19:16674989_16675524_+(CRK);circRNA_2371|Chr3:131218969_131240294_-(TRPS1);circRNA_2648|Chr6:18968997_18979851_+(LOC100350325);	down
GO:0061630	ubiquitin protein ligase activity	4	0.738031	0.810909	circRNA_0655|Chr13:3263672_3283611_-(RFWD2);circRNA_1078|Chr14:110865421_110880012_-(DZIP3);circRNA_1823|Chr19:49395123_49396552_-(SMURF2);circRNA_3157|ChrX:35109664_35131502_-(HUWE1);	down
GO:0006974	cellular response to DNA damage stimulus	3	0.745036	0.787059	circRNA_0187|Chr1:141833767_141862094_-(RNF169);circRNA_0376|Chr11:58139614_58149529_+(NIPBL);circRNA_1777|Chr19:32865496_32899416_-(STXBP4);	down
GO:0016579	protein deubiquitination	3	0.745036	0.787059	circRNA_1309|Chr16:43605751_43607360_-(STAM);circRNA_1823|Chr19:49395123_49396552_-(SMURF2);circRNA_2016|Chr2:125019657_125021832_+(USP34);	down
GO:0006357	regulation of transcription by RNA polymerase II	3	0.809965	0.704211	circRNA_0694|Chr13:31214861_31227477_-(ATF6);circRNA_1156|Chr15:25440173_25442214_+(ELF2);circRNA_1832|Chr19:49695292_49698541_-(BPTF);	down
GO:0003677	DNA binding	12	0.810569	0.82023	circRNA_0542|Chr12:74048112_74051059_+(ZNF292);circRNA_0670|Chr13:13490976_13491547_-(KMT2C);circRNA_0744|Chr13:49766355_49767317_+(TRIM33);circRNA_0901|Chr13:132336479_132350902_+(HP1BP3);circRNA_1000|Chr14:65052705_65064447_-(PHC3);circRNA_1108|Chr14:128861221_128862099_-(ZNF654);circRNA_1503|Chr17:40758602_40760106_-(TTC5);circRNA_1584|Chr18:3771422_3773578_-(LOC100337920);circRNA_2404|Chr4:40…	down
GO:0003682	chromatin binding	4	0.817143	0.720808	circRNA_0376|Chr11:58139614_58149529_+(NIPBL);circRNA_0450|Chr12:12232661_12236943_-(GMNN);circRNA_0452|Chr12:12235757_12236943_-(GMNN);circRNA_1503|Chr17:40758602_40760106_-(TTC5);	down
GO:0005886	plasma membrane	17	0.888471	0.789792	circRNA_0035|Chr1:19603498_19604421_-(UBAP1);circRNA_0162|Chr1:127382644_127410468_+(NOX4);circRNA_0911|Chr13:133712938_133713294_+(UBR4);circRNA_1062|Chr14:94247025_94247454_+(ITGB5);circRNA_1075|Chr14:108156233_108177788_-(NECTIN3);circRNA_1283|Chr16:20860329_20880227_-(SCCPDH);circRNA_1311|Chr16:44095126_44098166_-(VIM);circRNA_1605|Chr18:17839635_17840638_-(DDX50);circRNA_1683|Chr18:69238887_…	down
GO:0008270	zinc ion binding	7	0.903385	0.678696	circRNA_0484|Chr12:32807831_32810884_-(ZNF318);circRNA_0744|Chr13:49766355_49767317_+(TRIM33);circRNA_0911|Chr13:133712938_133713294_+(UBR4);circRNA_1000|Chr14:65052705_65064447_-(PHC3);circRNA_1237|Chr15:94145480_94146144_-(SEC24D);circRNA_1739|Chr19:24834187_24834623_-(MMP28);circRNA_2371|Chr3:131218969_131240294_-(TRPS1);	down
GO:0005576	extracellular region	3	0.914294	0.5575	circRNA_0409|Chr11:81604397_81635012_-(ADAMTS6);circRNA_1283|Chr16:20860329_20880227_-(SCCPDH);circRNA_1454|Chr17:22973475_22975031_-(FGF7);	down
GO:0048471	perinuclear region of cytoplasm	3	0.956908	0.477857	circRNA_0162|Chr1:127382644_127410468_+(NOX4);circRNA_0762|Chr13:63260253_63271026_-(SLC30A7);circRNA_2175|Chr21:7581311_7584455_-(ATXN2);	down
GO:0043231	intracellular membrane-bounded organelle	3	0.977075	0.424762	circRNA_0954|Chr14:24103376_24118908_+(GOLGA4);circRNA_2411|Chr4:4846630_4874631_-(ACSS2);circRNA_2858|Chr7:169316081_169320074_+(AGFG1);	down
GO:0005524	ATP binding	9	0.996996	0.489512	circRNA_0994|Chr14:54824833_54825236_+(SMC4);circRNA_1027|Chr14:90248625_90248906_-(ATP13A3);circRNA_1330|Chr16:60032635_60032997_-(RPS6KC1);circRNA_1406|Chr17:5932541_5934034_-(MAP2K1);circRNA_1605|Chr18:17839635_17840638_-(DDX50);circRNA_1863|Chr2:29042905_29051594_+(UBE2K);circRNA_2263|Chr3:28086521_28114061_-(LARS);circRNA_2411|Chr4:4846630_4874631_-(ACSS2);circRNA_2423|Chr4:7450814_7451546_-…	down
