# Supplementary material for: Residual periodontal ligament in the extraction socket promotes the dentin regeneration potential of DPSCs in the rabbit jaw
Source: Stem Cell Res Ther. 2023 Mar 20;14:47. doi: 10.1186/s13287-023-03283-x (PMC10029302; doi:10.1186/s13287-023-03283-x)
Supplement: Supplementary file 13 — Additional file 13: GO functional enrichment analysis of differentially expressed miRNA target mRNAs in DPSCs regulated by PDLSCs. [file 13287_2023_3283_MOESM13_ESM.xls]

## Sheet: Sheet2
Supplementary Table 9. The GO function enrichment analysis of differentially expressed miRNA target mRNA of PDLSCs regulated in DPSCs
id	Term	ListHits	p-value	Enrichment_score	Gene
GO:0000915	actomyosin contractile ring assembly	3	0.0357778	3.58886	XM_002711137.3(RACGAP1);XM_008256433.2(RACGAP1);XM_008256434.2(RACGAP1);
GO:0001012	RNA polymerase II regulatory region DNA binding	3	0.0357778	3.58886	XM_002709422.3(TXK);XM_002710777.3(RBL1);XM_017341636.1(RBL1);
GO:0004445	inositol-polyphosphate 5-phosphatase activity	3	0.0357778	3.58886	XM_008263731.2(SYNJ2);XM_008272145.2(INPP5J);XM_017349797.1(INPPL1);
GO:0005087	Ran guanyl-nucleotide exchange factor activity	3	0.0357778	3.58886	NM_001205213.1(RCC1);XM_008260034.2(LOC103349074);XM_008265814.2(RCC1);
GO:0006449	regulation of translational termination	3	0.0357778	3.58886	XM_008260019.2(MTRF1);XM_017343503.1(MTRF1);XM_017343504.1(MTRF1);
GO:0008401	retinoic acid 4-hydroxylase activity	3	0.0357778	3.58886	XM_002709770.3(LOC100341926);XM_008254254.2(LOC100341926);XM_008254255.2(LOC100341926);
GO:0010760	negative regulation of macrophage chemotaxis	3	0.0357778	3.58886	XM_002719072.3(MMP28);XM_017349069.1(MMP28);XM_017349070.1(MMP28);
GO:0030011	maintenance of cell polarity	3	0.0357778	3.58886	XM_008269917.2(DLG5);XM_017342301.1(CARMIL2);XM_017345215.1(LOC100345428);
GO:0030263	apoptotic chromosome condensation	3	0.0357778	3.58886	XM_008269360.2(ACIN1);XM_017348198.1(ACIN1);XM_017348199.1(ACIN1);
GO:0030947	regulation of vascular endothelial growth factor receptor signaling pathway	3	0.0357778	3.58886	XM_008270209.2(MYOF);XM_008270211.2(MYOF);XM_008270213.2(MYOF);
GO:0032273	positive regulation of protein polymerization	3	0.0357778	3.58886	XM_002717882.2(TPPP2);XM_008269322.1(TPPP2);XM_008269323.2(TPPP2);
GO:0034366	spherical high-density lipoprotein particle	3	0.0357778	3.58886	NM_001082049.2(CLU);XM_008273906.2(CLU);XM_008273913.2(CLU);
GO:0034653	retinoic acid catabolic process	3	0.0357778	3.58886	XM_002709770.3(LOC100341926);XM_008254254.2(LOC100341926);XM_008254255.2(LOC100341926);
GO:0035696	monocyte extravasation	3	0.0357778	3.58886	XM_008256209.1(SIRPA);XM_017341726.1(SIRPA);XM_017341727.1(SIRPA);
GO:0040011	locomotion	3	0.0357778	3.58886	XM_008257808.2(GRIN2A);XM_008274172.2(WDR1);XM_017343829.1(SEMA3F);
GO:0045059	positive thymic T cell selection	3	0.0357778	3.58886	XM_008262939.2(SRF);XM_008268340.2(ITPKB);XM_017341248.1(DOCK2);
GO:0046661	male sex differentiation	3	0.0357778	3.58886	XM_002708188.2(DMRT1);XM_008271874.2(SIX4);XM_017341623.1(DMRT1);
GO:0048406	nerve growth factor binding	3	0.0357778	3.58886	XM_008264290.2(NTRK1);XM_008271321.2(NGFR);XM_017346017.1(SORT1);
GO:0051649	establishment of localization in cell	3	0.0357778	3.58886	XM_002718364.3(ZWINT);XM_008270115.2(ZWINT);XM_017348770.1(ZWINT);
GO:0060478	acrosomal vesicle exocytosis	3	0.0357778	3.58886	XM_008250688.2(EQTN);XM_008264632.2(SYT6);XM_008264634.2(SYT6);
GO:0060907	positive regulation of macrophage cytokine production	3	0.0357778	3.58886	XM_008257774.2(GPRC5B);XM_008257775.1(GPRC5B);XM_008257777.2(GPRC5B);
GO:0070700	BMP receptor binding	3	0.0357778	3.58886	NM_001082650.1(BMP2);XM_002717090.3(BMP3);XM_017341769.1(LOC108175367);
GO:0097112	gamma-aminobutyric acid receptor clustering	3	0.0357778	3.58886	XM_008254418.2(NRXN1);XM_017340784.1(NRXN1);XM_017349343.1(GPHN);
GO:0098843	postsynaptic endocytic zone	3	0.0357778	3.58886	XM_002718769.3(CALY);XM_008270646.1(CALY);XM_008270647.2(CALY);
GO:1900078	positive regulation of cellular response to insulin stimulus	3	0.0357778	3.58886	XM_008268985.2(MYO5A);XM_008268986.2(MYO5A);XM_008268988.2(MYO5A);
GO:1902410	mitotic cytokinetic process	3	0.0357778	3.58886	XM_008270764.2(CNTROB);XM_017349020.1(CNTROB);XM_017349022.1(CNTROB);
GO:1903829	positive regulation of cellular protein localization	3	0.0357778	3.58886	NM_001171311.1(MAP1A);XM_008268819.2(MAP1A);XM_008271309.2(PPP1R9B);
GO:0000309	nicotinamide-nucleotide adenylyltransferase activity	3	0.0627622	2.99072	XM_008266242.2(NMNAT3);XM_008266243.2(NMNAT3);XM_008266244.2(NMNAT3);
GO:0004515	nicotinate-nucleotide adenylyltransferase activity	3	0.0627622	2.99072	XM_008266242.2(NMNAT3);XM_008266243.2(NMNAT3);XM_008266244.2(NMNAT3);
GO:0004565	beta-galactosidase activity	3	0.0627622	2.99072	XM_002712599.3(GLB1L);XM_008259214.2(GLB1L);XM_017343144.1(GLB1L);
GO:0004972	NMDA glutamate receptor activity	3	0.0627622	2.99072	XM_008249309.2(PTK2B);XM_008257808.2(GRIN2A);XM_017337951.1(PTK2B);
GO:0005078	MAP-kinase scaffold activity	3	0.0627622	2.99072	XM_002709468.3(SH3RF1);XM_008249697.2(SH3RF1);XM_017338128.1(SH3RF1);
GO:0008375	acetylglucosaminyltransferase activity	3	0.0627622	2.99072	XM_002713157.3(POMGNT2);XM_002717323.3(B3GALNT2);XM_017342489.1(XYLT1);
GO:0016176	superoxide-generating NADPH oxidase activator activity	3	0.0627622	2.99072	XM_002718708.3(SH3PXD2A);XM_002718709.3(SH3PXD2A);XM_008270470.2(SH3PXD2A);
GO:0016494	C-X-C chemokine receptor activity	3	0.0627622	2.99072	XM_008260513.2(CXCR6);XM_017343763.1(CXCR6);XM_017343764.1(CXCR6);
GO:0030007	cellular potassium ion homeostasis	3	0.0627622	2.99072	NM_001082070.1(KCNMA1);XM_002715242.3(ATP1A4);XM_008264239.2(ATP1A4);
GO:0030123	AP-3 adaptor complex	3	0.0627622	2.99072	XM_002717973.3(VPS18);XM_008269136.2(VPS39);XM_017348099.1(VPS39);
GO:0030619	U1 snRNA binding	3	0.0627622	2.99072	XM_002710179.3(GEMIN5);XM_002718885.3(PRPF8);XM_008255311.2(GEMIN5);
GO:0031987	locomotion involved in locomotory behavior	3	0.0627622	2.99072	XM_008268985.2(MYO5A);XM_008268986.2(MYO5A);XM_008268988.2(MYO5A);
GO:0032051	clathrin light chain binding	3	0.0627622	2.99072	XM_002718769.3(CALY);XM_008270646.1(CALY);XM_008270647.2(CALY);
GO:0032963	collagen metabolic process	3	0.0627622	2.99072	XM_002716510.3(P3H2);XM_017342159.1(TNS2);XM_017344987.1(TNXB);
GO:0033189	response to vitamin A	3	0.0627622	2.99072	XM_002716901.3(LRAT);XM_017340920.1(DNMT3A);XM_017347293.1(LRAT);
GO:0034628	'de novo' NAD biosynthetic process from aspartate	3	0.0627622	2.99072	XM_008266242.2(NMNAT3);XM_008266243.2(NMNAT3);XM_008266244.2(NMNAT3);
GO:0035640	exploration behavior	3	0.0627622	2.99072	NM_001082638.1(AGTR2);XM_008259404.2(LRRK2);XM_017348832.1(ITGA3);
GO:0035912	dorsal aorta morphogenesis	3	0.0627622	2.99072	XM_002714803.3(HEY2);XM_008262939.2(SRF);XM_017348683.1(BMPR1A);
GO:0043560	insulin receptor substrate binding	3	0.0627622	2.99072	XM_002715312.3(INSRR);XM_008262302.2(PIK3R1);XM_017344762.1(PIK3R1);
GO:0045545	syndecan binding	3	0.0627622	2.99072	XM_008266589.1(CHRD);XM_017346951.1(CHRD);XM_017346952.1(CHRD);
GO:0048066	developmental pigmentation	3	0.0627622	2.99072	XM_008268985.2(MYO5A);XM_008268986.2(MYO5A);XM_008268988.2(MYO5A);
GO:0048729	tissue morphogenesis	3	0.0627622	2.99072	XM_008270652.2(ADAM8);XM_017348635.1(ADAM8);XM_017348636.1(ADAM8);
GO:0051782	negative regulation of cell division	3	0.0627622	2.99072	NM_001319575.1(MYC);XM_008255902.2(MYC);XM_017340986.1(MYC);
GO:0052905	tRNA (guanine(9)-N(1))-methyltransferase activity	3	0.0627622	2.99072	XM_017345240.1(LOC100352086);XM_017347394.1(TRMT10A);XM_017347395.1(TRMT10A);
GO:0060346	bone trabecula formation	3	0.0627622	2.99072	XM_002710087.3(FBN2);XM_017341183.1(PPARGC1B);XM_017348831.1(COL1A1);
GO:0070265	necrotic cell death	3	0.0627622	2.99072	XM_002713826.3(DFNA5);XM_008261545.2(DFNA5);XM_017344387.1(DFNA5);
GO:0070578	RISC-loading complex	3	0.0627622	2.99072	NM_001082710.1(AGO2);XM_002711024.3(TARBP2);XM_008256539.2(TARBP2);
GO:0071900	regulation of protein serine/threonine kinase activity	3	0.0627622	2.99072	XM_002708684.3(UVRAG);XM_017344612.1(UVRAG);XM_017344617.1(UVRAG);
GO:0090027	negative regulation of monocyte chemotaxis	3	0.0627622	2.99072	XM_002709372.3(SLIT2);XM_008274527.2(SLIT2);XM_017346513.1(LOC100345696);
GO:0098850	extrinsic component of synaptic vesicle membrane	3	0.0627622	2.99072	XM_008257067.1(SYN3);XM_008272551.2(SYN1);XM_017341626.1(SYN3);
GO:0120013	intermembrane lipid transfer activity	3	0.0627622	2.99072	XM_002713663.3(PLEKHA8);XM_008270828.2(GLTPD2);XM_017344408.1(PLEKHA8);
GO:1902751	positive regulation of cell cycle G2/M phase transition	3	0.0627622	2.99072	XM_002717548.3(DYRK3);XM_008268501.2(DYRK3);XM_008268502.2(DYRK3);
GO:1903507	negative regulation of nucleic acid-templated transcription	3	0.0627622	2.99072	XM_002712443.3(NIF3L1);XM_017343014.1(NIF3L1);XM_017343016.1(NIF3L1);
GO:1990817	RNA adenylyltransferase activity	3	0.0627622	2.99072	XM_002714547.3(FAM46A);XM_002716121.3(FAM46B);XM_008263145.2(FAM46A);
GO:2000233	negative regulation of rRNA processing	3	0.0627622	2.99072	XM_002713187.3(SHQ1);XM_008260933.2(SHQ1);XM_017346718.1(LOC100338666);
GO:0000183	chromatin silencing at rDNA	3	0.0964751	2.56347	XM_002714879.3(BEND3);XM_008262457.2(LOC100349246);XM_017341946.1(BAZ2A);
GO:0001706	endoderm formation	3	0.0964751	2.56347	XM_002713752.3(TBX20);XM_008248962.2(SOX7);XM_017344423.1(TBX20);
GO:0004605	phosphatidate cytidylyltransferase activity	3	0.0964751	2.56347	XM_002713047.3(TAMM41);XM_017343742.1(TAMM41);XM_017343743.1(TAMM41);
GO:0008340	determination of adult lifespan	3	0.0964751	2.56347	XM_008259404.2(LRRK2);XM_008261609.2(GHRHR);XM_008270201.2(IDE);
GO:0009019	tRNA (guanine-N1-)-methyltransferase activity	3	0.0964751	2.56347	XM_017345240.1(LOC100352086);XM_017347394.1(TRMT10A);XM_017347395.1(TRMT10A);
GO:0010288	response to lead ion	3	0.0964751	2.56347	XM_008261291.2(NCAM1);XM_017340920.1(DNMT3A);XM_017343748.1(SLC6A1);
GO:0010759	positive regulation of macrophage chemotaxis	3	0.0964751	2.56347	XM_002711732.3(KARS);XM_008257634.2(KARS);XM_017346012.1(CSF1);
GO:0016807	cysteine-type carboxypeptidase activity	3	0.0964751	2.56347	XM_002718209.3(FAM63B);XM_017347995.1(FAM63B);XM_017347996.1(FAM63B);
GO:0034705	potassium channel complex	3	0.0964751	2.56347	NM_001082036.1(KCNA5);XM_002717532.3(KCNH1);XM_008259711.2(KCNA6);
GO:0035063	nuclear speck organization	3	0.0964751	2.56347	XM_002717548.3(DYRK3);XM_008268501.2(DYRK3);XM_008268502.2(DYRK3);
GO:0035194	posttranscriptional gene silencing by RNA	3	0.0964751	2.56347	XM_017349283.1(HELZ);XM_017349284.1(HELZ);XM_017349285.1(HELZ);
GO:0035627	ceramide transport	3	0.0964751	2.56347	XM_002713663.3(PLEKHA8);XM_008270828.2(GLTPD2);XM_017344408.1(PLEKHA8);
GO:0035902	response to immobilization stress	3	0.0964751	2.56347	XM_008249309.2(PTK2B);XM_008271309.2(PPP1R9B);XM_017337951.1(PTK2B);
GO:0036312	phosphatidylinositol 3-kinase regulatory subunit binding	3	0.0964751	2.56347	XM_008262302.2(PIK3R1);XM_008266109.2(FBXL2);XM_017344762.1(PIK3R1);
GO:0038024	cargo receptor activity	3	0.0964751	2.56347	XM_002718769.3(CALY);XM_008270646.1(CALY);XM_008270647.2(CALY);
GO:0043237	laminin-1 binding	3	0.0964751	2.56347	XM_002709372.3(SLIT2);XM_008274527.2(SLIT2);XM_017347600.1(NID1);
GO:0043306	positive regulation of mast cell degranulation	3	0.0964751	2.56347	NM_001082175.2(ADORA2B);XM_002716117.3(FGR);XM_008265877.2(FGR);
GO:0044065	regulation of respiratory system process	3	0.0964751	2.56347	XM_002718766.3(MTG1);XM_008270640.2(MTG1);XM_008270642.2(MTG1);
GO:0045176	apical protein localization	3	0.0964751	2.56347	XM_008264219.2(VANGL2);XM_008267712.2(SHROOM3);XM_008269917.2(DLG5);
GO:0045616	regulation of keratinocyte differentiation	3	0.0964751	2.56347	XM_002711115.2(KRT84);XM_002719544.3(ZFP36L1);XM_008257142.2(ZFP36);
GO:0045647	negative regulation of erythrocyte differentiation	3	0.0964751	2.56347	XM_002719544.3(ZFP36L1);XM_008257142.2(ZFP36);XM_008265289.2(TAL1);
GO:0046825	regulation of protein export from nucleus	3	0.0964751	2.56347	XM_008262962.2(XPO5);XM_017345147.1(XPO5);XM_017345148.1(XPO5);
GO:0050847	progesterone receptor signaling pathway	3	0.0964751	2.56347	NM_001082267.1(PGR);XM_017341634.1(SRC);XM_017350681.1(PGR);
GO:0050927	positive regulation of positive chemotaxis	3	0.0964751	2.56347	XM_002718176.3(SMAD3);XM_017345155.1(VEGFA);XM_017347243.1(KDR);
GO:0051299	centrosome separation	3	0.0964751	2.56347	XM_008270764.2(CNTROB);XM_017349020.1(CNTROB);XM_017349022.1(CNTROB);
GO:0060009	Sertoli cell development	3	0.0964751	2.56347	XM_002708188.2(DMRT1);XM_008264290.2(NTRK1);XM_017341623.1(DMRT1);
GO:0060218	hematopoietic stem cell differentiation	3	0.0964751	2.56347	XM_002719424.3(MEOX1);XM_008262939.2(SRF);XM_008265289.2(TAL1);
GO:0060272	embryonic skeletal joint morphogenesis	3	0.0964751	2.56347	XM_008256545.2(HOXC11);XM_008266391.2(SHOX2);XM_017341454.1(OSR2);
GO:0060586	multicellular organismal iron ion homeostasis	3	0.0964751	2.56347	XM_002714380.3(RHAG);XM_008262865.2(BTBD9);XM_017345092.1(BTBD9);
GO:0070129	regulation of mitochondrial translation	3	0.0964751	2.56347	XM_002718766.3(MTG1);XM_008270640.2(MTG1);XM_008270642.2(MTG1);
GO:0072345	NAADP-sensitive calcium-release channel activity	3	0.0964751	2.56347	XM_002715887.3(MCOLN3);XM_008264959.2(MCOLN3);XM_008264960.2(MCOLN3);
GO:0098957	anterograde axonal transport of mitochondrion	3	0.0964751	2.56347	XM_008260258.2(TRAK1);XM_017343681.1(TRAK1);XM_017343682.1(TRAK1);
GO:1900016	negative regulation of cytokine production involved in inflammatory response	3	0.0964751	2.56347	XM_008256209.1(SIRPA);XM_017341726.1(SIRPA);XM_017341727.1(SIRPA);
GO:1902387	ceramide 1-phosphate binding	3	0.0964751	2.56347	XM_002713663.3(PLEKHA8);XM_008270828.2(GLTPD2);XM_017344408.1(PLEKHA8);
GO:1902388	ceramide 1-phosphate transporter activity	3	0.0964751	2.56347	XM_002713663.3(PLEKHA8);XM_008270828.2(GLTPD2);XM_017344408.1(PLEKHA8);
GO:2000574	regulation of microtubule motor activity	3	0.0964751	2.56347	XM_002711777.3(NDE1);XM_008257793.2(NDE1);XM_008257794.2(NDE1);
GO:0000127	transcription factor TFIIIC complex	3	0.135786	2.24304	XM_008257917.2(GTF3C1);XM_008257918.2(GTF3C1);XM_008257919.2(GTF3C1);
GO:0000164	protein phosphatase type 1 complex	3	0.135786	2.24304	NM_001082744.2(PPP1R2);XM_008268536.1(PPP1R15B);XM_017346649.1(PPP1R2);
GO:0000177	cytoplasmic exosome (RNase complex)	3	0.135786	2.24304	XM_008257032.2(GTPBP1);XM_017342360.1(EXOSC6);XM_017342598.1(CARHSP1);
GO:0001047	core promoter binding	3	0.135786	2.24304	XM_002709241.2(DRAP1);XM_002717558.3(ELK4);XM_017348893.1(POLR2A);
GO:0001940	male pronucleus	3	0.135786	2.24304	XM_008254228.2(TET3);XM_008254229.2(TET3);XM_008254230.2(TET3);
GO:0004571	mannosyl-oligosaccharide 1,2-alpha-mannosidase activity	3	0.135786	2.24304	XM_002710786.3(EDEM2);XM_002715724.3(MAN1A2);XM_017341661.1(EDEM2);
GO:0004726	non-membrane spanning protein tyrosine phosphatase activity	3	0.135786	2.24304	XM_002712283.3(PTPN18);XM_008258311.2(PTPN12);XM_017342780.1(PTPN18);
GO:0004965	G protein-coupled GABA receptor activity	3	0.135786	2.24304	XM_002716658.3(GPR156);XM_008255521.2(GABBR2);XM_008266872.2(GPR156);
GO:0005773	vacuole	3	0.135786	2.24304	XM_002712599.3(GLB1L);XM_008259214.2(GLB1L);XM_017343144.1(GLB1L);
GO:0006590	thyroid hormone generation	3	0.135786	2.24304	XM_002717902.3(DUOX1);XM_008255774.2(CPQ);XM_017348073.1(DUOX1);
GO:0007250	activation of NF-kappaB-inducing kinase activity	3	0.135786	2.24304	XM_002709054.3(TRAF6);XM_008263749.1(MAS1);XM_008268558.2(CHI3L1);
GO:0015272	ATP-activated inward rectifier potassium channel activity	3	0.135786	2.24304	XM_008259307.2(KCNJ1);XM_008259309.2(KCNJ1);XM_008263942.2(KCNJ10);
GO:0016242	negative regulation of macroautophagy	3	0.135786	2.24304	XM_002718931.3(POLDIP2);XM_008259404.2(LRRK2);XM_008267266.2(LZTS1);
GO:0016918	retinal binding	3	0.135786	2.24304	NM_001082321.1(RBP4);XM_002715374.3(CRABP2);XM_008269906.2(RBP4);
GO:0030050	vesicle transport along actin filament	3	0.135786	2.24304	XM_008268985.2(MYO5A);XM_008268986.2(MYO5A);XM_008268988.2(MYO5A);
GO:0031681	G-protein beta-subunit binding	3	0.135786	2.24304	XM_008268237.2(GNG4);XM_017345438.1(LOC100350756);XM_017347719.1(RGS7);
GO:0032593	insulin-responsive compartment	3	0.135786	2.24304	XM_008268985.2(MYO5A);XM_008268986.2(MYO5A);XM_008268988.2(MYO5A);
GO:0042791	5S class rRNA transcription by RNA polymerase III	3	0.135786	2.24304	XM_008257917.2(GTF3C1);XM_008257918.2(GTF3C1);XM_008257919.2(GTF3C1);
GO:0042797	tRNA transcription by RNA polymerase III	3	0.135786	2.24304	XM_008257917.2(GTF3C1);XM_008257918.2(GTF3C1);XM_008257919.2(GTF3C1);
GO:0043589	skin morphogenesis	3	0.135786	2.24304	XM_002714305.3(CDSN);XM_008262939.2(SRF);XM_017348831.1(COL1A1);
GO:0045294	alpha-catenin binding	3	0.135786	2.24304	XM_002719386.3(JUP);XM_017349333.1(JUP);XM_017349334.1(JUP);
GO:0050832	defense response to fungus	3	0.135786	2.24304	XM_008259876.2(IL17RA);XM_008259877.2(IL17RA);XM_008271908.1(CHGA);
GO:0052735	tRNA (cytosine-3-)-methyltransferase activity	3	0.135786	2.24304	XM_008258730.2(METTL8);XM_008258731.2(METTL8);XM_008258733.2(METTL8);
GO:0060389	pathway-restricted SMAD protein phosphorylation	3	0.135786	2.24304	NM_001082650.1(BMP2);XM_002711301.3(USP15);XM_017341769.1(LOC108175367);
GO:0060670	branching involved in labyrinthine layer morphogenesis	3	0.135786	2.24304	XM_002708810.3(ADM);XM_008269182.2(SPINT1);XM_017345344.1(ADM);
GO:0070269	pyroptosis	3	0.135786	2.24304	XM_002713826.3(DFNA5);XM_008261545.2(DFNA5);XM_017344387.1(DFNA5);
GO:0071361	cellular response to ethanol	3	0.135786	2.24304	XM_008259501.2(ITPR2);XM_017340920.1(DNMT3A);XM_017343319.1(ITPR2);
GO:0090063	positive regulation of microtubule nucleation	3	0.135786	2.24304	XM_002714283.3(LOC100354037);XM_002714285.3(LOC100354435);XM_008262600.2(LOC100353783);
GO:0097084	vascular smooth muscle cell development	3	0.135786	2.24304	XM_002708810.3(ADM);XM_002714803.3(HEY2);XM_017345344.1(ADM);
GO:0097197	tetraspanin-enriched microdomain	3	0.135786	2.24304	XM_002712812.3(TSPAN9);XM_008259673.2(TSPAN9);XM_008259674.2(TSPAN9);
GO:0099547	regulation of translation at synapse, modulating synaptic transmission	3	0.135786	2.24304	XM_008265276.2(ELAVL4);XM_008265278.2(ELAVL4);XM_008265279.2(ELAVL4);
GO:0001779	natural killer cell differentiation	3	0.179441	1.99381	XM_008258758.2(SP3);XM_017347246.1(IL15);XM_017347247.1(IL15);
GO:0001939	female pronucleus	3	0.179441	1.99381	XM_008254228.2(TET3);XM_008254229.2(TET3);XM_008254230.2(TET3);
GO:0002639	positive regulation of immunoglobulin production	3	0.179441	1.99381	XM_002709238.3(CLCF1);XM_008255932.2(LOC100357982);XM_017347019.1(CLCF1);
GO:0003183	mitral valve morphogenesis	3	0.179441	1.99381	XM_017344972.1(DCHS1);XM_017344974.1(DCHS1);XM_017348683.1(BMPR1A);
GO:0003203	endocardial cushion morphogenesis	3	0.179441	1.99381	XM_002713752.3(TBX20);XM_017344423.1(TBX20);XM_017348683.1(BMPR1A);
GO:0006107	oxaloacetate metabolic process	3	0.179441	1.99381	XM_002718630.3(GOT1);XM_008267041.2(NIT2);XM_017347155.1(NIT2);
GO:0006414	translational elongation	3	0.179441	1.99381	XM_008257032.2(GTPBP1);XM_008262966.2(GTPBP2);XM_008262967.1(GTPBP2);
GO:0006855	drug transmembrane transport	3	0.179441	1.99381	XM_002714534.3(TMEM30A);XM_017342491.1(ABCC1);XM_017344004.1(RALBP1);
GO:0010625	positive regulation of Schwann cell proliferation	3	0.179441	1.99381	XM_002709544.3(NRG1);XM_008252192.2(NRG1);XM_017339028.1(NRG1);
GO:0010812	negative regulation of cell-substrate adhesion	3	0.179441	1.99381	XM_002710225.3(SPOCK1);XM_002711085.3(WNT1);XM_017348831.1(COL1A1);
GO:0017146	NMDA selective glutamate receptor complex	3	0.179441	1.99381	XM_008249309.2(PTK2B);XM_008257808.2(GRIN2A);XM_017337951.1(PTK2B);
GO:0023019	signal transduction involved in regulation of gene expression	3	0.179441	1.99381	XM_002711872.3(TBX6);XM_002718176.3(SMAD3);XM_008257944.2(TBX6);
GO:0030897	HOPS complex	3	0.179441	1.99381	XM_002717973.3(VPS18);XM_008269136.2(VPS39);XM_017348099.1(VPS39);
GO:0032049	cardiolipin biosynthetic process	3	0.179441	1.99381	XM_002713047.3(TAMM41);XM_017343742.1(TAMM41);XM_017343743.1(TAMM41);
GO:0032649	regulation of interferon-gamma production	3	0.179441	1.99381	XM_008256209.1(SIRPA);XM_017341726.1(SIRPA);XM_017341727.1(SIRPA);
GO:0035162	embryonic hemopoiesis	3	0.179441	1.99381	XM_008265289.2(TAL1);XM_017347243.1(KDR);XM_017349569.1(SH2B3);
GO:0038039	G protein-coupled receptor heterodimeric complex	3	0.179441	1.99381	XM_002716658.3(GPR156);XM_008255521.2(GABBR2);XM_008266872.2(GPR156);
GO:0038061	NIK/NF-kappaB signaling	3	0.179441	1.99381	XM_002719187.2(MAP3K14);XM_008271593.2(MAP3K14);XM_017349238.1(MAP3K14);
GO:0038127	ERBB signaling pathway	3	0.179441	1.99381	XM_002709544.3(NRG1);XM_008252192.2(NRG1);XM_017339028.1(NRG1);
GO:0042118	endothelial cell activation	3	0.179441	1.99381	XM_008261336.2(TCF4);XM_017344194.1(TCF4);XM_017344195.1(TCF4);
GO:0042272	nuclear RNA export factor complex	3	0.179441	1.99381	XM_008262962.2(XPO5);XM_017345147.1(XPO5);XM_017345148.1(XPO5);
GO:0042428	serotonin metabolic process	3	0.179441	1.99381	XM_008257808.2(GRIN2A);XM_008262865.2(BTBD9);XM_017345092.1(BTBD9);
GO:0042446	hormone biosynthetic process	3	0.179441	1.99381	XM_002717902.3(DUOX1);XM_017342406.1(LOC103348451);XM_017348073.1(DUOX1);
GO:0051988	regulation of attachment of spindle microtubules to kinetochore	3	0.179441	1.99381	XM_002711137.3(RACGAP1);XM_008256433.2(RACGAP1);XM_008256434.2(RACGAP1);
GO:0061640	cytoskeleton-dependent cytokinesis	3	0.179441	1.99381	XM_008259878.2(LOC100356626);XM_008259879.2(LOC100356626);XM_017343450.1(LOC100356626);
GO:0070262	peptidyl-serine dephosphorylation	3	0.179441	1.99381	XM_002719732.3(PPM1F);XM_008268536.1(PPP1R15B);XM_017349612.1(PPM1F);
GO:0071349	cellular response to interleukin-12	3	0.179441	1.99381	XM_008256209.1(SIRPA);XM_017341726.1(SIRPA);XM_017341727.1(SIRPA);
GO:0120009	intermembrane lipid transfer	3	0.179441	1.99381	XM_002713663.3(PLEKHA8);XM_008270828.2(GLTPD2);XM_017344408.1(PLEKHA8);
GO:1900165	negative regulation of interleukin-6 secretion	3	0.179441	1.99381	XM_002715409.3(SYT11);XM_002715418.3(PTPN22);XM_008264644.2(PTPN22);
GO:2000853	negative regulation of corticosterone secretion	3	0.179441	1.99381	XM_002709544.3(NRG1);XM_008252192.2(NRG1);XM_017339028.1(NRG1);
GO:2001022	positive regulation of response to DNA damage stimulus	3	0.179441	1.99381	NM_001319575.1(MYC);XM_008255902.2(MYC);XM_017340986.1(MYC);
GO:0006309	apoptotic DNA fragmentation	3	0.22619	1.79443	XM_008259878.2(LOC100356626);XM_008259879.2(LOC100356626);XM_017343450.1(LOC100356626);
GO:0008191	metalloendopeptidase inhibitor activity	3	0.22619	1.79443	XM_002707991.3(RECK);XM_002710225.3(SPOCK1);XM_008269988.1(SPOCK2);
GO:0010459	negative regulation of heart rate	3	0.22619	1.79443	NM_001082638.1(AGTR2);XM_008270153.2(RNLS);XM_017344762.1(PIK3R1);
GO:0016125	sterol metabolic process	3	0.22619	1.79443	XM_002709770.3(LOC100341926);XM_008254254.2(LOC100341926);XM_008254255.2(LOC100341926);
GO:0016706	oxidoreductase activity, acting on paired donors, with incorporation or reduction of molecular oxygen, 2-oxoglutarate as one donor, and incorporation of one atom each of oxygen into both donors	3	0.22619	1.79443	XM_002718653.3(HIF1AN);XM_002720027.3(PHF8);XM_008272078.2(C20H14orf169);
GO:0031571	mitotic G1 DNA damage checkpoint	3	0.22619	1.79443	XM_008257611.2(RFWD3);XM_008257612.2(RFWD3);XM_017346266.1(DGKZ);
GO:0031812	P2Y1 nucleotide receptor binding	3	0.22619	1.79443	XM_002718817.3(DLG4);XM_008270811.2(DLG4);XM_008270814.2(DLG4);
GO:0032688	negative regulation of interferon-beta production	3	0.22619	1.79443	XM_008256209.1(SIRPA);XM_017341726.1(SIRPA);XM_017341727.1(SIRPA);
GO:0034058	endosomal vesicle fusion	3	0.22619	1.79443	XM_008269136.2(VPS39);XM_017348099.1(VPS39);XM_017348823.1(ANKFY1);
GO:0042623	ATPase activity, coupled	3	0.22619	1.79443	XM_002714283.3(LOC100354037);XM_002714285.3(LOC100354435);XM_008262600.2(LOC100353783);
GO:0045428	regulation of nitric oxide biosynthetic process	3	0.22619	1.79443	XM_008256209.1(SIRPA);XM_017341726.1(SIRPA);XM_017341727.1(SIRPA);
GO:0046703	natural killer cell lectin-like receptor binding	3	0.22619	1.79443	XM_008263740.2(LOC100357076);XM_008263741.2(LOC100357076);XM_008263743.2(LOC100357076);
GO:0048188	Set1C/COMPASS complex	3	0.22619	1.79443	XM_002713236.3(WDR82);XM_017344175.1(CXXC1);XM_017344176.1(CXXC1);
GO:0048484	enteric nervous system development	3	0.22619	1.79443	XM_002709715.3(TLX2);XM_002717391.3(HLX);XM_008262127.2(GDNF);
GO:0051788	response to misfolded protein	3	0.22619	1.79443	NM_001082049.2(CLU);XM_008273906.2(CLU);XM_008273913.2(CLU);
GO:0060416	response to growth hormone	3	0.22619	1.79443	XM_002709704.3(PNPT1);XM_002712468.2(IGFBP5);XM_002719974.3(PHEX);
GO:0070863	positive regulation of protein exit from endoplasmic reticulum	3	0.22619	1.79443	XM_002714534.3(TMEM30A);XM_008256154.2(TM9SF4);XM_008256155.2(TM9SF4);
GO:0090331	negative regulation of platelet aggregation	3	0.22619	1.79443	XM_008260390.2(UBASH3B);XM_017342377.1(ADAMTS18);XM_017342983.1(UBASH3B);
GO:0099504	synaptic vesicle cycle	3	0.22619	1.79443	XM_008257067.1(SYN3);XM_008272551.2(SYN1);XM_017341626.1(SYN3);
GO:1901214	regulation of neuron death	3	0.22619	1.79443	XM_008259404.2(LRRK2);XM_008271039.2(SARM1);XM_017347834.1(RAB29);
GO:1903432	regulation of TORC1 signaling	3	0.22619	1.79443	XM_002717548.3(DYRK3);XM_008268501.2(DYRK3);XM_008268502.2(DYRK3);
GO:2000049	positive regulation of cell-cell adhesion mediated by cadherin	3	0.22619	1.79443	XM_002714360.3(FLOT1);XM_017345009.1(FLOT1);XM_017346527.1(PTPRU);
GO:0000185	activation of MAPKKK activity	3	0.274858	1.6313	XM_002715933.3(GADD45A);XM_017346192.1(GADD45A);XM_017346193.1(GADD45A);
GO:0001206	distal enhancer DNA-binding transcription repressor activity, RNA polymerase II-specific	3	0.274858	1.6313	XM_002710937.3(GZF1);XM_008272620.2(ARX);XM_017341774.1(GZF1);
GO:0001913	T cell mediated cytotoxicity	3	0.274858	1.6313	XM_008263740.2(LOC100357076);XM_008263741.2(LOC100357076);XM_008263743.2(LOC100357076);
GO:0002377	immunoglobulin production	3	0.274858	1.6313	XM_017349500.1(LOC108178653);XM_017349563.1(LOC108178662);XM_017349564.1(LOC108178662);
GO:0004003	ATP-dependent DNA helicase activity	3	0.274858	1.6313	XM_008260557.2(DHX30);XM_008260560.2(DHX30);XM_017343605.1(LOC100339982);
GO:0004861	cyclin-dependent protein serine/threonine kinase inhibitor activity	3	0.274858	1.6313	XM_002714669.3(CDKN1A);XM_017346659.1(KAT2B);XM_017349242.1(HEXIM2);
GO:0005161	platelet-derived growth factor receptor binding	3	0.274858	1.6313	XM_002711037.3(ITGA5);XM_017344762.1(PIK3R1);XM_017345155.1(VEGFA);
GO:0006622	protein targeting to lysosome	3	0.274858	1.6313	XM_002717104.3(SCARB2);XM_008269938.2(AP3M1);XM_017348696.1(AP3M1);
GO:0006833	water transport	3	0.274858	1.6313	XM_002708029.3(AQP3);XM_008256431.2(AQP5);XM_008264381.2(AQP10);
GO:0008188	neuropeptide receptor activity	3	0.274858	1.6313	XM_008257814.2(GPR139);XM_017348550.1(SORCS1);XM_017348647.1(NPFFR1);
GO:0009303	rRNA transcription	3	0.274858	1.6313	XM_008257917.2(GTF3C1);XM_008257918.2(GTF3C1);XM_008257919.2(GTF3C1);
GO:0014002	astrocyte development	3	0.274858	1.6313	XM_002713417.2(LAMB2);XM_008265579.2(TSPAN2);XM_008273037.2(PLP1);
GO:0015250	water channel activity	3	0.274858	1.6313	XM_002708029.3(AQP3);XM_008256431.2(AQP5);XM_008264381.2(AQP10);
GO:0015813	L-glutamate transmembrane transport	3	0.274858	1.6313	XM_002713973.3(SLC1A3);XM_008261705.1(SLC25A13);XM_008269754.2(SLC1A2);
GO:0016282	eukaryotic 43S preinitiation complex	3	0.274858	1.6313	XM_002711501.3(EIF3K);XM_002714035.2(DHX29);XM_008265642.2(EIF3F);
GO:0030140	trans-Golgi network transport vesicle	3	0.274858	1.6313	XM_002718069.3(SPG21);XM_002718070.3(SPG21);XM_017346017.1(SORT1);
GO:0031697	beta-1 adrenergic receptor binding	3	0.274858	1.6313	XM_002718817.3(DLG4);XM_008270811.2(DLG4);XM_008270814.2(DLG4);
GO:0032230	positive regulation of synaptic transmission, GABAergic	3	0.274858	1.6313	XM_002718991.2(NLGN2);XM_008268007.2(KIF5B);XM_017348865.1(NLGN2);
GO:0033010	paranodal junction	3	0.274858	1.6313	XM_002714075.3(MARVELD2);XM_017344771.1(MARVELD2);XM_017347838.1(NFASC);
GO:0034109	homotypic cell-cell adhesion	3	0.274858	1.6313	XM_002710085.3(MEGF10);XM_008261291.2(NCAM1);XM_017346527.1(PTPRU);
GO:0035005	1-phosphatidylinositol-4-phosphate 3-kinase activity	3	0.274858	1.6313	XM_002712034.3(PIK3CG);XM_002717574.3(PIK3C2B);XM_008258341.2(PIK3CG);
GO:0035526	retrograde transport, plasma membrane to Golgi	3	0.274858	1.6313	XM_008257306.2(LOC103348464);XM_008257308.1(LOC103348465);XM_017348640.1(LOC103351302);
GO:0042098	T cell proliferation	3	0.274858	1.6313	XM_002712034.3(PIK3CG);XM_008258341.2(PIK3CG);XM_008264222.2(NCSTN);
GO:0044354	macropinosome	3	0.274858	1.6313	XM_017342301.1(CARMIL2);XM_017347901.1(MMP14);XM_017348823.1(ANKFY1);
GO:0048599	oocyte development	3	0.274858	1.6313	XM_002708188.2(DMRT1);XM_008265713.2(WNT4);XM_017341623.1(DMRT1);
GO:0048709	oligodendrocyte differentiation	3	0.274858	1.6313	XM_002716810.2(OLIG1);XM_002717044.3(NKX6-1);XM_008265579.2(TSPAN2);
GO:0050774	negative regulation of dendrite morphogenesis	3	0.274858	1.6313	XM_002708603.2(TRPC6);XM_002709715.3(TLX2);XM_008262243.1(TRPC6);
GO:0060413	atrial septum morphogenesis	3	0.274858	1.6313	XM_002713752.3(TBX20);XM_002714803.3(HEY2);XM_017344423.1(TBX20);
GO:0072017	distal tubule development	3	0.274858	1.6313	XM_002714495.3(TFAP2B);XM_017345177.1(TFAP2B);XM_017345182.1(TFAP2B);
GO:0072210	metanephric nephron development	3	0.274858	1.6313	XM_002714495.3(TFAP2B);XM_017345177.1(TFAP2B);XM_017345182.1(TFAP2B);
GO:0097275	cellular ammonia homeostasis	3	0.274858	1.6313	XM_002714495.3(TFAP2B);XM_017345177.1(TFAP2B);XM_017345182.1(TFAP2B);
GO:0097276	cellular creatinine homeostasis	3	0.274858	1.6313	XM_002714495.3(TFAP2B);XM_017345177.1(TFAP2B);XM_017345182.1(TFAP2B);
GO:0097277	cellular urea homeostasis	3	0.274858	1.6313	XM_002714495.3(TFAP2B);XM_017345177.1(TFAP2B);XM_017345182.1(TFAP2B);
GO:1904380	endoplasmic reticulum mannose trimming	3	0.274858	1.6313	XM_002718841.3(DERL2);XM_008258896.2(UGGT1);XM_017348988.1(DERL2);
GO:0001954	positive regulation of cell-matrix adhesion	3	0.324401	1.49536	XM_008249309.2(PTK2B);XM_017337951.1(PTK2B);XM_017346012.1(CSF1);
GO:0004596	peptide alpha-N-acetyltransferase activity	3	0.324401	1.49536	XM_002713213.3(NAT6);XM_008260690.2(NAT6);XM_008269799.2(NAA30);
GO:0006996	organelle organization	3	0.324401	1.49536	XM_008255932.2(LOC100357982);XM_008271908.1(CHGA);XM_017342839.1(KIF5C);
GO:0007100	mitotic centrosome separation	3	0.324401	1.49536	XM_002711777.3(NDE1);XM_008257793.2(NDE1);XM_008257794.2(NDE1);
GO:0014911	positive regulation of smooth muscle cell migration	3	0.324401	1.49536	XM_017341634.1(SRC);XM_017344821.1(P2RY6);XM_017344824.1(P2RY6);
GO:0016428	tRNA (cytosine-5-)-methyltransferase activity	3	0.324401	1.49536	XM_002716175.3(METTL6);XM_008266028.2(METTL6);XM_008266030.2(METTL6);
GO:0031313	extrinsic component of endosome membrane	3	0.324401	1.49536	XM_002718884.3(WDR81);XM_008256351.2(SNX5);XM_008270929.2(WDR81);
GO:0036092	phosphatidylinositol-3-phosphate biosynthetic process	3	0.324401	1.49536	XM_002712034.3(PIK3CG);XM_002717574.3(PIK3C2B);XM_008258341.2(PIK3CG);
GO:0043292	contractile fiber	3	0.324401	1.49536	XM_002710837.4(SLC23A2);XM_008258149.2(LOC100342535);XM_008265917.2(TRIM63);
GO:0048311	mitochondrion distribution	3	0.324401	1.49536	XM_008260258.2(TRAK1);XM_017343681.1(TRAK1);XM_017343682.1(TRAK1);
GO:0048333	mesodermal cell differentiation	3	0.324401	1.49536	XM_002713770.3(INHBA);XM_017348832.1(ITGA3);XM_017349796.1(LOC108178732);
GO:0048745	smooth muscle tissue development	3	0.324401	1.49536	XM_002708207.3(ZFAND5);XM_008256401.2(ZFAND5);XM_008256405.2(ZFAND5);
GO:0051256	mitotic spindle midzone assembly	3	0.324401	1.49536	XM_002711137.3(RACGAP1);XM_008256433.2(RACGAP1);XM_008256434.2(RACGAP1);
GO:0051281	positive regulation of release of sequestered calcium ion into cytosol	3	0.324401	1.49536	NM_001082268.1(CASQ1);XM_017348252.1(AKAP6);XM_017348253.1(AKAP6);
GO:0071437	invadopodium	3	0.324401	1.49536	XM_008267768.1(RUFY3);XM_008268018.2(SVIL);XM_017347501.1(RUFY3);
GO:0072044	collecting duct development	3	0.324401	1.49536	XM_002714495.3(TFAP2B);XM_017345177.1(TFAP2B);XM_017345182.1(TFAP2B);
GO:0090537	CERF complex	3	0.324401	1.49536	XM_008259878.2(LOC100356626);XM_008259879.2(LOC100356626);XM_017343450.1(LOC100356626);
GO:1901612	cardiolipin binding	3	0.324401	1.49536	XM_002713826.3(DFNA5);XM_008261545.2(DFNA5);XM_017344387.1(DFNA5);
GO:1904322	cellular response to forskolin	3	0.324401	1.49536	XM_002713956.3(EFNA5);XM_008261833.2(ADCY1);XM_017341825.1(ADCY6);
GO:2000249	regulation of actin cytoskeleton reorganization	3	0.324401	1.49536	XM_008249309.2(PTK2B);XM_017337951.1(PTK2B);XM_017343255.1(RAPGEF3);
GO:0001819	positive regulation of cytokine production	3	0.373915	1.38033	XM_002714360.3(FLOT1);XM_008262620.2(AGPAT1);XM_017345009.1(FLOT1);
GO:0005313	L-glutamate transmembrane transporter activity	3	0.373915	1.38033	XM_002713973.3(SLC1A3);XM_008261705.1(SLC25A13);XM_008269754.2(SLC1A2);
GO:0014912	negative regulation of smooth muscle cell migration	3	0.373915	1.38033	XM_002709372.3(SLIT2);XM_008274527.2(SLIT2);XM_017348683.1(BMPR1A);
GO:0021522	spinal cord motor neuron differentiation	3	0.373915	1.38033	XM_002709949.3(IFT172);XM_008263905.2(GBX1);XM_017340853.1(IFT172);
GO:0030325	adrenal gland development	3	0.373915	1.38033	XM_002718176.3(SMAD3);XM_008257291.2(SALL1);XM_008265713.2(WNT4);
GO:0031253	cell projection membrane	3	0.373915	1.38033	XM_008264256.2(KIRREL);XM_008264257.2(KIRREL);XM_008264258.2(KIRREL);
GO:0032715	negative regulation of interleukin-6 production	3	0.373915	1.38033	XM_008256209.1(SIRPA);XM_017341726.1(SIRPA);XM_017341727.1(SIRPA);
GO:0034464	BBSome	3	0.373915	1.38033	XM_002712271.3(BBS5);XM_017342911.1(BBS5);XM_017342913.1(BBS5);
GO:0034625	fatty acid elongation, monounsaturated fatty acid	3	0.373915	1.38033	XM_002717122.3(ELOVL6);XM_008267482.2(ELOVL6);XM_008267484.2(ELOVL6);
GO:0042572	retinol metabolic process	3	0.373915	1.38033	XM_002711706.3(BCO1);XM_002716901.3(LRAT);XM_017347293.1(LRAT);
GO:0042755	eating behavior	3	0.373915	1.38033	XM_002710860.2(TCF15);XM_008259895.2(LOC100358874);XM_008259898.2(LOC100358874);
GO:0043268	positive regulation of potassium ion transport	3	0.373915	1.38033	XM_008258702.2(STK39);XM_008268007.2(KIF5B);XM_017342906.1(STK39);
GO:0045745	positive regulation of G protein-coupled receptor signaling pathway	3	0.373915	1.38033	XM_002719185.3(FZD2);XM_008265734.2(ECE1);XM_008272029.2(PTGDR2);
GO:0045778	positive regulation of ossification	3	0.373915	1.38033	NM_001082650.1(BMP2);XM_017341769.1(LOC108175367);XM_017344687.1(NIPBL);
GO:0048009	insulin-like growth factor receptor signaling pathway	3	0.373915	1.38033	XM_008262302.2(PIK3R1);XM_017342580.1(GIGYF1);XM_017344762.1(PIK3R1);
GO:0051168	nuclear export	3	0.373915	1.38033	XM_002716520.3(LSG1);XM_008266690.2(LSG1);XM_008266709.2(NCBP2);
GO:0060712	spongiotrophoblast layer development	3	0.373915	1.38033	XM_002708810.3(ADM);XM_002719544.3(ZFP36L1);XM_017345344.1(ADM);
GO:0070475	rRNA base methylation	3	0.373915	1.38033	XM_008269179.2(METTL15);XM_008269197.2(METTL15);XM_017345657.1(METTL15);
GO:0071435	potassium ion export	3	0.373915	1.38033	NM_001082036.1(KCNA5);NM_001171129.1(KCNA3);XM_008264050.2(KCNA3);
GO:0097113	AMPA glutamate receptor clustering	3	0.373915	1.38033	XM_002718817.3(DLG4);XM_008270811.2(DLG4);XM_008270814.2(DLG4);
GO:0098586	cellular response to virus	3	0.373915	1.38033	XM_002713826.3(DFNA5);XM_008261545.2(DFNA5);XM_017344387.1(DFNA5);
GO:0098884	postsynaptic neurotransmitter receptor internalization	3	0.373915	1.38033	XM_002718769.3(CALY);XM_008270646.1(CALY);XM_008270647.2(CALY);
GO:0098962	regulation of postsynaptic neurotransmitter receptor activity	3	0.373915	1.38033	XM_008271811.2(CACNG4);XM_017341634.1(SRC);XM_017344541.1(HOMER1);
GO:1902187	negative regulation of viral release from host cell	3	0.373915	1.38033	XM_002708544.3(TRIM21);XM_002718582.3(TRIM8);XM_008249315.2(TRIM35);
GO:1903208	negative regulation of hydrogen peroxide-induced neuron death	3	0.373915	1.38033	XM_008257063.2(FBXO7);XM_008257064.2(FBXO7);XM_008262008.2(RACK1);
GO:0006801	superoxide metabolic process	3	0.422651	1.28174	XM_002718708.3(SH3PXD2A);XM_002718709.3(SH3PXD2A);XM_008270470.2(SH3PXD2A);
GO:0009922	fatty acid elongase activity	3	0.422651	1.28174	XM_002717122.3(ELOVL6);XM_008267482.2(ELOVL6);XM_008267484.2(ELOVL6);
GO:0016538	cyclin-dependent protein serine/threonine kinase regulator activity	3	0.422651	1.28174	XM_008262305.1(CCNB1);XM_017341039.1(CCNI2);XM_017346870.1(CCNL1);
GO:0019367	fatty acid elongation, saturated fatty acid	3	0.422651	1.28174	XM_002717122.3(ELOVL6);XM_008267482.2(ELOVL6);XM_008267484.2(ELOVL6);
GO:0030274	LIM domain binding	3	0.422651	1.28174	XM_002710954.3(KAT14);XM_017341781.1(KAT14);XM_017341782.1(KAT14);
GO:0031210	phosphatidylcholine binding	3	0.422651	1.28174	NM_001171409.1(APOA5);XM_002720293.1(GPR119);XM_017346807.1(ESYT3);
GO:0031585	regulation of inositol 1,4,5-trisphosphate-sensitive calcium-release channel activity	3	0.422651	1.28174	XM_008268985.2(MYO5A);XM_008268986.2(MYO5A);XM_008268988.2(MYO5A);
GO:0034045	phagophore assembly site membrane	3	0.422651	1.28174	XM_008254914.2(ATG12);XM_008272605.2(WDR45);XM_017349755.1(WDR45);
GO:0034626	fatty acid elongation, polyunsaturated fatty acid	3	0.422651	1.28174	XM_002717122.3(ELOVL6);XM_008267482.2(ELOVL6);XM_008267484.2(ELOVL6);
GO:0035278	miRNA mediated inhibition of translation	3	0.422651	1.28174	NM_001082710.1(AGO2);XM_008257142.2(ZFP36);XM_017344991.1(NOTCH4);
GO:0035924	cellular response to vascular endothelial growth factor stimulus	3	0.422651	1.28174	XM_008255932.2(LOC100357982);XM_017345155.1(VEGFA);XM_017347243.1(KDR);
GO:0042589	zymogen granule membrane	3	0.422651	1.28174	NM_001082033.1(DMBT1);XM_002711861.3(LOC100340230);XM_017342546.1(LOC100340230);
GO:0045010	actin nucleation	3	0.422651	1.28174	XM_008269253.2(FMN1);XM_008269254.2(FMN1);XM_017343123.1(VIL1);
GO:0061053	somite development	3	0.422651	1.28174	XM_002712059.3(SMO);XM_002719424.3(MEOX1);XM_008271884.2(MTHFD1);
GO:0080135	regulation of cellular response to stress	3	0.422651	1.28174	XM_002717548.3(DYRK3);XM_008268501.2(DYRK3);XM_008268502.2(DYRK3);
GO:0102336	3-oxo-arachidoyl-CoA synthase activity	3	0.422651	1.28174	XM_002717122.3(ELOVL6);XM_008267482.2(ELOVL6);XM_008267484.2(ELOVL6);
GO:0102337	3-oxo-cerotoyl-CoA synthase activity	3	0.422651	1.28174	XM_002717122.3(ELOVL6);XM_008267482.2(ELOVL6);XM_008267484.2(ELOVL6);
GO:0102338	3-oxo-lignoceronyl-CoA synthase activity	3	0.422651	1.28174	XM_002717122.3(ELOVL6);XM_008267482.2(ELOVL6);XM_008267484.2(ELOVL6);
GO:0102756	very-long-chain 3-ketoacyl-CoA synthase activity	3	0.422651	1.28174	XM_002717122.3(ELOVL6);XM_008267482.2(ELOVL6);XM_008267484.2(ELOVL6);
GO:0001765	membrane raft assembly	3	0.470005	1.19629	NM_001082163.1(S100A10);XM_002714360.3(FLOT1);XM_017345009.1(FLOT1);
GO:0001968	fibronectin binding	3	0.470005	1.19629	XM_002712468.2(IGFBP5);XM_017345155.1(VEGFA);XM_017348832.1(ITGA3);
GO:0003746	translation elongation factor activity	3	0.470005	1.19629	XM_008257032.2(GTPBP1);XM_008262966.2(GTPBP2);XM_008262967.1(GTPBP2);
GO:0006885	regulation of pH	3	0.470005	1.19629	XM_008272522.2(SLC9A7);XM_008272523.2(SLC9A7);XM_017349680.1(LOC100346147);
GO:0007369	gastrulation	3	0.470005	1.19629	XM_008262008.2(RACK1);XM_008262939.2(SRF);XM_017348494.1(WNT8B);
GO:0008081	phosphoric diester hydrolase activity	3	0.470005	1.19629	XM_002709327.3(ENPP6);XM_008257779.2(GDE1);XM_017338422.1(ENPP6);
GO:0008553	proton-exporting ATPase activity, phosphorylative mechanism	3	0.470005	1.19629	XM_008270872.2(ATP2A3);XM_017349061.1(ATP2A3);XM_017349062.1(ATP2A3);
GO:0019433	triglyceride catabolic process	3	0.470005	1.19629	NM_001171409.1(APOA5);XM_008262834.2(PNPLA1);XM_008262835.2(PNPLA1);
GO:0019956	chemokine binding	3	0.470005	1.19629	XM_008260513.2(CXCR6);XM_017343763.1(CXCR6);XM_017343764.1(CXCR6);
GO:0030513	positive regulation of BMP signaling pathway	3	0.470005	1.19629	XM_002713515.3(RNF165);XM_017344005.1(TWSG1);XM_017349879.1(NUMA1);
GO:0030695	GTPase regulator activity	3	0.470005	1.19629	XM_008256209.1(SIRPA);XM_017341726.1(SIRPA);XM_017341727.1(SIRPA);
GO:0043069	negative regulation of programmed cell death	3	0.470005	1.19629	XM_002709191.3(TMEM132A);XM_002712696.3(TM7SF3);XM_008259357.2(AMIGO2);
GO:0043403	skeletal muscle tissue regeneration	3	0.470005	1.19629	XM_002711024.3(TARBP2);XM_002718796.3(SOX15);XM_008256539.2(TARBP2);
GO:0046579	positive regulation of Ras protein signal transduction	3	0.470005	1.19629	XM_008264290.2(NTRK1);XM_008268340.2(ITPKB);XM_017346012.1(CSF1);
GO:0051058	negative regulation of small GTPase mediated signal transduction	3	0.470005	1.19629	XM_002709372.3(SLIT2);XM_008268958.2(CGNL1);XM_008274527.2(SLIT2);
GO:0055062	phosphate ion homeostasis	3	0.470005	1.19629	XM_002714495.3(TFAP2B);XM_017345177.1(TFAP2B);XM_017345182.1(TFAP2B);
GO:0099525	presynaptic dense core vesicle exocytosis	3	0.470005	1.19629	XM_008264632.2(SYT6);XM_008264634.2(SYT6);XM_017348010.1(UNC13C);
GO:1990712	HFE-transferrin receptor complex	3	0.470005	1.19629	XM_002714212.3(HFE);XM_017345926.1(HFE2);XM_017348683.1(BMPR1A);
GO:0001967	suckling behavior	3	0.51551	1.12152	XM_002718841.3(DERL2);XM_008260046.2(DACH1);XM_017348988.1(DERL2);
GO:0002011	morphogenesis of an epithelial sheet	3	0.51551	1.12152	XM_008262939.2(SRF);XM_008271351.2(HOXB2);XM_017344019.1(LAMA1);
GO:0003407	neural retina development	3	0.51551	1.12152	XM_008249994.2(GPM6A);XM_008258094.2(CASP2);XM_017347847.1(LOC103351001);
GO:0006892	post-Golgi vesicle-mediated transport	3	0.51551	1.12152	XM_008268985.2(MYO5A);XM_008268986.2(MYO5A);XM_008268988.2(MYO5A);
GO:0010954	positive regulation of protein processing	3	0.51551	1.12152	XM_017341634.1(SRC);XM_017347901.1(MMP14);XM_017348637.1(ADAM8);
GO:0016126	sterol biosynthetic process	3	0.51551	1.12152	XM_002715454.3(PMVK);XM_002719895.3(EBP);XM_017345849.1(PMVK);
GO:0019068	virion assembly	3	0.51551	1.12152	XM_008257306.2(LOC103348464);XM_008257308.1(LOC103348465);XM_017348640.1(LOC103351302);
GO:0019957	C-C chemokine binding	3	0.51551	1.12152	XM_008260513.2(CXCR6);XM_017343763.1(CXCR6);XM_017343764.1(CXCR6);
GO:0031301	integral component of organelle membrane	3	0.51551	1.12152	NM_001101718.1(RYR1);XM_017345591.1(PQLC2);XM_017346318.1(TRABD2B);
GO:0031589	cell-substrate adhesion	3	0.51551	1.12152	XM_002711037.3(ITGA5);XM_008255280.2(FAT2);XM_017342560.1(CORO1A);
GO:0031667	response to nutrient levels	3	0.51551	1.12152	XM_008264290.2(NTRK1);XM_017341634.1(SRC);XM_017348831.1(COL1A1);
GO:0042271	susceptibility to natural killer cell mediated cytotoxicity	3	0.51551	1.12152	XM_008263740.2(LOC100357076);XM_008263741.2(LOC100357076);XM_008263743.2(LOC100357076);
GO:0044183	protein binding involved in protein folding	3	0.51551	1.12152	XM_002714283.3(LOC100354037);XM_002714285.3(LOC100354435);XM_008262600.2(LOC100353783);
GO:0051209	release of sequestered calcium ion into cytosol	3	0.51551	1.12152	NM_001101718.1(RYR1);XM_008259501.2(ITPR2);XM_017343319.1(ITPR2);
GO:0007051	spindle organization	3	0.558822	1.05555	XM_002708684.3(UVRAG);XM_017344612.1(UVRAG);XM_017344617.1(UVRAG);
GO:0008347	glial cell migration	3	0.558822	1.05555	XM_008255779.2(MATN2);XM_008255780.2(MATN2);XM_008255781.2(MATN2);
GO:0030049	muscle filament sliding	3	0.558822	1.05555	XM_002718960.2(LOC100303760);XM_008256640.2(LOC103348296);XM_017348206.1(MYH6);
GO:0030970	retrograde protein transport, ER to cytosol	3	0.558822	1.05555	XM_002718841.3(DERL2);XM_008256995.2(HSP90B1);XM_017348988.1(DERL2);
GO:0031297	replication fork processing	3	0.558822	1.05555	NM_001204933.1(APITD1);XM_008257611.2(RFWD3);XM_008257612.2(RFWD3);
GO:0035253	ciliary rootlet	3	0.558822	1.05555	XM_002709359.3(RAB28);XM_008268007.2(KIF5B);XM_017342839.1(KIF5C);
GO:0036435	K48-linked polyubiquitin modification-dependent protein binding	3	0.558822	1.05555	XM_002718209.3(FAM63B);XM_017347995.1(FAM63B);XM_017347996.1(FAM63B);
GO:0042267	natural killer cell mediated cytotoxicity	3	0.558822	1.05555	XM_008263740.2(LOC100357076);XM_008263741.2(LOC100357076);XM_008263743.2(LOC100357076);
GO:0043034	costamere	3	0.558822	1.05555	XM_002708190.3(PGM5);XM_008268018.2(SVIL);XM_017344541.1(HOMER1);
GO:0043394	proteoglycan binding	3	0.558822	1.05555	XM_002709372.3(SLIT2);XM_008274527.2(SLIT2);XM_017347600.1(NID1);
GO:0045743	positive regulation of fibroblast growth factor receptor signaling pathway	3	0.558822	1.05555	XM_002717566.3(DSTYK);XM_008268524.2(DSTYK);XM_017347837.1(DSTYK);
GO:0048662	negative regulation of smooth muscle cell proliferation	3	0.558822	1.05555	XM_002715014.3(VIPR2);XM_008261040.2(RALBP1);XM_017344762.1(PIK3R1);
GO:0048739	cardiac muscle fiber development	3	0.558822	1.05555	NM_001082308.1(MYH11);NM_001171485.1(OBSL1);XM_017348206.1(MYH6);
GO:0048754	branching morphogenesis of an epithelial tube	3	0.558822	1.05555	XM_002709372.3(SLIT2);XM_008274527.2(SLIT2);XM_017347901.1(MMP14);
GO:0051604	protein maturation	3	0.558822	1.05555	XM_002709483.3(AGA);XM_008271777.2(LOC100345019);XM_017344649.1(LOC100009353);
GO:0055008	cardiac muscle tissue morphogenesis	3	0.558822	1.05555	NM_001171485.1(OBSL1);XM_002713752.3(TBX20);XM_017344423.1(TBX20);
GO:0097070	ductus arteriosus closure	3	0.558822	1.05555	XM_002714495.3(TFAP2B);XM_017345177.1(TFAP2B);XM_017345182.1(TFAP2B);
GO:0098789	pre-mRNA cleavage required for polyadenylation	3	0.558822	1.05555	XM_002718489.3(CSTF2T);XM_008266708.2(NCBP2);XM_008266709.2(NCBP2);
GO:1903008	organelle disassembly	3	0.558822	1.05555	XM_002717548.3(DYRK3);XM_008268501.2(DYRK3);XM_008268502.2(DYRK3);
GO:0000038	very long-chain fatty acid metabolic process	3	0.599704	0.996905	XM_002710184.3(SLC27A6);XM_008272073.2(LOC103351687);XM_017341026.1(SLC27A6);
GO:0007154	cell communication	3	0.599704	0.996905	XM_002715203.3(GJA9);XM_008267691.2(FRAS1);XM_017341295.1(SNTG1);
GO:0019789	SUMO transferase activity	3	0.599704	0.996905	XM_002708632.3(UBE2I);XM_002716001.3(MUL1);XM_017346508.1(MUL1);
GO:0031404	chloride ion binding	3	0.599704	0.996905	XM_002716306.3(LOC100356209);XM_008266448.2(LOC100356727);XM_017346718.1(LOC100338666);
GO:0046676	negative regulation of insulin secretion	3	0.599704	0.996905	XM_002717172.3(HADH);XM_008260860.2(FAM3D);XM_008271908.1(CHGA);
GO:0048384	retinoic acid receptor signaling pathway	3	0.599704	0.996905	XM_002709770.3(LOC100341926);XM_008254254.2(LOC100341926);XM_008254255.2(LOC100341926);
GO:0071985	multivesicular body sorting pathway	3	0.599704	0.996905	XM_002708684.3(UVRAG);XM_017344612.1(UVRAG);XM_017344617.1(UVRAG);
GO:2000773	negative regulation of cellular senescence	3	0.599704	0.996905	XM_002710777.3(RBL1);XM_002714049.3(PLK2);XM_017341636.1(RBL1);
GO:0006636	unsaturated fatty acid biosynthetic process	3	0.638006	0.944436	XM_002717122.3(ELOVL6);XM_008267482.2(ELOVL6);XM_008267484.2(ELOVL6);
GO:0007171	activation of transmembrane receptor protein tyrosine kinase activity	3	0.638006	0.944436	XM_002709544.3(NRG1);XM_008252192.2(NRG1);XM_017339028.1(NRG1);
GO:0007194	negative regulation of adenylate cyclase activity	3	0.638006	0.944436	XM_008255521.2(GABBR2);XM_017343851.1(GRM2);XM_017345438.1(LOC100350756);
GO:0009435	NAD biosynthetic process	3	0.638006	0.944436	XM_008266242.2(NMNAT3);XM_008266243.2(NMNAT3);XM_008266244.2(NMNAT3);
GO:0016493	C-C chemokine receptor activity	3	0.638006	0.944436	XM_008260513.2(CXCR6);XM_017343763.1(CXCR6);XM_017343764.1(CXCR6);
GO:0031062	positive regulation of histone methylation	3	0.638006	0.944436	XM_008255932.2(LOC100357982);XM_008270043.2(TET1);XM_017348738.1(TET1);
GO:0031307	integral component of mitochondrial outer membrane	3	0.638006	0.944436	XM_002716001.3(MUL1);XM_008259198.2(ABCB6);XM_017346508.1(MUL1);
GO:0032515	negative regulation of phosphoprotein phosphatase activity	3	0.638006	0.944436	NM_001082744.2(PPP1R2);XM_008271309.2(PPP1R9B);XM_017346649.1(PPP1R2);
GO:0032801	receptor catabolic process	3	0.638006	0.944436	XM_002708684.3(UVRAG);XM_017344612.1(UVRAG);XM_017344617.1(UVRAG);
GO:0034975	protein folding in endoplasmic reticulum	3	0.638006	0.944436	XM_002710733.3(EMC2);XM_002712324.3(DNAJC10);XM_008256995.2(HSP90B1);
GO:0035810	positive regulation of urine volume	3	0.638006	0.944436	XM_002714495.3(TFAP2B);XM_017345177.1(TFAP2B);XM_017345182.1(TFAP2B);
GO:0035925	mRNA 3'-UTR AU-rich region binding	3	0.638006	0.944436	XM_002719544.3(ZFP36L1);XM_008257142.2(ZFP36);XM_017348419.1(CPEB3);
GO:0050710	negative regulation of cytokine secretion	3	0.638006	0.944436	XM_002719910.3(FOXP3);XM_017344935.1(LOC100348076);XM_017344936.1(LOC100348076);
GO:0080009	mRNA methylation	3	0.638006	0.944436	XM_017345086.1(CMTR1);XM_017345088.1(CMTR1);XM_017345089.1(CMTR1);
GO:1900182	positive regulation of protein localization to nucleus	3	0.638006	0.944436	XM_002718582.3(TRIM8);XM_008271321.2(NGFR);XM_017341634.1(SRC);
GO:1903546	protein localization to photoreceptor outer segment	3	0.638006	0.944436	XM_008260502.2(ZDHHC3);XM_008265651.2(TUB);XM_008265667.2(TUB);
GO:0002027	regulation of heart rate	3	0.673657	0.897215	XM_008257303.2(IRX5);XM_008266101.2(GPD1L);XM_017348206.1(MYH6);
GO:0032897	negative regulation of viral transcription	3	0.673657	0.897215	XM_002708544.3(TRIM21);XM_002718582.3(TRIM8);XM_008257142.2(ZFP36);
GO:0043393	regulation of protein binding	3	0.673657	0.897215	XM_008260390.2(UBASH3B);XM_017341634.1(SRC);XM_017342983.1(UBASH3B);
GO:0060285	cilium-dependent cell motility	3	0.673657	0.897215	XM_008270771.2(DNAH2);XM_017340958.1(DRC1);XM_017343219.1(DNAH7);
GO:1903204	negative regulation of oxidative stress-induced neuron death	3	0.673657	0.897215	XM_002711085.3(WNT1);XM_008257063.2(FBXO7);XM_008257064.2(FBXO7);
GO:2000772	regulation of cellular senescence	3	0.673657	0.897215	XM_002709704.3(PNPT1);XM_017342131.1(NUAK1);XM_017348683.1(BMPR1A);
GO:0001890	placenta development	3	0.706646	0.85449	XM_002719297.3(DLX3);XM_008268543.2(ETNK2);XM_017345475.1(MAP3K4);
GO:0005761	mitochondrial ribosome	3	0.706646	0.85449	XM_002718766.3(MTG1);XM_008270640.2(MTG1);XM_008270642.2(MTG1);
GO:0006616	SRP-dependent cotranslational protein targeting to membrane, translocation	3	0.706646	0.85449	XM_002710463.3(TRAM1);XM_008263046.2(TRAM2);XM_008263047.2(TRAM2);
GO:0007131	reciprocal meiotic recombination	3	0.706646	0.85449	XM_008255751.2(RAD54B);XM_008271526.2(CNTD1);XM_008271527.2(CNTD1);
GO:0016597	amino acid binding	3	0.706646	0.85449	XM_002711732.3(KARS);XM_002715885.3(DDAH1);XM_008257634.2(KARS);
GO:0031334	positive regulation of protein complex assembly	3	0.706646	0.85449	XM_008265271.2(FAF1);XM_008265289.2(TAL1);XM_017345155.1(VEGFA);
GO:0032006	regulation of TOR signaling	3	0.706646	0.85449	XM_002716971.3(GPAT3);XM_017347427.1(GPAT3);XM_017347428.1(GPAT3);
GO:0033674	positive regulation of kinase activity	3	0.706646	0.85449	XM_002717566.3(DSTYK);XM_008268524.2(DSTYK);XM_017347837.1(DSTYK);
GO:0042626	ATPase activity, coupled to transmembrane movement of substances	3	0.706646	0.85449	XM_008263899.2(ABCB8);XM_017342491.1(ABCC1);XM_017344004.1(RALBP1);
GO:0045947	negative regulation of translational initiation	3	0.706646	0.85449	NM_001082710.1(AGO2);XM_002710245.3(PAIP2);XM_008255721.2(C3H8orf88);
GO:0048538	thymus development	3	0.706646	0.85449	XM_008262939.2(SRF);XM_008271874.2(SIX4);XM_017342148.1(PAX1);
GO:0050870	positive regulation of T cell activation	3	0.706646	0.85449	XM_008256209.1(SIRPA);XM_017341726.1(SIRPA);XM_017341727.1(SIRPA);
GO:0072358	cardiovascular system development	3	0.706646	0.85449	NM_001171482.1(SPEG);XM_017343549.1(SLITRK5);XM_017349796.1(LOC108178732);
GO:0006541	glutamine metabolic process	3	0.737011	0.81565	XM_008267041.2(NIT2);XM_008269891.2(GLUD1);XM_017347155.1(NIT2);
GO:0030101	natural killer cell activation	3	0.737011	0.81565	XM_008263740.2(LOC100357076);XM_008263741.2(LOC100357076);XM_008263743.2(LOC100357076);
GO:0030878	thyroid gland development	3	0.737011	0.81565	XM_002718176.3(SMAD3);XM_008262939.2(SRF);XM_017340179.1(PAX8);
GO:0045740	positive regulation of DNA replication	3	0.737011	0.81565	XM_002711164.3(ATF1);XM_008263749.1(MAS1);XM_008265271.2(FAF1);
GO:0048041	focal adhesion assembly	3	0.737011	0.81565	XM_008249309.2(PTK2B);XM_017337951.1(PTK2B);XM_017342552.1(TAOK2);
GO:0048596	embryonic camera-type eye morphogenesis	3	0.737011	0.81565	XM_008258758.2(SP3);XM_017347643.1(ZEB1);XM_017347644.1(ZEB1);
GO:0070050	neuron cellular homeostasis	3	0.737011	0.81565	NM_001171311.1(MAP1A);XM_008268819.2(MAP1A);XM_017342230.1(SLC6A2);
GO:1901673	regulation of mitotic spindle assembly	3	0.737011	0.81565	XM_002714283.3(LOC100354037);XM_002714285.3(LOC100354435);XM_008262600.2(LOC100353783);
GO:0005001	transmembrane receptor protein tyrosine phosphatase activity	3	0.764828	0.780187	XM_017346383.1(PTPRF);XM_017346384.1(PTPRF);XM_017346527.1(PTPRU);
GO:0007202	activation of phospholipase C activity	3	0.764828	0.780187	XM_002709422.3(TXK);XM_017344821.1(P2RY6);XM_017344824.1(P2RY6);
GO:0007339	binding of sperm to zona pellucida	3	0.764828	0.780187	NM_001082701.1(ADAM1A);XM_002719752.4(LOC100354065);XM_017345558.1(UBAP2L);
GO:0007342	fusion of sperm to egg plasma membrane involved in single fertilization	3	0.764828	0.780187	NM_001082701.1(ADAM1A);XM_002719752.4(LOC100354065);XM_008250688.2(EQTN);
GO:0010569	regulation of double-strand break repair via homologous recombination	3	0.764828	0.780187	XM_017342155.1(FIGNL2);XM_017343776.1(LOC108177102);XM_017348759.1(ZNF365);
GO:0015074	DNA integration	3	0.764828	0.780187	XM_008261986.2(GIN1);XM_017344632.1(GIN1);XM_017344808.1(LOC100346546);
GO:0016290	palmitoyl-CoA hydrolase activity	3	0.764828	0.780187	XM_002713909.3(ACOT12);XM_008272073.2(LOC103351687);XM_017344552.1(ACOT12);
GO:0034587	piRNA metabolic process	3	0.764828	0.780187	XM_008257266.2(TDRD12);XM_008270535.2(TDRD1);XM_017342209.1(TDRD12);
GO:0035116	embryonic hindlimb morphogenesis	3	0.764828	0.780187	XM_002715790.3(ALX3);XM_017341454.1(OSR2);XM_017341455.1(OSR2);
GO:0035235	ionotropic glutamate receptor signaling pathway	3	0.764828	0.780187	XM_008249309.2(PTK2B);XM_008257808.2(GRIN2A);XM_017337951.1(PTK2B);
GO:0043407	negative regulation of MAP kinase activity	3	0.764828	0.780187	XM_002714665.3(STK38);XM_008262841.2(STK38);XM_017349797.1(INPPL1);
GO:0046039	GTP metabolic process	3	0.764828	0.780187	XM_008257032.2(GTPBP1);XM_008259404.2(LRRK2);XM_008262366.2(LOC100357230);
GO:2000737	negative regulation of stem cell differentiation	3	0.764828	0.780187	XM_017344252.1(LOC100338650);XM_017344445.1(CDK13);XM_017344446.1(CDK13);
GO:0005697	telomerase holoenzyme complex	3	0.790199	0.747679	XM_002710435.3(NHP2);XM_017348165.1(LOC100351437);XM_017348166.1(LOC100351437);
GO:0007288	sperm axoneme assembly	3	0.790199	0.747679	XM_002719711.3(PLA2G3);XM_008270468.2(NEURL1);XM_017348531.1(NEURL1);
GO:0033268	node of Ranvier	3	0.790199	0.747679	XM_002710225.3(SPOCK1);XM_008255917.2(KCNQ3);XM_017347838.1(NFASC);
GO:0047617	acyl-CoA hydrolase activity	3	0.790199	0.747679	XM_002713909.3(ACOT12);XM_008272073.2(LOC103351687);XM_017344552.1(ACOT12);
GO:0070328	triglyceride homeostasis	3	0.790199	0.747679	NM_001171409.1(APOA5);XM_008271193.2(MED13);XM_017349063.1(MED13);
GO:0090073	positive regulation of protein homodimerization activity	3	0.790199	0.747679	XM_008265673.2(STPG1);XM_008265675.2(STPG1);XM_008265676.2(STPG1);
GO:0097038	perinuclear endoplasmic reticulum	3	0.790199	0.747679	XM_002719327.3(OSBPL7);XM_008264632.2(SYT6);XM_008264634.2(SYT6);
GO:0006968	cellular defense response	3	0.813249	0.717772	XM_008249309.2(PTK2B);XM_008264259.2(CD5L);XM_017337951.1(PTK2B);
GO:0006970	response to osmotic stress	3	0.813249	0.717772	NM_001082070.1(KCNMA1);XM_008249309.2(PTK2B);XM_017337951.1(PTK2B);
GO:0030159	receptor signaling complex scaffold activity	3	0.813249	0.717772	XM_008259404.2(LRRK2);XM_008269917.2(DLG5);XM_017343726.1(GRIP2);
GO:0035855	megakaryocyte development	3	0.813249	0.717772	XM_002716090.3(WASF2);XM_008262939.2(SRF);XM_008265289.2(TAL1);
GO:0042026	protein refolding	3	0.813249	0.717772	XM_002714283.3(LOC100354037);XM_002714285.3(LOC100354435);XM_008262600.2(LOC100353783);
GO:0045332	phospholipid translocation	3	0.813249	0.717772	XM_002714534.3(TMEM30A);XM_008259895.2(LOC100358874);XM_008259898.2(LOC100358874);
GO:0070410	co-SMAD binding	3	0.813249	0.717772	XM_002713597.3(TGIF1);XM_002718176.3(SMAD3);XM_008261114.2(TGIF1);
GO:0006306	DNA methylation	3	0.834112	0.690165	XM_002714879.3(BEND3);XM_017340920.1(DNMT3A);XM_017341946.1(BAZ2A);
GO:0006607	NLS-bearing protein import into nucleus	3	0.834112	0.690165	XM_002719485.3(KPNA2);XM_008271725.2(KPNA2);XM_017346608.1(RERE);
GO:0015385	sodium:proton antiporter activity	3	0.834112	0.690165	XM_008272522.2(SLC9A7);XM_008272523.2(SLC9A7);XM_017349680.1(LOC100346147);
GO:0031054	pre-miRNA processing	3	0.834112	0.690165	NM_001082710.1(AGO2);XM_002711024.3(TARBP2);XM_008256539.2(TARBP2);
GO:0042162	telomeric DNA binding	3	0.834112	0.690165	XM_008249069.2(HMBOX1);XM_008249075.2(HMBOX1);XM_017348365.1(PIF1);
GO:0042609	CD4 receptor binding	3	0.834112	0.690165	XM_002716599.3(PLSCR4);XM_002718069.3(SPG21);XM_002718070.3(SPG21);
GO:0045736	negative regulation of cyclin-dependent protein serine/threonine kinase activity	3	0.834112	0.690165	XM_008257063.2(FBXO7);XM_008257064.2(FBXO7);XM_017349242.1(HEXIM2);
GO:0071944	cell periphery	3	0.834112	0.690165	XM_008262515.2(FUT4);XM_017347600.1(NID1);XM_017348832.1(ITGA3);
GO:0072593	reactive oxygen species metabolic process	3	0.834112	0.690165	NM_001082334.1(PLA2R1);XM_002712574.3(NDUFS1);XM_008259404.2(LRRK2);
GO:1990380	Lys48-specific deubiquitinase activity	3	0.834112	0.690165	XM_002718209.3(FAM63B);XM_017347995.1(FAM63B);XM_017347996.1(FAM63B);
GO:0001556	oocyte maturation	3	0.852935	0.664603	XM_002716072.3(YTHDF2);XM_008249309.2(PTK2B);XM_017337951.1(PTK2B);
GO:0010960	magnesium ion homeostasis	3	0.852935	0.664603	XM_002714495.3(TFAP2B);XM_017345177.1(TFAP2B);XM_017345182.1(TFAP2B);
GO:0045786	negative regulation of cell cycle	3	0.852935	0.664603	NM_001082650.1(BMP2);XM_002713770.3(INHBA);XM_017341769.1(LOC108175367);
GO:0048008	platelet-derived growth factor receptor signaling pathway	3	0.852935	0.664603	XM_002708207.3(ZFAND5);XM_008256401.2(ZFAND5);XM_008256405.2(ZFAND5);
GO:0006730	one-carbon metabolic process	3	0.869863	0.640868	XM_008271884.2(MTHFD1);XM_017343699.1(ALDH1L1);XM_017343700.1(ALDH1L1);
GO:0008146	sulfotransferase activity	3	0.869863	0.640868	XM_002711823.3(HS3ST2);XM_002716579.2(CHST2);XM_008269989.2(CHST3);
GO:0032007	negative regulation of TOR signaling	3	0.869863	0.640868	XM_002708396.3(SIK2);XM_008257961.1(LOC100350816);XM_008261575.2(SIK2);
GO:0036297	interstrand cross-link repair	3	0.869863	0.640868	NM_001204933.1(APITD1);XM_008257611.2(RFWD3);XM_008257612.2(RFWD3);
GO:0048268	clathrin coat assembly	3	0.869863	0.640868	XM_002718769.3(CALY);XM_008270646.1(CALY);XM_008270647.2(CALY);
GO:0048477	oogenesis	3	0.869863	0.640868	XM_008271077.1(YBX2);XM_017341634.1(SRC);XM_017341832.1(KMT2D);
GO:0050768	negative regulation of neurogenesis	3	0.869863	0.640868	XM_017342191.1(DLL3);XM_017342192.1(DLL3);XM_017348683.1(BMPR1A);
GO:0051298	centrosome duplication	3	0.869863	0.640868	XM_002711777.3(NDE1);XM_008257793.2(NDE1);XM_008257794.2(NDE1);
GO:0051895	negative regulation of focal adhesion assembly	3	0.869863	0.640868	XM_017341634.1(SRC);XM_017343913.1(FAM107A);XM_017347901.1(MMP14);
GO:0070034	telomerase RNA binding	3	0.869863	0.640868	XM_002710435.3(NHP2);XM_017348165.1(LOC100351437);XM_017348166.1(LOC100351437);
GO:0010667	negative regulation of cardiac muscle cell apoptotic process	3	0.885044	0.618769	XM_002714803.3(HEY2);XM_017340179.1(PAX8);XM_017345004.1(PPP1R10);
GO:0030506	ankyrin binding	3	0.885044	0.618769	XM_002714380.3(RHAG);XM_008260851.2(KCTD6);XM_017343909.1(KCTD6);
GO:0031100	animal organ regeneration	3	0.885044	0.618769	XM_002711085.3(WNT1);XM_017340889.1(LPIN1);XM_017346527.1(PTPRU);
GO:0035865	cellular response to potassium ion	3	0.885044	0.618769	XM_002718817.3(DLG4);XM_008270811.2(DLG4);XM_008270814.2(DLG4);
GO:0004467	long-chain fatty acid-CoA ligase activity	3	0.898623	0.598143	XM_002710184.3(SLC27A6);XM_017341026.1(SLC27A6);XM_017343159.1(ACSL3);
GO:0004683	calmodulin-dependent protein kinase activity	3	0.898623	0.598143	XM_008249309.2(PTK2B);XM_017337951.1(PTK2B);XM_017342178.1(DAPK1);
GO:0006099	tricarboxylic acid cycle	3	0.898623	0.598143	XM_002713275.3(PDHB);XM_002718342.3(OGDHL);XM_002719941.3(PDHA1);
GO:0030863	cortical cytoskeleton	3	0.898623	0.598143	XM_002718817.3(DLG4);XM_008270811.2(DLG4);XM_008270814.2(DLG4);
GO:0032040	small-subunit processome	3	0.898623	0.598143	XM_002718594.3(PDCD11);XM_008269778.2(MPHOSPH10);XM_017340823.1(NOL6);
GO:0032332	positive regulation of chondrocyte differentiation	3	0.898623	0.598143	XM_002718176.3(SMAD3);XM_008254480.2(PKDCC);XM_008269330.2(ZNF219);
GO:0043928	exonucleolytic nuclear-transcribed mRNA catabolic process involved in deadenylation-dependent decay	3	0.898623	0.598143	XM_008255298.2(CNOT8);XM_017341211.1(CNOT8);XM_017342360.1(EXOSC6);
GO:0051539	4 iron, 4 sulfur cluster binding	3	0.898623	0.598143	XM_002712574.3(NDUFS1);XM_008254827.2(LOC103347840);XM_008257714.2(NUBP1);
GO:0031941	filamentous actin	3	0.910738	0.578848	XM_002712325.3(NCKAP1);XM_002717773.3(SPTBN5);XM_008258817.2(NCKAP1);
GO:0034067	protein localization to Golgi apparatus	3	0.910738	0.578848	NM_001171485.1(OBSL1);XM_017342299.1(FAM65A);XM_017346884.1(PACS1);
GO:0051603	proteolysis involved in cellular protein catabolic process	3	0.910738	0.578848	XM_008270201.2(IDE);XM_017341808.1(LOC103348251);XM_017343820.1(RNF123);
GO:0000979	RNA polymerase II core promoter sequence-specific DNA binding	3	0.921522	0.560759	XM_002715933.3(GADD45A);XM_017346192.1(GADD45A);XM_017346193.1(GADD45A);
GO:0001205	distal enhancer DNA-binding transcription activator activity, RNA polymerase II-specific	3	0.921522	0.560759	XM_002719543.3(SIX6);XM_008271874.2(SIX4);XM_017340797.1(SIX2);
GO:0004535	poly(A)-specific ribonuclease activity	3	0.921522	0.560759	XM_008255298.2(CNOT8);XM_017341211.1(CNOT8);XM_017341939.1(PAN2);
GO:0006865	amino acid transport	3	0.921522	0.560759	XM_002713210.3(SLC38A3);XM_002716421.3(SLC7A14);XM_008270934.2(SLC43A2);
GO:0030553	cGMP binding	3	0.921522	0.560759	XM_008264379.2(PDE2A);XM_017342255.1(CNGB1);XM_017344850.1(PDE2A);
GO:0044666	MLL3/4 complex	3	0.921522	0.560759	XM_002711862.3(PAGR1);XM_017341832.1(KMT2D);XM_017349796.1(LOC108178732);
GO:1900026	positive regulation of substrate adhesion-dependent cell spreading	3	0.921522	0.560759	NM_001082163.1(S100A10);XM_008262388.2(NEDD9);XM_008262389.2(NEDD9);
GO:0006094	gluconeogenesis	3	0.931101	0.543766	XM_002718828.3(SLC25A11);XM_008261705.1(SLC25A13);XM_017345859.1(CRTC2);
GO:0017147	Wnt-protein binding	3	0.931101	0.543766	XM_002718609.3(SFRP5);XM_002719185.3(FZD2);XM_017346318.1(TRABD2B);
GO:0030057	desmosome	3	0.931101	0.543766	XM_002719386.3(JUP);XM_017349333.1(JUP);XM_017349334.1(JUP);
GO:1902476	chloride transmembrane transport	3	0.931101	0.543766	NM_001082649.1(SLC12A3);XM_002711951.3(CLCN1);XM_002713973.3(SLC1A3);
GO:0005540	hyaluronic acid binding	3	0.939592	0.527773	XM_002708467.3(LAYN);XM_008261607.2(LAYN);XM_017344569.1(VCAN);
GO:0005747	mitochondrial respiratory chain complex I	3	0.939592	0.527773	XM_002711824.3(NDUFAB1);XM_002712574.3(NDUFS1);XM_002714916.3(NDUFA3);
GO:0007040	lysosome organization	3	0.939592	0.527773	XM_002717973.3(VPS18);XM_008259404.2(LRRK2);XM_008265171.2(HOOK1);
GO:0034614	cellular response to reactive oxygen species	3	0.939592	0.527773	XM_002718686.3(PRDX3);XM_017341183.1(PPARGC1B);XM_017341634.1(SRC);
GO:0070372	regulation of ERK1 and ERK2 cascade	3	0.939592	0.527773	XM_002709238.3(CLCF1);XM_008265734.2(ECE1);XM_017347019.1(CLCF1);
GO:0021549	cerebellum development	3	0.947104	0.512694	XM_008253688.2(SEMA4C);XM_008269513.2(SSTR1);XM_008269891.2(GLUD1);
GO:0048468	cell development	3	0.947104	0.512694	XM_002709054.3(TRAF6);XM_002713770.3(INHBA);XM_002717090.3(BMP3);
GO:0010942	positive regulation of cell death	3	0.953739	0.498453	XM_008257808.2(GRIN2A);XM_008265271.2(FAF1);XM_017340920.1(DNMT3A);
GO:0015095	magnesium ion transmembrane transporter activity	3	0.953739	0.498453	XM_008265677.2(NIPAL3);XM_008268654.2(ZDHHC13);XM_017347833.1(SLC41A1);
GO:1990247	N6-methyladenosine-containing RNA binding	3	0.953739	0.498453	XM_002716072.3(YTHDF2);XM_008267794.2(YTHDC1);XM_017347520.1(YTHDC1);
GO:0000228	nuclear chromosome	3	0.959589	0.484981	XM_002714954.3(LOC100353786);XM_008262457.2(LOC100349246);XM_017344687.1(NIPBL);
GO:0000413	protein peptidyl-prolyl isomerization	3	0.964738	0.472218	NM_001082057.1(PPIA);XM_002714639.3(FKBP5);XM_008262824.2(FKBP5);
GO:0005876	spindle microtubule	3	0.964738	0.472218	XM_008259954.2(PARP4);XM_017343480.1(PARP4);XM_017349879.1(NUMA1);
GO:0045070	positive regulation of viral genome replication	3	0.964738	0.472218	XM_002711024.3(TARBP2);XM_002717945.3(HACD3);XM_008256539.2(TARBP2);
GO:0070059	intrinsic apoptotic signaling pathway in response to endoplasmic reticulum stress	3	0.964738	0.472218	XM_002712324.3(DNAJC10);XM_008255932.2(LOC100357982);XM_008256174.2(TRIB3);
GO:0005834	heterotrimeric G-protein complex	3	0.969264	0.46011	XM_002715802.3(GNAT2);XM_008264735.2(GNAT2);XM_008268237.2(GNG4);
GO:0007099	centriole replication	3	0.969264	0.46011	XM_008270764.2(CNTROB);XM_017349020.1(CNTROB);XM_017349022.1(CNTROB);
GO:0009755	hormone-mediated signaling pathway	3	0.969264	0.46011	XM_002711332.3(LGR5);XM_008256789.2(LGR5);XM_017347610.1(REN);
GO:0032793	positive regulation of CREB transcription factor activity	3	0.969264	0.46011	XM_008261833.2(ADCY1);XM_017345155.1(VEGFA);XM_017345859.1(CRTC2);
GO:0045022	early endosome to late endosome transport	3	0.969264	0.46011	XM_002718884.3(WDR81);XM_008265171.2(HOOK1);XM_008270929.2(WDR81);
GO:0050829	defense response to Gram-negative bacterium	3	0.973236	0.448607	NM_001082033.1(DMBT1);NM_001195804.1(BPI);XM_008271908.1(CHGA);
GO:0030593	neutrophil chemotaxis	3	0.976717	0.437666	XM_002712034.3(PIK3CG);XM_008258341.2(PIK3CG);XM_017346216.1(PDE4B);
GO:0030667	secretory granule membrane	3	0.976717	0.437666	XM_008259501.2(ITPR2);XM_017343319.1(ITPR2);XM_017349993.1(FRMPD3);
GO:0045104	intermediate filament cytoskeleton organization	3	0.979765	0.427245	XM_002711005.2(KRT3);XM_002719157.3(KRT16);XM_017345215.1(LOC100345428);
GO:0030890	positive regulation of B cell proliferation	3	0.982429	0.417309	XM_002709238.3(CLCF1);XM_017345551.1(FCRL3);XM_017347019.1(CLCF1);
GO:0032212	positive regulation of telomere maintenance via telomerase	3	0.982429	0.417309	XM_008249069.2(HMBOX1);XM_008249075.2(HMBOX1);XM_017345475.1(MAP3K4);
GO:0003950	NAD+ ADP-ribosyltransferase activity	3	0.984756	0.407825	XM_008259588.2(ART4);XM_008259954.2(PARP4);XM_017343480.1(PARP4);
GO:0005549	odorant binding	3	0.984756	0.407825	XM_002708784.1(LOC100339956);XM_002708923.1(LOC100344888);XM_017348239.1(LOC100346425);
GO:0016082	synaptic vesicle priming	3	0.984756	0.407825	XM_002715627.3(SV2A);XM_017345919.1(SV2A);XM_017348010.1(UNC13C);
GO:0044224	juxtaparanode region of axon	3	0.984756	0.407825	XM_002718817.3(DLG4);XM_008270811.2(DLG4);XM_008270814.2(DLG4);
GO:0060337	type I interferon signaling pathway	3	0.984756	0.407825	XM_008271536.2(IFI35);XM_017349212.1(IFI35);XM_017349608.1(OAS3);
GO:1905606	regulation of presynapse assembly	3	0.984756	0.407825	XM_002712751.3(CLSTN3);XM_008259773.2(CLSTN3);XM_017344826.1(MDGA1);
GO:0002376	immune system process	3	0.986786	0.398762	NM_001082633.1(OLR1);XM_008264259.2(CD5L);XM_017349797.1(INPPL1);
GO:0005070	SH3/SH2 adaptor activity	3	0.986786	0.398762	XM_017342568.1(LAT);XM_017342569.1(LAT);XM_017349673.1(IRS4);
GO:0019843	rRNA binding	3	0.988554	0.390093	XM_002709252.3(MRPL11);XM_008271017.2(ERAL1);XM_017348952.1(ERAL1);
GO:0042130	negative regulation of T cell proliferation	3	0.988554	0.390093	XM_002714473.3(TNFRSF21);XM_002719910.3(FOXP3);XM_008269917.2(DLG5);
GO:0048488	synaptic vesicle endocytosis	3	0.988554	0.390093	XM_002718991.2(NLGN2);XM_017347856.1(SYT2);XM_017348865.1(NLGN2);
GO:0051497	negative regulation of stress fiber assembly	3	0.990094	0.381793	XM_002716090.3(WASF2);XM_008264367.2(ARAP1);XM_017349954.1(FRMD7);
GO:1901998	toxin transport	3	0.990094	0.381793	XM_002709359.3(RAB28);XM_008265899.2(ARID1A);XM_017345859.1(CRTC2);
GO:0008236	serine-type peptidase activity	3	0.991432	0.373839	XM_008259188.2(ST14);XM_008259345.2(ENDOU);XM_017343257.1(ENDOU);
GO:0031124	mRNA 3'-end processing	3	0.991432	0.373839	XM_002718489.3(CSTF2T);XM_008262545.2(DDX39B);XM_008266709.2(NCBP2);
GO:0004869	cysteine-type endopeptidase inhibitor activity	3	0.993605	0.358886	NM_001082706.1(CST3);XM_002710225.3(SPOCK1);XM_008271334.2(UBE2Z);
GO:0031463	Cul3-RING ubiquitin ligase complex	3	0.993605	0.358886	XM_002713054.3(KLHL40);XM_002713712.3(KLHL7);XM_008261523.2(KLHL7);
GO:0060333	interferon-gamma-mediated signaling pathway	3	0.993605	0.358886	XM_002708544.3(TRIM21);XM_002718582.3(TRIM8);XM_017349608.1(OAS3);
GO:0070125	mitochondrial translational elongation	3	0.993605	0.358886	XM_002713038.3(MRPS25);XM_008271017.2(ERAL1);XM_017348952.1(ERAL1);
GO:0016239	positive regulation of macroautophagy	3	0.995239	0.345083	XM_008259126.2(RUFY4);XM_008272598.2(PIM2);XM_017347243.1(KDR);
GO:0031201	SNARE complex	3	0.995239	0.345083	XM_008265977.2(VAMP3);XM_008270947.2(GOSR1);XM_017340921.1(STX18);
GO:0060548	negative regulation of cell death	3	0.995239	0.345083	XM_002710622.2(WISP1);XM_008261291.2(NCAM1);XM_017345378.1(CTGF);
GO:0032981	mitochondrial respiratory chain complex I assembly	3	0.995896	0.338572	XM_002711824.3(NDUFAB1);XM_002713167.3(ACAD9);XM_002714916.3(NDUFA3);
GO:0045652	regulation of megakaryocyte differentiation	3	0.995896	0.338572	XM_008262457.2(LOC100349246);XM_017341832.1(KMT2D);XM_017346659.1(KAT2B);
GO:0050699	WW domain binding	3	0.995896	0.338572	XM_002715425.3(FAM189B);XM_008264349.2(FAM189B);XM_017347028.1(TNK2);
GO:0003755	peptidyl-prolyl cis-trans isomerase activity	3	0.996465	0.332302	NM_001082057.1(PPIA);XM_002714639.3(FKBP5);XM_008262824.2(FKBP5);
GO:0005875	microtubule associated complex	3	0.996465	0.332302	NM_001171311.1(MAP1A);XM_008254602.2(TRIM54);XM_008268819.2(MAP1A);
GO:0032755	positive regulation of interleukin-6 production	3	0.996465	0.332302	NM_001082175.2(ADORA2B);XM_008268673.2(C16H1orf106);XM_008270704.2(C1QTNF4);
GO:0002181	cytoplasmic translation	3	0.997381	0.320434	XM_002711008.3(EIF4B);XM_008256499.2(EIF4B);XM_017345600.1(LOC108177601);
GO:0008543	fibroblast growth factor receptor signaling pathway	3	0.998336	0.304141	XM_002712836.3(FGF6);XM_002716514.3(FGF12);XM_008266709.2(NCBP2);
GO:0000502	proteasome complex	3	0.998774	0.294169	XM_002708127.3(RAD23B);XM_002713290.3(PSMD6);XM_017342893.1(PSMD14);
GO:0001917	photoreceptor inner segment	3	0.999514	0.267825	XM_002715802.3(GNAT2);XM_008264735.2(GNAT2);XM_008268426.2(USH2A);
GO:0000242	pericentriolar material	3	0.999644	0.260062	XM_002717548.3(DYRK3);XM_008268501.2(DYRK3);XM_008268502.2(DYRK3);
GO:0006614	SRP-dependent cotranslational protein targeting to membrane	3	0.99981	0.245812	XM_002710309.3(RPS14);XM_008269225.2(LOC100351184);XM_017345600.1(LOC108177601);
GO:0036464	cytoplasmic ribonucleoprotein granule	3	0.999972	0.211109	XM_002711443.3(CKAP4);XM_002716072.3(YTHDF2);XM_002718174.3(USP3);
GO:0002328	pro-B cell differentiation	4	0.00337991	4.78514	XM_002713951.3(XRCC4);XM_008261904.2(XRCC4);XM_008261905.2(XRCC4);XM_017344563.1(XRCC4);
GO:0003337	mesenchymal to epithelial transition involved in metanephros morphogenesis	4	0.00337991	4.78514	XM_008257291.2(SALL1);XM_008262127.2(GDNF);XM_017340179.1(PAX8);XM_017340797.1(SIX2);
GO:0004065	arylsulfatase activity	4	0.00337991	4.78514	XM_002713938.3(ARSK);XM_008261952.2(ARSK);XM_017344606.1(ARSK);XM_017349295.1(ARSG);
GO:0004815	aspartate-tRNA ligase activity	4	0.00337991	4.78514	XM_002714994.3(DARS2);XM_008263801.2(DARS2);XM_008263803.2(DARS2);XM_017345622.1(DARS2);
GO:0005337	nucleoside transmembrane transporter activity	4	0.00337991	4.78514	XM_008262975.2(SLC29A1);XM_008262976.2(SLC29A1);XM_008262977.2(SLC29A1);XM_008262978.2(SLC29A1);
GO:0005944	phosphatidylinositol 3-kinase complex, class IB	4	0.00337991	4.78514	XM_002712034.3(PIK3CG);XM_002718969.3(PIK3R5);XM_008258341.2(PIK3CG);XM_008270735.2(PIK3R5);
GO:0006266	DNA ligation	4	0.00337991	4.78514	XM_002713951.3(XRCC4);XM_008261904.2(XRCC4);XM_008261905.2(XRCC4);XM_017344563.1(XRCC4);
GO:0006600	creatine metabolic process	4	0.00337991	4.78514	XM_008268820.2(CKMT1B);XM_008268821.2(CKMT1B);XM_017347911.1(CKMT1B);XM_017347912.1(CKMT1B);
GO:0006684	sphingomyelin metabolic process	4	0.00337991	4.78514	XM_002711636.3(SMPD3);XM_008257514.2(SMPD3);XM_008257515.2(SMPD3);XM_008257517.2(SMPD3);
GO:0010603	regulation of cytoplasmic mRNA processing body assembly	4	0.00337991	4.78514	XM_017349565.1(ATXN2);XM_017349566.1(ATXN2);XM_017349567.1(ATXN2);XM_017349568.1(ATXN2);
GO:0014824	artery smooth muscle contraction	4	0.00337991	4.78514	XM_002711636.3(SMPD3);XM_008257514.2(SMPD3);XM_008257515.2(SMPD3);XM_008257517.2(SMPD3);
GO:0016442	RISC complex	4	0.00337991	4.78514	NM_001082710.1(AGO2);XM_002711024.3(TARBP2);XM_002712078.3(SND1);XM_008256539.2(TARBP2);
GO:0030023	extracellular matrix constituent conferring elasticity	4	0.00337991	4.78514	XM_002710087.3(FBN2);XM_008260298.2(FBLN2);XM_017340877.1(EMILIN1);XM_017343695.1(FBLN2);
GO:0030321	transepithelial chloride transport	4	0.00337991	4.78514	XM_017343805.1(SLC26A6);XM_017344821.1(P2RY6);XM_017344824.1(P2RY6);XM_017350013.1(P2RY4);
GO:0032010	phagolysosome	4	0.00337991	4.78514	XM_008270652.2(ADAM8);XM_017348635.1(ADAM8);XM_017348636.1(ADAM8);XM_017348637.1(ADAM8);
GO:0032127	dense core granule membrane	4	0.00337991	4.78514	XM_008270652.2(ADAM8);XM_017348635.1(ADAM8);XM_017348636.1(ADAM8);XM_017348637.1(ADAM8);
GO:0034224	cellular response to zinc ion starvation	4	0.00337991	4.78514	XM_008256647.2(SLC39A5);XM_008256648.2(SLC39A5);XM_008256650.2(SLC39A5);XM_008256652.2(SLC39A5);
GO:0036016	cellular response to interleukin-3	4	0.00337991	4.78514	XM_008257073.2(CSF2RB);XM_008257074.2(CSF2RB);XM_008257075.2(CSF2RB);XM_017342108.1(CSF2RB);
GO:0036514	dopaminergic neuron axon guidance	4	0.00337991	4.78514	XM_008260612.2(CELSR3);XM_008260613.2(CELSR3);XM_008260614.2(CELSR3);XM_008264219.2(VANGL2);
GO:0036515	serotonergic neuron axon guidance	4	0.00337991	4.78514	XM_008260612.2(CELSR3);XM_008260613.2(CELSR3);XM_008260614.2(CELSR3);XM_008264219.2(VANGL2);
GO:0038156	interleukin-3-mediated signaling pathway	4	0.00337991	4.78514	XM_008257073.2(CSF2RB);XM_008257074.2(CSF2RB);XM_008257075.2(CSF2RB);XM_017342108.1(CSF2RB);
GO:0043039	tRNA aminoacylation	4	0.00337991	4.78514	XM_002714994.3(DARS2);XM_008263801.2(DARS2);XM_008263803.2(DARS2);XM_017345622.1(DARS2);
GO:0043587	tongue morphogenesis	4	0.00337991	4.78514	XM_002709770.3(LOC100341926);XM_008254254.2(LOC100341926);XM_008254255.2(LOC100341926);XM_008256700.2(HOXC13);
GO:0045656	negative regulation of monocyte differentiation	4	0.00337991	4.78514	NM_001171402.1(HOXA7);NM_001319575.1(MYC);XM_008255902.2(MYC);XM_017340986.1(MYC);
GO:0046338	phosphatidylethanolamine catabolic process	4	0.00337991	4.78514	XM_002711634.3(PLA2G15);XM_008257504.2(PLA2G15);XM_008257505.2(PLA2G15);XM_008257506.2(PLA2G15);
GO:0046620	regulation of organ growth	4	0.00337991	4.78514	XM_002717517.3(FLVCR1);XM_008268435.2(FLVCR1);XM_008268436.2(FLVCR1);XM_017347792.1(FLVCR1);
GO:0047499	calcium-independent phospholipase A2 activity	4	0.00337991	4.78514	XM_002711634.3(PLA2G15);XM_008257504.2(PLA2G15);XM_008257505.2(PLA2G15);XM_008257506.2(PLA2G15);
GO:0048251	elastic fiber assembly	4	0.00337991	4.78514	NM_001082308.1(MYH11);XM_008268780.2(THSD4);XM_017340877.1(EMILIN1);XM_017344987.1(TNXB);
GO:0051351	positive regulation of ligase activity	4	0.00337991	4.78514	XM_002713951.3(XRCC4);XM_008261904.2(XRCC4);XM_008261905.2(XRCC4);XM_017344563.1(XRCC4);
GO:0051684	maintenance of Golgi location	4	0.00337991	4.78514	XM_002708684.3(UVRAG);XM_017344612.1(UVRAG);XM_017344617.1(UVRAG);XM_017347621.1(ARHGAP21);
GO:0060113	inner ear receptor cell differentiation	4	0.00337991	4.78514	XM_002713826.3(DFNA5);XM_008261545.2(DFNA5);XM_008268426.2(USH2A);XM_017344387.1(DFNA5);
GO:0060487	lung epithelial cell differentiation	4	0.00337991	4.78514	XM_008255801.2(GRHL2);XM_008255802.2(GRHL2);XM_008255803.2(GRHL2);XM_017341465.1(GRHL2);
GO:0061364	apoptotic process involved in luteolysis	4	0.00337991	4.78514	XM_017347180.1(ROBO2);XM_017347182.1(ROBO2);XM_017347183.1(ROBO2);XM_017347184.1(ROBO2);
GO:0061689	tricellular tight junction	4	0.00337991	4.78514	XM_002714075.3(MARVELD2);XM_008257241.2(SIPA1L3);XM_008257242.2(SIPA1L3);XM_017344771.1(MARVELD2);
GO:0071458	integral component of cytoplasmic side of endoplasmic reticulum membrane	4	0.00337991	4.78514	XM_002710862.3(HM13);XM_002710863.3(HM13);XM_008271643.2(SPPL2C);XM_008272297.2(SPPL3);
GO:0071907	determination of digestive tract left/right asymmetry	4	0.00337991	4.78514	XM_002719193.3(CCDC103);XM_008271619.2(CCDC103);XM_008271620.2(CCDC103);XM_008271621.2(CCDC103);
GO:0072137	condensed mesenchymal cell proliferation	4	0.00337991	4.78514	XM_017340797.1(SIX2);XM_017344972.1(DCHS1);XM_017344974.1(DCHS1);XM_017347292.1(LOC103350669);
GO:0097037	heme export	4	0.00337991	4.78514	XM_002717517.3(FLVCR1);XM_008268435.2(FLVCR1);XM_008268436.2(FLVCR1);XM_017347792.1(FLVCR1);
GO:0097543	ciliary inversin compartment	4	0.00337991	4.78514	XM_002718921.3(NEK8);XM_008271018.2(NEK8);XM_008271019.2(NEK8);XM_017348948.1(NEK8);
GO:0098886	modification of dendritic spine	4	0.00337991	4.78514	XM_008270707.2(ARHGAP44);XM_017348994.1(ARHGAP44);XM_017348995.1(ARHGAP44);XM_017348996.1(ARHGAP44);
GO:1903025	regulation of RNA polymerase II regulatory region sequence-specific DNA binding	4	0.00337991	4.78514	XM_017344162.1(ZBTB7C);XM_017344163.1(ZBTB7C);XM_017344164.1(ZBTB7C);XM_017344165.1(ZBTB7C);
GO:2000309	positive regulation of tumor necrosis factor (ligand) superfamily member 11 production	4	0.00337991	4.78514	XM_008270652.2(ADAM8);XM_017348635.1(ADAM8);XM_017348636.1(ADAM8);XM_017348637.1(ADAM8);
GO:0001225	RNA polymerase II transcription coactivator binding	4	0.00879338	3.98762	XM_002712602.3(CREB1);XM_008259047.2(CREB1);XM_008259050.2(CREB1);XM_017343062.1(CREB1);
GO:0001522	pseudouridine synthesis	4	0.00879338	3.98762	XM_002712650.3(PUS7L);XM_008259374.2(PUS7L);XM_008259376.2(PUS7L);XM_008259377.2(PUS7L);
GO:0001768	establishment of T cell polarity	4	0.00879338	3.98762	XM_002709770.3(LOC100341926);XM_008254254.2(LOC100341926);XM_008254255.2(LOC100341926);XM_017341248.1(DOCK2);
GO:0003215	cardiac right ventricle morphogenesis	4	0.00879338	3.98762	XM_002713752.3(TBX20);XM_002714803.3(HEY2);XM_017344423.1(TBX20);XM_017348683.1(BMPR1A);
GO:0004767	sphingomyelin phosphodiesterase activity	4	0.00879338	3.98762	XM_002711636.3(SMPD3);XM_008257514.2(SMPD3);XM_008257515.2(SMPD3);XM_008257517.2(SMPD3);
GO:0008179	adenylate cyclase binding	4	0.00879338	3.98762	XM_008271885.2(AKAP5);XM_008271886.2(AKAP5);XM_017348252.1(AKAP6);XM_017348253.1(AKAP6);
GO:0016262	protein N-acetylglucosaminyltransferase activity	4	0.00879338	3.98762	NM_001082745.1(MGAT1);XM_002713300.3(EOGT);XM_017343941.1(EOGT);XM_017343942.1(EOGT);
GO:0016790	thiolester hydrolase activity	4	0.00879338	3.98762	XM_002714299.3(PPT2);XM_008262617.2(PPT2);XM_008262618.2(PPT2);XM_008262619.2(PPT2);
GO:0030238	male sex determination	4	0.00879338	3.98762	XM_002708188.2(DMRT1);XM_002715312.3(INSRR);XM_008271874.2(SIX4);XM_017341623.1(DMRT1);
GO:0032516	positive regulation of phosphoprotein phosphatase activity	4	0.00879338	3.98762	NM_001082638.1(AGTR2);XM_008268536.1(PPP1R15B);XM_017348252.1(AKAP6);XM_017348253.1(AKAP6);
GO:0034670	chemotaxis to arachidonic acid	4	0.00879338	3.98762	XM_002712602.3(CREB1);XM_008259047.2(CREB1);XM_008259050.2(CREB1);XM_017343062.1(CREB1);
GO:0035617	stress granule disassembly	4	0.00879338	3.98762	XM_002717548.3(DYRK3);XM_008268007.2(KIF5B);XM_008268501.2(DYRK3);XM_008268502.2(DYRK3);
GO:0042491	inner ear auditory receptor cell differentiation	4	0.00879338	3.98762	XM_002715887.3(MCOLN3);XM_002716987.2(ATOH1);XM_008264959.2(MCOLN3);XM_008264960.2(MCOLN3);
GO:0043551	regulation of phosphatidylinositol 3-kinase activity	4	0.00879338	3.98762	XM_002718884.3(WDR81);XM_008262302.2(PIK3R1);XM_008270929.2(WDR81);XM_017344762.1(PIK3R1);
GO:0045684	positive regulation of epidermis development	4	0.00879338	3.98762	XM_002715379.3(TMEM79);XM_017342157.1(KRT2);XM_017345798.1(TMEM79);XM_017345799.1(TMEM79);
GO:0046949	fatty-acyl-CoA biosynthetic process	4	0.00879338	3.98762	XM_002714299.3(PPT2);XM_008262617.2(PPT2);XM_008262618.2(PPT2);XM_008262619.2(PPT2);
GO:0050429	calcium-dependent phospholipase C activity	4	0.00879338	3.98762	XM_017346859.1(PLCH1);XM_017346860.1(PLCH1);XM_017346861.1(PLCH1);XM_017346862.1(PLCH1);
GO:0052548	regulation of endopeptidase activity	4	0.00879338	3.98762	XM_002715099.3(NRDC);XM_002715100.3(NRDC);XM_008259799.2(A2ML1);XM_017343425.1(A2ML1);
GO:0055025	positive regulation of cardiac muscle tissue development	4	0.00879338	3.98762	XM_002712602.3(CREB1);XM_008259047.2(CREB1);XM_008259050.2(CREB1);XM_017343062.1(CREB1);
GO:0060251	regulation of glial cell proliferation	4	0.00879338	3.98762	XM_002712602.3(CREB1);XM_008259047.2(CREB1);XM_008259050.2(CREB1);XM_017343062.1(CREB1);
GO:0070164	negative regulation of adiponectin secretion	4	0.00879338	3.98762	XM_017340671.1(RAB11FIP5);XM_017340672.1(RAB11FIP5);XM_017340673.1(RAB11FIP5);XM_017340674.1(RAB11FIP5);
GO:0070245	positive regulation of thymocyte apoptotic process	4	0.00879338	3.98762	XM_008270652.2(ADAM8);XM_017348635.1(ADAM8);XM_017348636.1(ADAM8);XM_017348637.1(ADAM8);
GO:0070419	nonhomologous end joining complex	4	0.00879338	3.98762	XM_002713951.3(XRCC4);XM_008261904.2(XRCC4);XM_008261905.2(XRCC4);XM_017344563.1(XRCC4);
GO:0070820	tertiary granule	4	0.00879338	3.98762	XM_008270652.2(ADAM8);XM_017348635.1(ADAM8);XM_017348636.1(ADAM8);XM_017348637.1(ADAM8);
GO:0086006	voltage-gated sodium channel activity involved in cardiac muscle cell action potential	4	0.00879338	3.98762	XM_008260220.2(SCN3B);XM_008260221.2(SCN3B);XM_008260234.2(SCN3B);XM_008260241.2(SCN3B);
GO:0097284	hepatocyte apoptotic process	4	0.00879338	3.98762	XM_002712034.3(PIK3CG);XM_008258341.2(PIK3CG);XM_008269632.2(ARF6);XM_017340920.1(DNMT3A);
GO:0098691	dopaminergic synapse	4	0.00879338	3.98762	XM_002714360.3(FLOT1);XM_002718991.2(NLGN2);XM_017345009.1(FLOT1);XM_017348865.1(NLGN2);
GO:1901842	negative regulation of high voltage-gated calcium channel activity	4	0.00879338	3.98762	XM_002710692.3(GEM);XM_002711560.3(RRAD);XM_008255749.2(GEM);XM_017348193.1(REM2);
GO:1902474	positive regulation of protein localization to synapse	4	0.00879338	3.98762	XM_002712751.3(CLSTN3);XM_002718991.2(NLGN2);XM_008259773.2(CLSTN3);XM_017348865.1(NLGN2);
GO:1904153	negative regulation of retrograde protein transport, ER to cytosol	4	0.00879338	3.98762	XM_002718841.3(DERL2);XM_008260139.2(UBAC2);XM_017343571.1(UBAC2);XM_017348988.1(DERL2);
GO:1904938	planar cell polarity pathway involved in axon guidance	4	0.00879338	3.98762	XM_008260612.2(CELSR3);XM_008260613.2(CELSR3);XM_008260614.2(CELSR3);XM_008264219.2(VANGL2);
GO:1990589	ATF4-CREB1 transcription factor complex	4	0.00879338	3.98762	XM_002712602.3(CREB1);XM_008259047.2(CREB1);XM_008259050.2(CREB1);XM_017343062.1(CREB1);
GO:0001823	mesonephros development	4	0.0178116	3.41796	XM_017340179.1(PAX8);XM_017341454.1(OSR2);XM_017341455.1(OSR2);XM_017347610.1(REN);
GO:0002523	leukocyte migration involved in inflammatory response	4	0.0178116	3.41796	XM_008270652.2(ADAM8);XM_017348635.1(ADAM8);XM_017348636.1(ADAM8);XM_017348637.1(ADAM8);
GO:0006651	diacylglycerol biosynthetic process	4	0.0178116	3.41796	XM_002712499.3(MOGAT1);XM_017343157.1(MOGAT1);XM_017348430.1(PLCE1);XM_017348431.1(PLCE1);
GO:0015232	heme transporter activity	4	0.0178116	3.41796	XM_002717517.3(FLVCR1);XM_008268435.2(FLVCR1);XM_008268436.2(FLVCR1);XM_017347792.1(FLVCR1);
GO:0016174	NAD(P)H oxidase activity	4	0.0178116	3.41796	XM_002717902.3(DUOX1);XM_008263645.2(MICAL1);XM_017345416.1(MICAL2);XM_017348073.1(DUOX1);
GO:0030072	peptide hormone secretion	4	0.0178116	3.41796	XM_002711636.3(SMPD3);XM_008257514.2(SMPD3);XM_008257515.2(SMPD3);XM_008257517.2(SMPD3);
GO:0030681	multimeric ribonuclease P complex	4	0.0178116	3.41796	XM_002713404.3(RPP14);XM_002719811.3(POP5);XM_008260841.2(RPP14);XM_008260842.2(RPP14);
GO:0034518	RNA cap binding complex	4	0.0178116	3.41796	XM_002718862.3(NCBP3);XM_008266709.2(NCBP2);XM_008270875.2(NCBP3);XM_008270876.2(NCBP3);
GO:0043395	heparan sulfate proteoglycan binding	4	0.0178116	3.41796	XM_002709372.3(SLIT2);XM_002718623.3(HPSE2);XM_008274527.2(SLIT2);XM_017348479.1(HPSE2);
GO:0044878	mitotic cytokinesis checkpoint	4	0.0178116	3.41796	XM_002711718.3(VPS4A);XM_008257545.2(VPS4A);XM_008269185.2(ZFYVE19);XM_017348139.1(ZFYVE19);
GO:0046887	positive regulation of hormone secretion	4	0.0178116	3.41796	XM_002712602.3(CREB1);XM_008259047.2(CREB1);XM_008259050.2(CREB1);XM_017343062.1(CREB1);
GO:0048145	regulation of fibroblast proliferation	4	0.0178116	3.41796	XM_002712602.3(CREB1);XM_008259047.2(CREB1);XM_008259050.2(CREB1);XM_017343062.1(CREB1);
GO:0060039	pericardium development	4	0.0178116	3.41796	XM_002718176.3(SMAD3);XM_008266759.2(HEG1);XM_017343776.1(LOC108177102);XM_017344345.1(CCM2);
GO:0070084	protein initiator methionine removal	4	0.0178116	3.41796	XM_008267573.2(METAP1);XM_008267575.2(METAP1);XM_008267576.2(METAP1);XM_017347398.1(METAP1);
GO:0070315	G1 to G0 transition involved in cell differentiation	4	0.0178116	3.41796	XM_008256647.2(SLC39A5);XM_008256648.2(SLC39A5);XM_008256650.2(SLC39A5);XM_008256652.2(SLC39A5);
GO:0071819	DUBm complex	4	0.0178116	3.41796	XM_017349226.1(ATXN7L3);XM_017349227.1(ATXN7L3);XM_017349228.1(ATXN7L3);XM_017349229.1(ATXN7L3);
GO:1904886	beta-catenin destruction complex disassembly	4	0.0178116	3.41796	XM_002711085.3(WNT1);XM_008266621.2(DVL3);XM_008270807.2(DVL2);XM_017348494.1(WNT8B);
GO:2000304	positive regulation of ceramide biosynthetic process	4	0.0178116	3.41796	XM_002711636.3(SMPD3);XM_008257514.2(SMPD3);XM_008257515.2(SMPD3);XM_008257517.2(SMPD3);
GO:2000391	positive regulation of neutrophil extravasation	4	0.0178116	3.41796	XM_008270652.2(ADAM8);XM_017348635.1(ADAM8);XM_017348636.1(ADAM8);XM_017348637.1(ADAM8);
GO:0000813	ESCRT I complex	4	0.0309568	2.99072	XM_008274071.2(UBAP1);XM_008274112.2(UBAP1);XM_008274210.2(UBAP1);XM_017340806.1(UBAP1);
GO:0001682	tRNA 5'-leader removal	4	0.0309568	2.99072	XM_002713404.3(RPP14);XM_002719811.3(POP5);XM_008260841.2(RPP14);XM_008260842.2(RPP14);
GO:0001709	cell fate determination	4	0.0309568	2.99072	XM_002709770.3(LOC100341926);XM_008254254.2(LOC100341926);XM_008254255.2(LOC100341926);XM_017344991.1(NOTCH4);
GO:0004111	creatine kinase activity	4	0.0309568	2.99072	XM_008268820.2(CKMT1B);XM_008268821.2(CKMT1B);XM_017347911.1(CKMT1B);XM_017347912.1(CKMT1B);
GO:0005677	chromatin silencing complex	4	0.0309568	2.99072	XM_017341946.1(BAZ2A);XM_017348141.1(BAHD1);XM_017348142.1(BAHD1);XM_017348143.1(BAHD1);
GO:0032794	GTPase activating protein binding	4	0.0309568	2.99072	XM_008271597.2(FMNL1);XM_017341836.1(FMNL3);XM_017341837.1(FMNL3);XM_017341838.1(FMNL3);
GO:0033152	immunoglobulin V(D)J recombination	4	0.0309568	2.99072	XM_002713951.3(XRCC4);XM_008261904.2(XRCC4);XM_008261905.2(XRCC4);XM_017344563.1(XRCC4);
GO:0033363	secretory granule organization	4	0.0309568	2.99072	XM_002712602.3(CREB1);XM_008259047.2(CREB1);XM_008259050.2(CREB1);XM_017343062.1(CREB1);
GO:0038021	leptin receptor activity	4	0.0309568	2.99072	XM_017346218.1(LEPR);XM_017346219.1(LEPR);XM_017346222.1(LEPR);XM_017346224.1(LEPR);
GO:0060430	lung saccule development	4	0.0309568	2.99072	XM_002712602.3(CREB1);XM_008259047.2(CREB1);XM_008259050.2(CREB1);XM_017343062.1(CREB1);
GO:0086012	membrane depolarization during cardiac muscle cell action potential	4	0.0309568	2.99072	XM_008260220.2(SCN3B);XM_008260221.2(SCN3B);XM_008260234.2(SCN3B);XM_008260241.2(SCN3B);
GO:0110024	positive regulation of cardiac muscle myoblast proliferation	4	0.0309568	2.99072	XM_002717990.3(MEIS2);XM_002717991.3(MEIS2);XM_008269236.2(MEIS2);XM_017348154.1(MEIS2);
GO:1900113	negative regulation of histone H3-K9 trimethylation	4	0.0309568	2.99072	XM_002708438.3(LOC100346681);XM_002708440.3(LOC100347458);XM_002708441.2(LOC100347712);XM_002708442.2(LOC100348204);
GO:1901097	negative regulation of autophagosome maturation	4	0.0309568	2.99072	XM_008264330.2(UBQLN4);XM_008270806.2(PHF23);XM_017348879.1(PHF23);XM_017348880.1(PHF23);
GO:1902065	response to L-glutamate	4	0.0309568	2.99072	XM_002712602.3(CREB1);XM_008259047.2(CREB1);XM_008259050.2(CREB1);XM_017343062.1(CREB1);
GO:0000098	sulfur amino acid catabolic process	4	0.0484753	2.65841	XM_008266095.2(GADL1);XM_008266096.2(GADL1);XM_008266097.2(GADL1);XM_017346763.1(GADL1);
GO:0003073	regulation of systemic arterial blood pressure	4	0.0484753	2.65841	XM_002708810.3(ADM);XM_002715885.3(DDAH1);XM_008255799.2(NCALD);XM_017345344.1(ADM);
GO:0006261	DNA-dependent DNA replication	4	0.0484753	2.65841	XM_002718259.3(WDHD1);XM_008270606.2(MCMBP);XM_017348259.1(BAZ1A);XM_017348260.1(BAZ1A);
GO:0006650	glycerophospholipid metabolic process	4	0.0484753	2.65841	XM_002711634.3(PLA2G15);XM_008257504.2(PLA2G15);XM_008257505.2(PLA2G15);XM_008257506.2(PLA2G15);
GO:0010792	DNA double-strand break processing involved in repair via single-strand annealing	4	0.0484753	2.65841	XM_002713490.3(RNF138);XM_002713491.3(RNF138);XM_008261181.2(RNF138);XM_017344099.1(RNF138);
GO:0016010	dystrophin-associated glycoprotein complex	4	0.0484753	2.65841	XM_002708190.3(PGM5);XM_002710756.3(SNTB1);XM_008257544.2(SNTB2);XM_017341295.1(SNTG1);
GO:0016829	lyase activity	4	0.0484753	2.65841	XM_008254146.2(THNSL2);XM_008255483.2(PHYKPL);XM_008261215.2(MOCOS);XM_017341283.1(PHYKPL);
GO:0021527	spinal cord association neuron differentiation	4	0.0484753	2.65841	XM_002711085.3(WNT1);XM_002719759.3(LHX5);XM_008265289.2(TAL1);XM_017344826.1(MDGA1);
GO:0032463	negative regulation of protein homooligomerization	4	0.0484753	2.65841	NM_001082049.2(CLU);XM_008273906.2(CLU);XM_008273913.2(CLU);XM_017341634.1(SRC);
GO:0045671	negative regulation of osteoclast differentiation	4	0.0484753	2.65841	XM_008260390.2(UBASH3B);XM_008262302.2(PIK3R1);XM_017342983.1(UBASH3B);XM_017344762.1(PIK3R1);
GO:0050678	regulation of epithelial cell proliferation	4	0.0484753	2.65841	NM_001082267.1(PGR);XM_002718176.3(SMAD3);XM_008271874.2(SIX4);XM_017350681.1(PGR);
GO:0086014	atrial cardiac muscle cell action potential	4	0.0484753	2.65841	XM_008260220.2(SCN3B);XM_008260221.2(SCN3B);XM_008260234.2(SCN3B);XM_008260241.2(SCN3B);
GO:0097011	cellular response to granulocyte macrophage colony-stimulating factor stimulus	4	0.0484753	2.65841	XM_008257142.2(ZFP36);XM_008264379.2(PDE2A);XM_017338663.1(NPR2);XM_017344850.1(PDE2A);
GO:1900740	positive regulation of protein insertion into mitochondrial membrane involved in apoptotic signaling pathway	4	0.0484753	2.65841	XM_002715522.3(SH3GLB1);XM_008264943.2(SH3GLB1);XM_008264944.2(SH3GLB1);XM_008264945.2(SH3GLB1);
GO:1902287	semaphorin-plexin signaling pathway involved in axon guidance	4	0.0484753	2.65841	XM_017342682.1(PLXNA4);XM_017343709.1(PLXNA1);XM_017343829.1(SEMA3F);XM_017347815.1(PLXNA2);
GO:1990314	cellular response to insulin-like growth factor stimulus	4	0.0484753	2.65841	XM_002712602.3(CREB1);XM_008259047.2(CREB1);XM_008259050.2(CREB1);XM_017343062.1(CREB1);
GO:0001042	RNA polymerase I core binding	4	0.0703625	2.39257	XM_008255257.2(TCOF1);XM_008255258.2(TCOF1);XM_008255259.2(TCOF1);XM_008255260.2(TCOF1);
GO:0008409	5'-3' exonuclease activity	4	0.0703625	2.39257	XM_002710942.3(XRN2);XM_008256330.2(XRN2);XM_008256331.2(XRN2);XM_017341775.1(XRN2);
GO:0032486	Rap protein signal transduction	4	0.0703625	2.39257	XM_002714049.3(PLK2);XM_017343255.1(RAPGEF3);XM_017349937.1(RAP2C);XM_017349938.1(RAP2C);
GO:0033619	membrane protein proteolysis	4	0.0703625	2.39257	XM_002710862.3(HM13);XM_002710863.3(HM13);XM_008271643.2(SPPL2C);XM_008272297.2(SPPL3);
GO:0051103	DNA ligation involved in DNA repair	4	0.0703625	2.39257	XM_002713951.3(XRCC4);XM_008261904.2(XRCC4);XM_008261905.2(XRCC4);XM_017344563.1(XRCC4);
GO:0051346	negative regulation of hydrolase activity	4	0.0703625	2.39257	XM_017346218.1(LEPR);XM_017346219.1(LEPR);XM_017346222.1(LEPR);XM_017346224.1(LEPR);
GO:0060351	cartilage development involved in endochondral bone morphogenesis	4	0.0703625	2.39257	XM_008260931.2(SIK3);XM_008260949.2(SIK3);XM_008266391.2(SHOX2);XM_017348831.1(COL1A1);
GO:0060463	lung lobe morphogenesis	4	0.0703625	2.39257	XM_008255801.2(GRHL2);XM_008255802.2(GRHL2);XM_008255803.2(GRHL2);XM_017341465.1(GRHL2);
GO:0071963	establishment or maintenance of cell polarity regulating cell shape	4	0.0703625	2.39257	XM_002708424.3(LOC100340551);XM_002709580.2(LOC100359277);XM_002709582.2(LOC100338129);XM_008254140.2(LOC100359024);
GO:0098868	bone growth	4	0.0703625	2.39257	XM_017346218.1(LEPR);XM_017346219.1(LEPR);XM_017346222.1(LEPR);XM_017346224.1(LEPR);
GO:1904526	regulation of microtubule binding	4	0.0703625	2.39257	XM_002708424.3(LOC100340551);XM_002709580.2(LOC100359277);XM_002709582.2(LOC100338129);XM_008254140.2(LOC100359024);
GO:2000721	positive regulation of transcription from RNA polymerase II promoter involved in smooth muscle cell differentiation	4	0.0703625	2.39257	XM_002717181.3(NPNT);XM_002717182.3(NPNT);XM_008267522.2(NPNT);XM_008267523.2(NPNT);
GO:0001921	positive regulation of receptor recycling	4	0.0964056	2.17507	XM_008264367.2(ARAP1);XM_008265734.2(ECE1);XM_008265977.2(VAMP3);XM_017347834.1(RAB29);
GO:0004534	5'-3' exoribonuclease activity	4	0.0964056	2.17507	XM_002710942.3(XRN2);XM_008256330.2(XRN2);XM_008256331.2(XRN2);XM_017341775.1(XRN2);
GO:0004601	peroxidase activity	4	0.0964056	2.17507	XM_002710472.3(PXDNL);XM_002717902.3(DUOX1);XM_017341296.1(PXDNL);XM_017348073.1(DUOX1);
GO:0014047	glutamate secretion	4	0.0964056	2.17507	XM_002713973.3(SLC1A3);XM_008269754.2(SLC1A2);XM_017343851.1(GRM2);XM_017347388.1(APBA1);
GO:0018095	protein polyglutamylation	4	0.0964056	2.17507	XM_008261224.2(TPGS2);XM_017343130.1(TTLL4);XM_017343131.1(TTLL4);XM_017344122.1(TPGS2);
GO:0032703	negative regulation of interleukin-2 production	4	0.0964056	2.17507	XM_002719910.3(FOXP3);XM_008256837.2(NAV3);XM_017341994.1(NAV3);XM_017341995.1(NAV3);
GO:0034459	ATP-dependent 3'-5' RNA helicase activity	4	0.0964056	2.17507	XM_002714035.2(DHX29);XM_008254500.2(DHX57);XM_008260557.2(DHX30);XM_008260560.2(DHX30);
GO:0034638	phosphatidylcholine catabolic process	4	0.0964056	2.17507	XM_002711634.3(PLA2G15);XM_008257504.2(PLA2G15);XM_008257505.2(PLA2G15);XM_008257506.2(PLA2G15);
GO:0042500	aspartic endopeptidase activity, intramembrane cleaving	4	0.0964056	2.17507	XM_002710862.3(HM13);XM_002710863.3(HM13);XM_008271643.2(SPPL2C);XM_008272297.2(SPPL3);
GO:0048018	receptor ligand activity	4	0.0964056	2.17507	XM_002711085.3(WNT1);XM_008265713.2(WNT4);XM_017345155.1(VEGFA);XM_017348494.1(WNT8B);
GO:0048247	lymphocyte chemotaxis	4	0.0964056	2.17507	XM_008270652.2(ADAM8);XM_017348635.1(ADAM8);XM_017348636.1(ADAM8);XM_017348637.1(ADAM8);
GO:0048680	positive regulation of axon regeneration	4	0.0964056	2.17507	XM_002709544.3(NRG1);XM_002718887.3(SCARF1);XM_008252192.2(NRG1);XM_017339028.1(NRG1);
GO:0051561	positive regulation of mitochondrial calcium ion concentration	4	0.0964056	2.17507	XM_002718431.3(MICU1);XM_008269980.2(MICU1);XM_008269981.2(MICU1);XM_017348717.1(MICU1);
GO:1902230	negative regulation of intrinsic apoptotic signaling pathway in response to DNA damage	4	0.0964056	2.17507	NM_001082049.2(CLU);XM_008271951.2(LOC100352102);XM_008273906.2(CLU);XM_008273913.2(CLU);
GO:1903543	positive regulation of exosomal secretion	4	0.0964056	2.17507	XM_002711636.3(SMPD3);XM_008257514.2(SMPD3);XM_008257515.2(SMPD3);XM_008257517.2(SMPD3);
GO:2000008	regulation of protein localization to cell surface	4	0.0964056	2.17507	XM_017340671.1(RAB11FIP5);XM_017340672.1(RAB11FIP5);XM_017340673.1(RAB11FIP5);XM_017340674.1(RAB11FIP5);
GO:0000738	DNA catabolic process, exonucleolytic	4	0.126231	1.99381	XM_002710942.3(XRN2);XM_008256330.2(XRN2);XM_008256331.2(XRN2);XM_017341775.1(XRN2);
GO:0003823	antigen binding	4	0.126231	1.99381	XM_008259760.2(LAG3);XM_017349500.1(LOC108178653);XM_017349563.1(LOC108178662);XM_017349564.1(LOC108178662);
GO:0005664	nuclear origin of replication recognition complex	4	0.126231	1.99381	XM_002714568.3(ORC3);XM_008263194.2(ORC3);XM_008265251.2(ORC1);XM_008265252.2(ORC1);
GO:0007212	dopamine receptor signaling pathway	4	0.126231	1.99381	XM_002718769.3(CALY);XM_008270646.1(CALY);XM_008270647.2(CALY);XM_017341825.1(ADCY6);
GO:0009838	abscission	4	0.126231	1.99381	XM_002711718.3(VPS4A);XM_008257545.2(VPS4A);XM_008269185.2(ZFYVE19);XM_017348139.1(ZFYVE19);
GO:0010666	positive regulation of cardiac muscle cell apoptotic process	4	0.126231	1.99381	XM_002717779.3(LTK);XM_008269169.2(LTK);XM_008269170.2(LTK);XM_017348122.1(LTK);
GO:0019934	cGMP-mediated signaling	4	0.126231	1.99381	XM_002713397.2(PRKAR2A);XM_008264379.2(PDE2A);XM_017338663.1(NPR2);XM_017344850.1(PDE2A);
GO:0021942	radial glia guided migration of Purkinje cell	4	0.126231	1.99381	XM_017342111.1(RBFOX2);XM_017342112.1(RBFOX2);XM_017342113.1(RBFOX2);XM_017346608.1(RERE);
GO:0031618	nuclear pericentric heterochromatin	4	0.126231	1.99381	XM_002711034.3(CBX5);XM_008256567.2(CBX5);XM_008256569.2(CBX5);XM_008256571.2(CBX5);
GO:0031666	positive regulation of lipopolysaccharide-mediated signaling pathway	4	0.126231	1.99381	XM_002709054.3(TRAF6);XM_008263627.2(SASH1);XM_008263629.2(SASH1);XM_017345411.1(SASH1);
GO:0033151	V(D)J recombination	4	0.126231	1.99381	XM_002713951.3(XRCC4);XM_008261904.2(XRCC4);XM_008261905.2(XRCC4);XM_017344563.1(XRCC4);
GO:0035493	SNARE complex assembly	4	0.126231	1.99381	XM_002708684.3(UVRAG);XM_008265977.2(VAMP3);XM_017344612.1(UVRAG);XM_017344617.1(UVRAG);
GO:0038063	collagen-activated tyrosine kinase receptor signaling pathway	4	0.126231	1.99381	XM_008260180.2(COL4A2);XM_008260390.2(UBASH3B);XM_017342983.1(UBASH3B);XM_017348831.1(COL1A1);
GO:0044321	response to leptin	4	0.126231	1.99381	XM_017346218.1(LEPR);XM_017346219.1(LEPR);XM_017346222.1(LEPR);XM_017346224.1(LEPR);
GO:0045859	regulation of protein kinase activity	4	0.126231	1.99381	XM_002716117.3(FGR);XM_008265877.2(FGR);XM_017348430.1(PLCE1);XM_017348431.1(PLCE1);
GO:0048490	anterograde synaptic vesicle transport	4	0.126231	1.99381	XM_002715427.3(TRIM46);XM_008264356.2(TRIM46);XM_008269938.2(AP3M1);XM_017348696.1(AP3M1);
GO:0051972	regulation of telomerase activity	4	0.126231	1.99381	XM_008249069.2(HMBOX1);XM_008249075.2(HMBOX1);XM_008259954.2(PARP4);XM_017343480.1(PARP4);
GO:0071380	cellular response to prostaglandin E stimulus	4	0.126231	1.99381	XM_017341825.1(ADCY6);XM_017344821.1(P2RY6);XM_017344824.1(P2RY6);XM_017350013.1(P2RY4);
GO:0000124	SAGA complex	4	0.159354	1.84044	XM_017349226.1(ATXN7L3);XM_017349227.1(ATXN7L3);XM_017349228.1(ATXN7L3);XM_017349229.1(ATXN7L3);
GO:0001516	prostaglandin biosynthetic process	4	0.159354	1.84044	XM_002717770.3(PLA2G4F);XM_008268613.2(LOC100338765);XM_017348100.1(PLA2G4F);XM_017348101.1(PLA2G4F);
GO:0002687	positive regulation of leukocyte migration	4	0.159354	1.84044	XM_008257758.2(LOC103348559);XM_008257760.2(LOC103348559);XM_008257761.2(LOC103348559);XM_008257762.2(LOC103348559);
GO:0004198	calcium-dependent cysteine-type endopeptidase activity	4	0.159354	1.84044	XM_008263663.2(CAPN5);XM_008263669.2(CAPN5);XM_008263675.2(CAPN5);XM_017342405.1(CAPN12);
GO:0006790	sulfur compound metabolic process	4	0.159354	1.84044	XM_002716579.2(CHST2);XM_008269989.2(CHST3);XM_017342406.1(LOC103348451);XM_017349295.1(ARSG);
GO:0010226	response to lithium ion	4	0.159354	1.84044	XM_008249309.2(PTK2B);XM_008261833.2(ADCY1);XM_017337951.1(PTK2B);XM_017345182.1(TFAP2B);
GO:0016831	carboxy-lyase activity	4	0.159354	1.84044	XM_008266095.2(GADL1);XM_008266096.2(GADL1);XM_008266097.2(GADL1);XM_017346763.1(GADL1);
GO:0030008	TRAPP complex	4	0.159354	1.84044	XM_002710628.3(TRAPPC9);XM_008255939.2(TRAPPC9);XM_008255940.2(TRAPPC9);XM_008255941.2(TRAPPC9);
GO:0032680	regulation of tumor necrosis factor production	4	0.159354	1.84044	XM_008256209.1(SIRPA);XM_008257142.2(ZFP36);XM_017341726.1(SIRPA);XM_017341727.1(SIRPA);
GO:0033210	leptin-mediated signaling pathway	4	0.159354	1.84044	XM_017346218.1(LEPR);XM_017346219.1(LEPR);XM_017346222.1(LEPR);XM_017346224.1(LEPR);
GO:0042438	melanin biosynthetic process	4	0.159354	1.84044	NM_001297728.1(PMEL);XM_008268985.2(MYO5A);XM_008268986.2(MYO5A);XM_008268988.2(MYO5A);
GO:0050884	neuromuscular process controlling posture	4	0.159354	1.84044	XM_002710860.2(TCF15);XM_008259895.2(LOC100358874);XM_008259898.2(LOC100358874);XM_017343109.1(PNKD);
GO:0070181	small ribosomal subunit rRNA binding	4	0.159354	1.84044	XM_002710308.3(RPS14);XM_002710309.3(RPS14);XM_008256464.2(LOC100337691);XM_008269225.2(LOC100351184);
GO:0070555	response to interleukin-1	4	0.159354	1.84044	XM_008261434.2(TNFRSF11A);XM_008265917.2(TRIM63);XM_008268558.2(CHI3L1);XM_017341634.1(SRC);
GO:1990246	uniplex complex	4	0.159354	1.84044	XM_002718431.3(MICU1);XM_008269980.2(MICU1);XM_008269981.2(MICU1);XM_017348717.1(MICU1);
GO:0005158	insulin receptor binding	4	0.195218	1.70898	XM_008262302.2(PIK3R1);XM_017341634.1(SRC);XM_017344762.1(PIK3R1);XM_017349673.1(IRS4);
GO:0008970	phospholipase A1 activity	4	0.195218	1.70898	NM_001195638.1(LIPG);XM_002717770.3(PLA2G4F);XM_017348100.1(PLA2G4F);XM_017348101.1(PLA2G4F);
GO:0010761	fibroblast migration	4	0.195218	1.70898	XM_002708207.3(ZFAND5);XM_008256401.2(ZFAND5);XM_008256405.2(ZFAND5);XM_017343107.1(TNS1);
GO:0019674	NAD metabolic process	4	0.195218	1.70898	XM_008266101.2(GPD1L);XM_008266242.2(NMNAT3);XM_008266243.2(NMNAT3);XM_008266244.2(NMNAT3);
GO:0031092	platelet alpha granule membrane	4	0.195218	1.70898	XM_008255283.2(SPARC);XM_008255285.2(SPARC);XM_008255286.2(SPARC);XM_017341204.1(SPARC);
GO:0032204	regulation of telomere maintenance	4	0.195218	1.70898	NM_001319575.1(MYC);XM_008255902.2(MYC);XM_017340986.1(MYC);XM_017348365.1(PIF1);
GO:0035567	non-canonical Wnt signaling pathway	4	0.195218	1.70898	XM_002718609.3(SFRP5);XM_002719185.3(FZD2);XM_008266621.2(DVL3);XM_008270807.2(DVL2);
GO:0042770	signal transduction in response to DNA damage	4	0.195218	1.70898	XM_002711085.3(WNT1);XM_002715933.3(GADD45A);XM_017346192.1(GADD45A);XM_017346193.1(GADD45A);
GO:0048535	lymph node development	4	0.195218	1.70898	XM_008261434.2(TNFRSF11A);XM_017347246.1(IL15);XM_017347247.1(IL15);XM_017348929.1(SPNS2);
GO:0060662	salivary gland cavitation	4	0.195218	1.70898	XM_002720063.3(EDA);XM_008272738.2(EDA);XM_008272739.2(EDA);XM_017349960.1(EDA);
GO:0071468	cellular response to acidic pH	4	0.195218	1.70898	XM_017340671.1(RAB11FIP5);XM_017340672.1(RAB11FIP5);XM_017340673.1(RAB11FIP5);XM_017340674.1(RAB11FIP5);
GO:0097105	presynaptic membrane assembly	4	0.195218	1.70898	XM_002718991.2(NLGN2);XM_008254418.2(NRXN1);XM_017340784.1(NRXN1);XM_017348865.1(NLGN2);
GO:1902902	negative regulation of autophagosome assembly	4	0.195218	1.70898	XM_008259404.2(LRRK2);XM_008270806.2(PHF23);XM_017348879.1(PHF23);XM_017348880.1(PHF23);
GO:1903561	extracellular vesicle	4	0.195218	1.70898	XM_002717582.3(PRELP);XM_008260298.2(FBLN2);XM_017343695.1(FBLN2);XM_017345241.1(COL12A1);
GO:0001702	gastrulation with mouth forming second	4	0.233235	1.59505	XM_008266589.1(CHRD);XM_017344372.1(TENM4);XM_017346951.1(CHRD);XM_017346952.1(CHRD);
GO:0005160	transforming growth factor beta receptor binding	4	0.233235	1.59505	XM_002711301.3(USP15);XM_002713770.3(INHBA);XM_002717090.3(BMP3);XM_002718176.3(SMAD3);
GO:0008652	cellular amino acid biosynthetic process	4	0.233235	1.59505	XM_008266095.2(GADL1);XM_008266096.2(GADL1);XM_008266097.2(GADL1);XM_017346763.1(GADL1);
GO:0010390	histone monoubiquitination	4	0.233235	1.59505	XM_017349226.1(ATXN7L3);XM_017349227.1(ATXN7L3);XM_017349228.1(ATXN7L3);XM_017349229.1(ATXN7L3);
GO:0014029	neural crest formation	4	0.233235	1.59505	XM_008255257.2(TCOF1);XM_008255258.2(TCOF1);XM_008255259.2(TCOF1);XM_008255260.2(TCOF1);
GO:0015271	outward rectifier potassium channel activity	4	0.233235	1.59505	NM_001082036.1(KCNA5);NM_001082070.1(KCNMA1);NM_001171129.1(KCNA3);XM_008264050.2(KCNA3);
GO:0030234	enzyme regulator activity	4	0.233235	1.59505	XM_002713290.3(PSMD6);XM_008268409.2(RAB3GAP2);XM_017346069.1(GCLM);XM_017347776.1(RAB3GAP2);
GO:0030511	positive regulation of transforming growth factor beta receptor signaling pathway	4	0.233235	1.59505	XM_002717181.3(NPNT);XM_002717182.3(NPNT);XM_008267522.2(NPNT);XM_008267523.2(NPNT);
GO:0030660	Golgi-associated vesicle membrane	4	0.233235	1.59505	XM_008268654.2(ZDHHC13);XM_008271643.2(SPPL2C);XM_008272297.2(SPPL3);XM_017342255.1(CNGB1);
GO:0032402	melanosome transport	4	0.233235	1.59505	XM_002712462.3(MREG);XM_008268985.2(MYO5A);XM_008268986.2(MYO5A);XM_008268988.2(MYO5A);
GO:0032508	DNA duplex unwinding	4	0.233235	1.59505	XM_002717971.3(INO80);XM_017343605.1(LOC100339982);XM_017348137.1(INO80);XM_017348365.1(PIF1);
GO:0032835	glomerulus development	4	0.233235	1.59505	XM_002717183.3(ENPEP);XM_008264219.2(VANGL2);XM_017348430.1(PLCE1);XM_017348431.1(PLCE1);
GO:0034141	positive regulation of toll-like receptor 3 signaling pathway	4	0.233235	1.59505	XM_002714360.3(FLOT1);XM_002715418.3(PTPN22);XM_008264644.2(PTPN22);XM_017345009.1(FLOT1);
GO:0035307	positive regulation of protein dephosphorylation	4	0.233235	1.59505	XM_008265979.2(CAMTA1);XM_008265981.2(CAMTA1);XM_008265982.2(CAMTA1);XM_008272297.2(SPPL3);
GO:0035641	locomotory exploration behavior	4	0.233235	1.59505	XM_002718991.2(NLGN2);XM_008259404.2(LRRK2);XM_017345626.1(TNR);XM_017348865.1(NLGN2);
GO:0045806	negative regulation of endocytosis	4	0.233235	1.59505	XM_008256195.2(SNPH);XM_008270498.2(PACSIN3);XM_017341718.1(SNPH);XM_017341719.1(SNPH);
GO:0046626	regulation of insulin receptor signaling pathway	4	0.233235	1.59505	XM_002708396.3(SIK2);XM_008261575.2(SIK2);XM_008262302.2(PIK3R1);XM_017344762.1(PIK3R1);
GO:0048227	plasma membrane to endosome transport	4	0.233235	1.59505	XM_008257306.2(LOC103348464);XM_008257308.1(LOC103348465);XM_017346017.1(SORT1);XM_017348640.1(LOC103351302);
GO:0099641	anterograde axonal protein transport	4	0.233235	1.59505	NM_001171311.1(MAP1A);XM_008268007.2(KIF5B);XM_008268819.2(MAP1A);XM_017342839.1(KIF5C);
GO:1902236	negative regulation of endoplasmic reticulum stress-induced intrinsic apoptotic signaling pathway	4	0.233235	1.59505	XM_008255932.2(LOC100357982);XM_008259404.2(LRRK2);XM_008261735.2(LOC100343469);XM_008270286.2(CREB3L1);
GO:2000402	negative regulation of lymphocyte migration	4	0.233235	1.59505	XM_008257758.2(LOC103348559);XM_008257760.2(LOC103348559);XM_008257761.2(LOC103348559);XM_008257762.2(LOC103348559);
GO:2001214	positive regulation of vasculogenesis	4	0.233235	1.59505	XM_002708810.3(ADM);XM_002718653.3(HIF1AN);XM_017345344.1(ADM);XM_017347243.1(KDR);
GO:0001675	acrosome assembly	4	0.272814	1.49536	XM_002719711.3(PLA2G3);XM_008258226.2(CCDC136);XM_008258227.2(CCDC136);XM_008258228.2(CCDC136);
GO:0004806	triglyceride lipase activity	4	0.272814	1.49536	XM_002718760.3(LOC100339265);XM_008262834.2(PNPLA1);XM_008262835.2(PNPLA1);XM_008270572.2(LOC100339265);
GO:0005845	mRNA cap binding complex	4	0.272814	1.49536	NM_001082710.1(AGO2);XM_008255448.2(EIF4E1B);XM_008266708.2(NCBP2);XM_008266709.2(NCBP2);
GO:0008889	glycerophosphodiester phosphodiesterase activity	4	0.272814	1.49536	XM_002709327.3(ENPP6);XM_002711771.3(GDE1);XM_008257779.2(GDE1);XM_017338422.1(ENPP6);
GO:0016461	unconventional myosin complex	4	0.272814	1.49536	XM_008256640.2(LOC103348296);XM_008268985.2(MYO5A);XM_008268986.2(MYO5A);XM_008268988.2(MYO5A);
GO:0032466	negative regulation of cytokinesis	4	0.272814	1.49536	XM_002711718.3(VPS4A);XM_008257545.2(VPS4A);XM_008269185.2(ZFYVE19);XM_017348139.1(ZFYVE19);
GO:0048747	muscle fiber development	4	0.272814	1.49536	XM_008270209.2(MYOF);XM_008270211.2(MYOF);XM_008270213.2(MYOF);XM_017343997.1(AFG3L2);
GO:0050868	negative regulation of T cell activation	4	0.272814	1.49536	XM_002715418.3(PTPN22);XM_008259760.2(LAG3);XM_008264644.2(PTPN22);XM_008268554.2(LAX1);
GO:0055078	sodium ion homeostasis	4	0.272814	1.49536	NM_001082775.1(SCNN1B);XM_002714495.3(TFAP2B);XM_017345177.1(TFAP2B);XM_017345182.1(TFAP2B);
GO:0060213	positive regulation of nuclear-transcribed mRNA poly(A) tail shortening	4	0.272814	1.49536	NM_001082710.1(AGO2);XM_008255797.2(PABPC1);XM_008257142.2(ZFP36);XM_017348419.1(CPEB3);
GO:0072657	protein localization to membrane	4	0.272814	1.49536	XM_002714864.3(RAB32);XM_008256154.2(TM9SF4);XM_008256155.2(TM9SF4);XM_017347834.1(RAB29);
GO:0140052	cellular response to oxidised low-density lipoprotein particle stimulus	4	0.272814	1.49536	XM_008257758.2(LOC103348559);XM_008257760.2(LOC103348559);XM_008257761.2(LOC103348559);XM_008257762.2(LOC103348559);
GO:1901216	positive regulation of neuron death	4	0.272814	1.49536	XM_008258049.1(ZNF746);XM_017342651.1(ZNF746);XM_017342652.1(ZNF746);XM_017342653.1(ZNF746);
GO:1902018	negative regulation of cilium assembly	4	0.272814	1.49536	XM_008256739.2(TBC1D30);XM_008256740.2(TBC1D30);XM_017341952.1(TBC1D30);XM_017341953.1(TBC1D30);
GO:0003956	NAD(P)+-protein-arginine ADP-ribosyltransferase activity	4	0.313385	1.4074	NM_001082670.1(ART1);NM_001256833.1(LOC100342857);XM_008259588.2(ART4);XM_008267793.1(LOC100341915);
GO:0004526	ribonuclease P activity	4	0.313385	1.4074	XM_002713404.3(RPP14);XM_002719811.3(POP5);XM_008260841.2(RPP14);XM_008260842.2(RPP14);
GO:0007076	mitotic chromosome condensation	4	0.313385	1.4074	XM_008270806.2(PHF23);XM_017344687.1(NIPBL);XM_017348879.1(PHF23);XM_017348880.1(PHF23);
GO:0008015	blood circulation	4	0.313385	1.4074	XM_002713752.3(TBX20);XM_008270209.2(MYOF);XM_008270211.2(MYOF);XM_017344423.1(TBX20);
GO:0010738	regulation of protein kinase A signaling	4	0.313385	1.4074	XM_002713961.3(PJA2);XM_008259404.2(LRRK2);XM_017348252.1(AKAP6);XM_017348253.1(AKAP6);
GO:0043548	phosphatidylinositol 3-kinase binding	4	0.313385	1.4074	XM_002715312.3(INSRR);XM_008262302.2(PIK3R1);XM_017342560.1(CORO1A);XM_017349673.1(IRS4);
GO:0043951	negative regulation of cAMP-mediated signaling	4	0.313385	1.4074	XM_002708827.3(PDE3B);XM_008264379.2(PDE2A);XM_017344850.1(PDE2A);XM_017345438.1(LOC100350756);
GO:0045088	regulation of innate immune response	4	0.313385	1.4074	XM_002715418.3(PTPN22);XM_002716117.3(FGR);XM_008264644.2(PTPN22);XM_008265877.2(FGR);
GO:0046785	microtubule polymerization	4	0.313385	1.4074	XM_002717882.2(TPPP2);XM_008269322.1(TPPP2);XM_008269323.2(TPPP2);XM_008273254.1(MAP7D3);
GO:0098887	neurotransmitter receptor transport, endosome to postsynaptic membrane	4	0.313385	1.4074	XM_008270707.2(ARHGAP44);XM_017348994.1(ARHGAP44);XM_017348995.1(ARHGAP44);XM_017348996.1(ARHGAP44);
GO:1990403	embryonic brain development	4	0.313385	1.4074	XM_002711085.3(WNT1);XM_002720091.3(MED12);XM_008274323.2(CC2D2A);XM_017350422.1(CC2D2A);
GO:0006465	signal peptide processing	4	0.354417	1.32921	XM_002708690.3(SPCS2);XM_002710862.3(HM13);XM_002710863.3(HM13);XM_008272297.2(SPPL3);
GO:0009314	response to radiation	4	0.354417	1.32921	XM_008261434.2(TNFRSF11A);XM_008264290.2(NTRK1);XM_008272656.2(SMC1A);XM_017344744.1(LOC100354788);
GO:0019953	sexual reproduction	4	0.354417	1.32921	XM_017346218.1(LEPR);XM_017346219.1(LEPR);XM_017346222.1(LEPR);XM_017346224.1(LEPR);
GO:0030206	chondroitin sulfate biosynthetic process	4	0.354417	1.32921	XM_002715054.3(CHPF2);XM_008269989.2(CHST3);XM_017342489.1(XYLT1);XM_017343152.1(CHPF);
GO:0030490	maturation of SSU-rRNA	4	0.354417	1.32921	XM_002710308.3(RPS14);XM_002710309.3(RPS14);XM_008256464.2(LOC100337691);XM_008269225.2(LOC100351184);
GO:0031314	extrinsic component of mitochondrial inner membrane	4	0.354417	1.32921	XM_002713047.3(TAMM41);XM_002719654.3(COQ6);XM_017343742.1(TAMM41);XM_017343743.1(TAMM41);
GO:0044309	neuron spine	4	0.354417	1.32921	XM_002718817.3(DLG4);XM_008270811.2(DLG4);XM_008270814.2(DLG4);XM_017344541.1(HOMER1);
GO:0050860	negative regulation of T cell receptor signaling pathway	4	0.354417	1.32921	XM_002715418.3(PTPN22);XM_008264644.2(PTPN22);XM_017344935.1(LOC100348076);XM_017344936.1(LOC100348076);
GO:0071578	zinc ion import across plasma membrane	4	0.354417	1.32921	XM_008256647.2(SLC39A5);XM_008256648.2(SLC39A5);XM_008256650.2(SLC39A5);XM_008256652.2(SLC39A5);
GO:0097116	gephyrin clustering involved in postsynaptic density assembly	4	0.354417	1.32921	XM_002718991.2(NLGN2);XM_008254418.2(NRXN1);XM_017340784.1(NRXN1);XM_017348865.1(NLGN2);
GO:1901379	regulation of potassium ion transmembrane transport	4	0.354417	1.32921	XM_002718671.3(KCNIP2);XM_002718672.3(KCNIP2);XM_002718676.3(KCNIP2);XM_017348514.1(KCNIP2);
GO:2001034	positive regulation of double-strand break repair via nonhomologous end joining	4	0.354417	1.32921	XM_002708438.3(LOC100346681);XM_002708440.3(LOC100347458);XM_002708441.2(LOC100347712);XM_002708442.2(LOC100348204);
GO:0005242	inward rectifier potassium channel activity	4	0.395425	1.25925	XM_002708453.3(KCNJ5);XM_008259307.2(KCNJ1);XM_008259309.2(KCNJ1);XM_008263942.2(KCNJ10);
GO:0008610	lipid biosynthetic process	4	0.395425	1.25925	XM_002710791.3(ACSS2);XM_002710792.3(ACSS2);XM_002712307.3(AGPS);XM_008273105.2(ENHO);
GO:0031588	nucleotide-activated protein kinase complex	4	0.395425	1.25925	XM_002708396.3(SIK2);XM_002713397.2(PRKAR2A);XM_008257961.1(LOC100350816);XM_008261575.2(SIK2);
GO:0033962	cytoplasmic mRNA processing body assembly	4	0.395425	1.25925	XM_017349565.1(ATXN2);XM_017349566.1(ATXN2);XM_017349567.1(ATXN2);XM_017349568.1(ATXN2);
GO:0046850	regulation of bone remodeling	4	0.395425	1.25925	XM_017346218.1(LEPR);XM_017346219.1(LEPR);XM_017346222.1(LEPR);XM_017346224.1(LEPR);
GO:0048011	neurotrophin TRK receptor signaling pathway	4	0.395425	1.25925	XM_008264290.2(NTRK1);XM_008271321.2(NGFR);XM_017341634.1(SRC);XM_017346017.1(SORT1);
GO:0050855	regulation of B cell receptor signaling pathway	4	0.395425	1.25925	XM_002715418.3(PTPN22);XM_008264644.2(PTPN22);XM_017347336.1(ELF2);XM_017347337.1(ELF2);
GO:0071556	integral component of lumenal side of endoplasmic reticulum membrane	4	0.395425	1.25925	XM_002710862.3(HM13);XM_002710863.3(HM13);XM_008271643.2(SPPL2C);XM_008272297.2(SPPL3);
GO:0090136	epithelial cell-cell adhesion	4	0.395425	1.25925	NM_001171142.1(CTNNA1);XM_008254892.2(CTNNA1);XM_008262939.2(SRF);XM_017347042.1(ITGB5);
GO:0120103	centriolar subdistal appendage	4	0.395425	1.25925	XM_017349940.1(CCDC120);XM_017349941.1(CCDC120);XM_017349942.1(CCDC120);XM_017349943.1(CCDC120);
GO:0005112	Notch binding	4	0.435983	1.19629	XM_002710085.3(MEGF10);XM_002718653.3(HIF1AN);XM_017342191.1(DLL3);XM_017342192.1(DLL3);
GO:0005640	nuclear outer membrane	4	0.435983	1.19629	XM_008256837.2(NAV3);XM_008261609.2(GHRHR);XM_017341994.1(NAV3);XM_017341995.1(NAV3);
GO:0007190	activation of adenylate cyclase activity	4	0.435983	1.19629	XM_002711332.3(LGR5);XM_002715014.3(VIPR2);XM_008256789.2(LGR5);XM_008261609.2(GHRHR);
GO:0043046	DNA methylation involved in gamete generation	4	0.435983	1.19629	XM_008257266.2(TDRD12);XM_008270535.2(TDRD1);XM_017340920.1(DNMT3A);XM_017342209.1(TDRD12);
GO:0045776	negative regulation of blood pressure	4	0.435983	1.19629	XM_008256351.2(SNX5);XM_008263198.2(CNR1);XM_008270153.2(RNLS);XM_017344762.1(PIK3R1);
GO:0070371	ERK1 and ERK2 cascade	4	0.435983	1.19629	XM_002711732.3(KARS);XM_002719544.3(ZFP36L1);XM_008257634.2(KARS);XM_017347243.1(KDR);
GO:0000794	condensed nuclear chromosome	4	0.475721	1.13932	NM_001205213.1(RCC1);XM_008260034.2(LOC103349074);XM_008265814.2(RCC1);XM_017340823.1(NOL6);
GO:0008306	associative learning	4	0.475721	1.13932	NM_001171311.1(MAP1A);XM_008262939.2(SRF);XM_008268819.2(MAP1A);XM_017345626.1(TNR);
GO:0008361	regulation of cell size	4	0.475721	1.13932	XM_002712602.3(CREB1);XM_008259047.2(CREB1);XM_008259050.2(CREB1);XM_017343062.1(CREB1);
GO:0014059	regulation of dopamine secretion	4	0.475721	1.13932	XM_002715409.3(SYT11);XM_008264632.2(SYT6);XM_008264634.2(SYT6);XM_017347856.1(SYT2);
GO:0016303	1-phosphatidylinositol-3-kinase activity	4	0.475721	1.13932	XM_002712034.3(PIK3CG);XM_002717574.3(PIK3C2B);XM_008258341.2(PIK3CG);XM_017344762.1(PIK3R1);
GO:0031683	G-protein beta/gamma-subunit complex binding	4	0.475721	1.13932	XM_002715802.3(GNAT2);XM_002718969.3(PIK3R5);XM_008264735.2(GNAT2);XM_008270735.2(PIK3R5);
GO:0048286	lung alveolus development	4	0.475721	1.13932	NM_001082267.1(PGR);XM_002715724.3(MAN1A2);XM_008254480.2(PKDCC);XM_017350681.1(PGR);
GO:0051928	positive regulation of calcium ion transport	4	0.475721	1.13932	XM_002708603.2(TRPC6);XM_008259684.2(CRACR2A);XM_008262243.1(TRPC6);XM_017344541.1(HOMER1);
GO:0097119	postsynaptic density protein 95 clustering	4	0.475721	1.13932	XM_002718991.2(NLGN2);XM_008254418.2(NRXN1);XM_017340784.1(NRXN1);XM_017348865.1(NLGN2);
GO:0097194	execution phase of apoptosis	4	0.475721	1.13932	XM_008259878.2(LOC100356626);XM_008259879.2(LOC100356626);XM_017343450.1(LOC100356626);XM_017346403.1(MADD);
GO:0004518	nuclease activity	4	0.514333	1.08753	XM_002710942.3(XRN2);XM_008256330.2(XRN2);XM_008256331.2(XRN2);XM_017341775.1(XRN2);
GO:0007498	mesoderm development	4	0.514333	1.08753	XM_002710860.2(TCF15);XM_002711872.3(TBX6);XM_008257944.2(TBX6);XM_008271951.2(LOC100352102);
GO:0031069	hair follicle morphogenesis	4	0.514333	1.08753	XM_002715379.3(TMEM79);XM_008271951.2(LOC100352102);XM_017345798.1(TMEM79);XM_017345799.1(TMEM79);
GO:0042581	specific granule	4	0.514333	1.08753	XM_008270652.2(ADAM8);XM_017348635.1(ADAM8);XM_017348636.1(ADAM8);XM_017348637.1(ADAM8);
GO:0042761	very long-chain fatty acid biosynthetic process	4	0.514333	1.08753	XM_002717122.3(ELOVL6);XM_002717945.3(HACD3);XM_008267482.2(ELOVL6);XM_008267484.2(ELOVL6);
GO:0046718	viral entry into host cell	4	0.514333	1.08753	XM_002708684.3(UVRAG);XM_002717973.3(VPS18);XM_017344612.1(UVRAG);XM_017344617.1(UVRAG);
GO:0050715	positive regulation of cytokine secretion	4	0.514333	1.08753	NM_001082638.1(AGTR2);XM_002716117.3(FGR);XM_008265877.2(FGR);XM_017341634.1(SRC);
GO:0051489	regulation of filopodium assembly	4	0.514333	1.08753	XM_008262082.2(MYO10);XM_008262083.2(MYO10);XM_008269632.2(ARF6);XM_017344656.1(MYO10);
GO:0055074	calcium ion homeostasis	4	0.514333	1.08753	XM_002714495.3(TFAP2B);XM_017345177.1(TFAP2B);XM_017345182.1(TFAP2B);XM_017349297.1(FAM20A);
GO:0060509	type I pneumocyte differentiation	4	0.514333	1.08753	XM_002712602.3(CREB1);XM_008259047.2(CREB1);XM_008259050.2(CREB1);XM_017343062.1(CREB1);
GO:0006672	ceramide metabolic process	4	0.551568	1.04025	XM_002711634.3(PLA2G15);XM_008257504.2(PLA2G15);XM_008257505.2(PLA2G15);XM_008257506.2(PLA2G15);
GO:0035770	ribonucleoprotein granule	4	0.551568	1.04025	XM_002711459.3(HNRNPL);XM_008260557.2(DHX30);XM_008260560.2(DHX30);XM_017350170.1(TDRD7);
GO:0042923	neuropeptide binding	4	0.551568	1.04025	XM_008269513.2(SSTR1);XM_008272029.2(PTGDR2);XM_017343060.1(GPR1);XM_017345438.1(LOC100350756);
GO:0043518	negative regulation of DNA damage response, signal transduction by p53 class mediator	4	0.551568	1.04025	XM_002717548.3(DYRK3);XM_008268501.2(DYRK3);XM_008268502.2(DYRK3);XM_008271951.2(LOC100352102);
GO:0070848	response to growth factor	4	0.551568	1.04025	XM_002717990.3(MEIS2);XM_002717991.3(MEIS2);XM_008269236.2(MEIS2);XM_017348154.1(MEIS2);
GO:0097602	cullin family protein binding	4	0.551568	1.04025	XM_002709462.3(KCTD9);XM_008260851.2(KCTD6);XM_017343909.1(KCTD6);XM_017349843.1(CCDC22);
GO:0099059	integral component of presynaptic active zone membrane	4	0.551568	1.04025	XM_002715409.3(SYT11);XM_017344663.1(LOC100343059);XM_017347847.1(LOC103351001);XM_017350013.1(P2RY4);
GO:0007163	establishment or maintenance of cell polarity	4	0.587229	0.996905	NM_001171280.1(FSCN3);XM_008258187.2(FSCN3);XM_008261963.2(RHOBTB3);XM_017342301.1(CARMIL2);
GO:0016188	synaptic vesicle maturation	4	0.587229	0.996905	XM_002718817.3(DLG4);XM_008270811.2(DLG4);XM_008270814.2(DLG4);XM_017348010.1(UNC13C);
GO:0035371	microtubule plus-end	4	0.587229	0.996905	XM_017341840.1(NCKAP5L);XM_017345215.1(LOC100345428);XM_017348841.1(KIF18B);XM_017349879.1(NUMA1);
GO:0043627	response to estrogen	4	0.587229	0.996905	XM_002709262.3(SLC34A2);XM_008261609.2(GHRHR);XM_017341832.1(KMT2D);XM_017347901.1(MMP14);
GO:0044306	neuron projection terminus	4	0.587229	0.996905	XM_002718817.3(DLG4);XM_008260650.2(BSN);XM_008270811.2(DLG4);XM_008270814.2(DLG4);
GO:0048557	embryonic digestive tract morphogenesis	4	0.587229	0.996905	XM_002717391.3(HLX);XM_008266391.2(SHOX2);XM_017340797.1(SIX2);XM_017344687.1(NIPBL);
GO:0090050	positive regulation of cell migration involved in sprouting angiogenesis	4	0.587229	0.996905	XM_002714049.3(PLK2);XM_017345155.1(VEGFA);XM_017347243.1(KDR);XM_017347646.1(KIAA1462);
GO:1900017	positive regulation of cytokine production involved in inflammatory response	4	0.587229	0.996905	XM_002711732.3(KARS);XM_008257634.2(KARS);XM_008259876.2(IL17RA);XM_008259877.2(IL17RA);
GO:1903358	regulation of Golgi organization	4	0.587229	0.996905	XM_008257306.2(LOC103348464);XM_008257308.1(LOC103348465);XM_017340921.1(STX18);XM_017348640.1(LOC103351302);
GO:1990138	neuron projection extension	4	0.587229	0.996905	XM_002716725.3(ALCAM);XM_008267007.2(ALCAM);XM_017341060.1(JADE2);XM_017343709.1(PLXNA1);
GO:0006882	cellular zinc ion homeostasis	4	0.621171	0.957029	XM_008256647.2(SLC39A5);XM_008256648.2(SLC39A5);XM_008256650.2(SLC39A5);XM_008256652.2(SLC39A5);
GO:0034620	cellular response to unfolded protein	4	0.621171	0.957029	XM_002712696.3(TM7SF3);XM_002714283.3(LOC100354037);XM_002714285.3(LOC100354435);XM_008262600.2(LOC100353783);
GO:0043162	ubiquitin-dependent protein catabolic process via the multivesicular body sorting pathway	4	0.621171	0.957029	XM_008274071.2(UBAP1);XM_008274112.2(UBAP1);XM_008274210.2(UBAP1);XM_017340806.1(UBAP1);
GO:0044305	calyx of Held	4	0.621171	0.957029	NM_001171129.1(KCNA3);XM_008264050.2(KCNA3);XM_008270972.2(GIT1);XM_017348010.1(UNC13C);
GO:0045597	positive regulation of cell differentiation	4	0.621171	0.957029	XM_002712289.3(DLX1);XM_008262127.2(GDNF);XM_008262939.2(SRF);XM_017342176.1(INSM1);
GO:0046934	phosphatidylinositol-4,5-bisphosphate 3-kinase activity	4	0.621171	0.957029	XM_002712034.3(PIK3CG);XM_002718969.3(PIK3R5);XM_008258341.2(PIK3CG);XM_008270735.2(PIK3R5);
GO:0097225	sperm midpiece	4	0.621171	0.957029	XM_002709949.3(IFT172);XM_017340853.1(IFT172);XM_017343805.1(SLC26A6);XM_017348407.1(TACR2);
GO:0099060	integral component of postsynaptic specialization membrane	4	0.621171	0.957029	XM_002718991.2(NLGN2);XM_008275265.2(CHRNA9);XM_017344663.1(LOC100343059);XM_017348865.1(NLGN2);
GO:2000379	positive regulation of reactive oxygen species metabolic process	4	0.621171	0.957029	XM_002714669.3(CDKN1A);XM_002715933.3(GADD45A);XM_017346192.1(GADD45A);XM_017346193.1(GADD45A);
GO:0006487	protein N-linked glycosylation	4	0.653293	0.92022	NM_001082745.1(MGAT1);XM_008253566.2(MGAT4A);XM_008258701.2(B3GALT1);XM_008265131.1(ALG6);
GO:0045840	positive regulation of mitotic nuclear division	4	0.653293	0.92022	XM_002708188.2(DMRT1);XM_008254277.2(TGFA);XM_008254281.2(TGFA);XM_017341623.1(DMRT1);
GO:0046034	ATP metabolic process	4	0.653293	0.92022	XM_002712574.3(NDUFS1);XM_002718960.2(LOC100303760);XM_008265044.2(AK5);XM_017348206.1(MYH6);
GO:0071385	cellular response to glucocorticoid stimulus	4	0.653293	0.92022	XM_002719544.3(ZFP36L1);XM_008254832.2(NR3C1);XM_008257142.2(ZFP36);XM_017343913.1(FAM107A);
GO:0001518	voltage-gated sodium channel complex	4	0.683533	0.886138	XM_008260220.2(SCN3B);XM_008260221.2(SCN3B);XM_008260234.2(SCN3B);XM_008260241.2(SCN3B);
GO:0004115	3',5'-cyclic-AMP phosphodiesterase activity	4	0.683533	0.886138	XM_002708827.3(PDE3B);XM_008264379.2(PDE2A);XM_017344850.1(PDE2A);XM_017346216.1(PDE4B);
GO:0005671	Ada2/Gcn5/Ada3 transcription activator complex	4	0.683533	0.886138	XM_002710954.3(KAT14);XM_017341781.1(KAT14);XM_017341782.1(KAT14);XM_017346659.1(KAT2B);
GO:0031116	positive regulation of microtubule polymerization	4	0.683533	0.886138	XM_008256837.2(NAV3);XM_017341994.1(NAV3);XM_017341995.1(NAV3);XM_017349879.1(NUMA1);
GO:0033572	transferrin transport	4	0.683533	0.886138	XM_002712380.3(STEAP3);XM_008258478.2(STEAP3);XM_008258479.2(STEAP3);XM_017342792.1(STEAP3);
GO:0051966	regulation of synaptic transmission, glutamatergic	4	0.683533	0.886138	XM_008259404.2(LRRK2);XM_008263198.2(CNR1);XM_017343851.1(GRM2);XM_017344541.1(HOMER1);
GO:0070491	repressing transcription factor binding	4	0.683533	0.886138	XM_002711034.3(CBX5);XM_008256567.2(CBX5);XM_008256569.2(CBX5);XM_008256571.2(CBX5);
GO:0099054	presynapse assembly	4	0.683533	0.886138	XM_002718991.2(NLGN2);XM_008254418.2(NRXN1);XM_017340784.1(NRXN1);XM_017348865.1(NLGN2);
GO:0003281	ventricular septum development	4	0.711865	0.85449	XM_008257291.2(SALL1);XM_008258707.2(LRP2);XM_008266759.2(HEG1);XM_017340179.1(PAX8);
GO:0004004	ATP-dependent RNA helicase activity	4	0.711865	0.85449	XM_008260557.2(DHX30);XM_008260560.2(DHX30);XM_008262545.2(DDX39B);XM_008272276.2(DDX54);
GO:0005248	voltage-gated sodium channel activity	4	0.711865	0.85449	XM_008260220.2(SCN3B);XM_008260221.2(SCN3B);XM_008260234.2(SCN3B);XM_008260241.2(SCN3B);
GO:0010800	positive regulation of peptidyl-threonine phosphorylation	4	0.711865	0.85449	XM_002708603.2(TRPC6);XM_008262243.1(TRPC6);XM_008268558.2(CHI3L1);XM_017346602.1(TNKS1BP1);
GO:0032008	positive regulation of TOR signaling	4	0.711865	0.85449	XM_002713782.3(MIOS);XM_008255932.2(LOC100357982);XM_008261698.2(MIOS);XM_008265805.2(HTR6);
GO:0036038	MKS complex	4	0.711865	0.85449	XM_002709849.3(TMEM17);XM_008274323.2(CC2D2A);XM_017340738.1(TMEM17);XM_017350422.1(CC2D2A);
GO:0045503	dynein light chain binding	4	0.711865	0.85449	XM_008270771.2(DNAH2);XM_017343219.1(DNAH7);XM_017344950.1(DNHD1);XM_017347761.1(DNAH14);
GO:0048741	skeletal muscle fiber development	4	0.711865	0.85449	NM_001101718.1(RYR1);NM_001171022.1(CAV2);XM_002713054.3(KLHL40);XM_017344541.1(HOMER1);
GO:0070412	R-SMAD binding	4	0.711865	0.85449	XM_002718176.3(SMAD3);XM_008260997.2(LDLRAD4);XM_017343978.1(LDLRAD4);XM_017343980.1(LDLRAD4);
GO:0000132	establishment of mitotic spindle orientation	4	0.738291	0.825025	XM_002711777.3(NDE1);XM_008257793.2(NDE1);XM_008257794.2(NDE1);XM_017349879.1(NUMA1);
GO:0001816	cytokine production	4	0.738291	0.825025	NM_001082334.1(PLA2R1);XM_002709422.3(TXK);XM_002712034.3(PIK3CG);XM_008258341.2(PIK3CG);
GO:0006228	UTP biosynthetic process	4	0.738291	0.825025	XM_017346801.1(NME9);XM_017346802.1(NME9);XM_017346803.1(NME9);XM_017346804.1(NME9);
GO:0007257	activation of JUN kinase activity	4	0.738291	0.825025	XM_002716001.3(MUL1);XM_002717945.3(HACD3);XM_008265883.2(MAP3K6);XM_017346508.1(MUL1);
GO:0009925	basal plasma membrane	4	0.738291	0.825025	XM_002710837.4(SLC23A2);XM_008256431.2(AQP5);XM_008258149.2(LOC100342535);XM_017345215.1(LOC100345428);
GO:0001523	retinoid metabolic process	4	0.762837	0.797524	XM_002711706.3(BCO1);XM_002716901.3(LRAT);XM_008258707.2(LRP2);XM_017347293.1(LRAT);
GO:0006241	CTP biosynthetic process	4	0.762837	0.797524	XM_017346801.1(NME9);XM_017346802.1(NME9);XM_017346803.1(NME9);XM_017346804.1(NME9);
GO:0030316	osteoclast differentiation	4	0.762837	0.797524	XM_002709054.3(TRAF6);XM_008261434.2(TNFRSF11A);XM_008264361.2(EFNA4);XM_017346012.1(CSF1);
GO:0050661	NADP binding	4	0.762837	0.797524	NM_001082784.1(FMO4);XM_008252335.2(GSR);XM_008265963.2(H6PD);XM_017345498.1(FMO4);
GO:0050890	cognition	4	0.762837	0.797524	XM_017343913.1(FAM107A);XM_017344687.1(NIPBL);XM_017344846.1(SOBP);XM_017349610.1(CUX2);
GO:0097228	sperm principal piece	4	0.762837	0.797524	XM_002709949.3(IFT172);XM_017340853.1(IFT172);XM_017346577.1(CATSPER4);XM_017347847.1(LOC103351001);
GO:0047555	3',5'-cyclic-GMP phosphodiesterase activity	4	0.78555	0.771797	XM_002708827.3(PDE3B);XM_002713397.2(PRKAR2A);XM_008264379.2(PDE2A);XM_017344850.1(PDE2A);
GO:0071773	cellular response to BMP stimulus	4	0.78555	0.771797	XM_002712289.3(DLX1);XM_008269182.2(SPINT1);XM_017345926.1(HFE2);XM_017348683.1(BMPR1A);
GO:0030665	clathrin-coated vesicle membrane	4	0.806491	0.747679	XM_002717104.3(SCARB2);XM_002718340.3(SLC18A3);XM_008258707.2(LRP2);XM_017347856.1(SYT2);
GO:0036150	phosphatidylserine acyl-chain remodeling	4	0.806491	0.747679	XM_002717190.3(PLA2G12A);XM_002717770.3(PLA2G4F);XM_017348100.1(PLA2G4F);XM_017348101.1(PLA2G4F);
GO:0043491	protein kinase B signaling	4	0.806491	0.747679	XM_002715311.3(PEAR1);XM_002717574.3(PIK3C2B);XM_002719544.3(ZFP36L1);XM_017347243.1(KDR);
GO:0071498	cellular response to fluid shear stress	4	0.806491	0.747679	XM_008249309.2(PTK2B);XM_008255932.2(LOC100357982);XM_017337951.1(PTK2B);XM_017341634.1(SRC);
GO:0045292	mRNA cis splicing, via spliceosome	4	0.825734	0.725022	XM_008266708.2(NCBP2);XM_008266709.2(NCBP2);XM_017346529.1(SRSF4);XM_017349505.1(RBM19);
GO:0006183	GTP biosynthetic process	4	0.843361	0.703698	XM_017346801.1(NME9);XM_017346802.1(NME9);XM_017346803.1(NME9);XM_017346804.1(NME9);
GO:0038095	Fc-epsilon receptor signaling pathway	4	0.843361	0.703698	XM_002713959.3(FER);XM_017342568.1(LAT);XM_017342569.1(LAT);XM_017344729.1(MAP3K1);
GO:0051537	2 iron, 2 sulfur cluster binding	4	0.843361	0.703698	NM_001278863.1(AOX4);XM_002712574.3(NDUFS1);XM_002719127.3(CISD3);XM_017342642.1(AOX2);
GO:0034454	microtubule anchoring at centrosome	4	0.85946	0.683592	XM_017349940.1(CCDC120);XM_017349941.1(CCDC120);XM_017349942.1(CCDC120);XM_017349943.1(CCDC120);
GO:0051493	regulation of cytoskeleton organization	4	0.85946	0.683592	XM_002708424.3(LOC100340551);XM_002709580.2(LOC100359277);XM_002709582.2(LOC100338129);XM_008254140.2(LOC100359024);
GO:0005452	inorganic anion exchanger activity	4	0.874123	0.664603	NM_001082030.1(SLC4A3);XM_008256244.2(SLC4A11);XM_017341737.1(SLC4A11);XM_017343805.1(SLC26A6);
GO:0016746	transferase activity, transferring acyl groups	4	0.874123	0.664603	XM_002709935.3(LCLAT1);XM_002716901.3(LRAT);XM_008254571.2(LCLAT1);XM_017347293.1(LRAT);
GO:0030500	regulation of bone mineralization	4	0.874123	0.664603	XM_002713969.3(ANKH);XM_002716065.3(MATN1);XM_002716997.3(BMP2K);XM_008267688.2(BMP2K);
GO:0032148	activation of protein kinase B activity	4	0.874123	0.664603	XM_002709544.3(NRG1);XM_008252192.2(NRG1);XM_017339028.1(NRG1);XM_017341634.1(SRC);
GO:0007584	response to nutrient	4	0.887444	0.646641	NM_001195638.1(LIPG);XM_008263198.2(CNR1);XM_017343159.1(ACSL3);XM_017348831.1(COL1A1);
GO:0030100	regulation of endocytosis	4	0.887444	0.646641	XM_002716997.3(BMP2K);XM_008252794.2(STON1);XM_008267688.2(BMP2K);XM_017350239.1(STON1);
GO:0045089	positive regulation of innate immune response	4	0.887444	0.646641	XM_008270652.2(ADAM8);XM_017348635.1(ADAM8);XM_017348636.1(ADAM8);XM_017348637.1(ADAM8);
GO:0008589	regulation of smoothened signaling pathway	4	0.899515	0.629624	XM_002709949.3(IFT172);XM_002718693.3(WDR11);XM_017340853.1(IFT172);XM_017348617.1(WDR11);
GO:0009566	fertilization	4	0.910428	0.61348	XM_002715242.3(ATP1A4);XM_008257266.2(TDRD12);XM_008264239.2(ATP1A4);XM_017342209.1(TDRD12);
GO:0034707	chloride channel complex	4	0.920273	0.598143	NM_001082751.1(CLCN2);XM_002711951.3(CLCN1);XM_002715680.3(BEST4);XM_017343805.1(SLC26A6);
GO:0061025	membrane fusion	4	0.920273	0.598143	XM_008254795.2(UBXN2A);XM_008270652.2(ADAM8);XM_017348635.1(ADAM8);XM_017348636.1(ADAM8);
GO:0016791	phosphatase activity	4	0.937098	0.56966	XM_002715418.3(PTPN22);XM_008260390.2(UBASH3B);XM_008264644.2(PTPN22);XM_017342983.1(UBASH3B);
GO:0035338	long-chain fatty-acyl-CoA biosynthetic process	4	0.944239	0.556412	XM_002717122.3(ELOVL6);XM_008267482.2(ELOVL6);XM_008267484.2(ELOVL6);XM_017343159.1(ACSL3);
GO:0051287	NAD binding	4	0.944239	0.556412	NM_001278863.1(AOX4);XM_002715676.3(PHGDH);XM_008266101.2(GPD1L);XM_017342642.1(AOX2);
GO:1901796	regulation of signal transduction by p53 class mediator	4	0.95063	0.543766	NM_001171336.1(PHF20);XM_008255971.2(PHF20);XM_017341622.1(PHF20);XM_017342131.1(NUAK1);
GO:1902600	proton transmembrane transport	4	0.95063	0.543766	XM_002718611.3(LOC100355645);XM_002718961.3(LOC100356833);XM_008256244.2(SLC4A11);XM_017341737.1(SLC4A11);
GO:0002080	acrosomal membrane	4	0.956342	0.531683	XM_008250688.2(EQTN);XM_008258226.2(CCDC136);XM_008258227.2(CCDC136);XM_008258228.2(CCDC136);
GO:0030318	melanocyte differentiation	4	0.956342	0.531683	XM_002712462.3(MREG);XM_008268985.2(MYO5A);XM_008268986.2(MYO5A);XM_008268988.2(MYO5A);
GO:0030507	spectrin binding	4	0.956342	0.531683	XM_002717773.3(SPTBN5);XM_008262082.2(MYO10);XM_008262083.2(MYO10);XM_017344656.1(MYO10);
GO:0071347	cellular response to interleukin-1	4	0.956342	0.531683	XM_008256209.1(SIRPA);XM_008268558.2(CHI3L1);XM_017341726.1(SIRPA);XM_017341727.1(SIRPA);
GO:0032355	response to estradiol	4	0.961437	0.520124	XM_017340920.1(DNMT3A);XM_017343748.1(SLC6A1);XM_017348494.1(WNT8B);XM_017348831.1(COL1A1);
GO:0035035	histone acetyltransferase binding	4	0.961437	0.520124	XM_002712602.3(CREB1);XM_008259047.2(CREB1);XM_008259050.2(CREB1);XM_017343062.1(CREB1);
GO:0030901	midbrain development	4	0.965976	0.509058	XM_002711085.3(WNT1);XM_008254350.2(OTX1);XM_008269917.2(DLG5);XM_017348367.1(FOXB1);
GO:0032526	response to retinoic acid	4	0.965976	0.509058	XM_002708029.3(AQP3);XM_002716901.3(LRAT);XM_017347293.1(LRAT);XM_017348494.1(WNT8B);
GO:0032482	Rab protein signal transduction	4	0.970013	0.498453	XM_002709359.3(RAB28);XM_002710075.3(DNAJC27);XM_002714864.3(RAB32);XM_017347834.1(RAB29);
GO:0042102	positive regulation of T cell proliferation	4	0.973599	0.48828	XM_002709054.3(TRAF6);XM_017342560.1(CORO1A);XM_017347246.1(IL15);XM_017347247.1(IL15);
GO:0009055	electron transfer activity	4	0.976779	0.478514	NM_001278863.1(AOX4);XM_002712574.3(NDUFS1);XM_008252335.2(GSR);XM_017342642.1(AOX2);
GO:0042645	mitochondrial nucleoid	4	0.976779	0.478514	XM_002718909.3(ELAC2);XM_002718931.3(POLDIP2);XM_008260557.2(DHX30);XM_008260560.2(DHX30);
GO:0001664	G protein-coupled receptor binding	4	0.979596	0.469132	XM_002715802.3(GNAT2);XM_008258480.2(MARCO);XM_008264735.2(GNAT2);XM_017342794.1(MARCO);
GO:0015171	amino acid transmembrane transporter activity	4	0.984289	0.451429	XM_002713210.3(SLC38A3);XM_002713973.3(SLC1A3);XM_008269754.2(SLC1A2);XM_008270934.2(SLC43A2);
GO:0010951	negative regulation of endopeptidase activity	4	0.986233	0.443069	XM_002710225.3(SPOCK1);XM_008269988.1(SPOCK2);XM_008271777.2(LOC100345019);XM_017344649.1(LOC100009353);
GO:0030855	epithelial cell differentiation	4	0.986233	0.443069	XM_002711005.2(KRT3);XM_002717596.3(ELF3);XM_002719185.3(FZD2);XM_008258238.2(BARX1);
GO:1990841	promoter-specific chromatin binding	4	0.986233	0.443069	XM_002710777.3(RBL1);XM_002718174.3(USP3);XM_017341636.1(RBL1);XM_017348893.1(POLR2A);
GO:0005840	ribosome	4	0.987946	0.435013	XM_002713038.3(MRPS25);XM_002719645.3(RPS6KL1);XM_008258402.1(LOC103348715);XM_008272042.2(RPS6KL1);
GO:0009792	embryo development ending in birth or egg hatching	4	0.989455	0.427245	NM_001171405.1(EVX1);XM_002719926.3(RAI2);XM_017341454.1(OSR2);XM_017341455.1(OSR2);
GO:0006919	activation of cysteine-type endopeptidase activity involved in apoptotic process	4	0.992972	0.405521	XM_002716001.3(MUL1);XM_002718176.3(SMAD3);XM_008271321.2(NGFR);XM_017346508.1(MUL1);
GO:0052689	carboxylic ester hydrolase activity	4	0.993871	0.398762	XM_002713909.3(ACOT12);XM_002715982.3(LYPLA2);XM_008272073.2(LOC103351687);XM_017344552.1(ACOT12);
GO:0000289	nuclear-transcribed mRNA poly(A) tail shortening	4	0.995347	0.385899	XM_008255298.2(CNOT8);XM_008269681.2(SAMD4A);XM_017341211.1(CNOT8);XM_017341939.1(PAN2);
GO:0008168	methyltransferase activity	4	0.996478	0.373839	XM_002715894.3(METTL13);XM_008264068.2(METTL13);XM_017340920.1(DNMT3A);XM_017342536.1(PRDM10);
GO:0030134	COPII-coated ER to Golgi transport vesicle	4	0.996478	0.373839	XM_002710427.3(LMAN2);XM_008264219.2(VANGL2);XM_008270855.2(PITPNM3);XM_017341279.1(LOC100351987);
GO:0005762	mitochondrial large ribosomal subunit	4	0.996938	0.368088	XM_002709252.3(MRPL11);XM_008255306.2(MRPL22);XM_008262185.2(MRPS30);XM_008270276.2(LOC103351388);
GO:0048026	positive regulation of mRNA splicing, via spliceosome	4	0.997996	0.351849	XM_008256647.2(SLC39A5);XM_008256648.2(SLC39A5);XM_008256650.2(SLC39A5);XM_008256652.2(SLC39A5);
GO:0030866	cortical actin cytoskeleton organization	4	0.999776	0.288262	XM_002712325.3(NCKAP1);XM_008258817.2(NCKAP1);XM_008269632.2(ARF6);XM_008271597.2(FMNL1);
GO:0003725	double-stranded RNA binding	4	0.999877	0.275008	XM_002711024.3(TARBP2);XM_008256539.2(TARBP2);XM_008260560.2(DHX30);XM_017349608.1(OAS3);
GO:0004984	olfactory receptor activity	4	0.999922	0.265841	XM_002708325.1(LOC100346076);XM_002708784.1(LOC100339956);XM_002708923.1(LOC100344888);XM_017348239.1(LOC100346425);
GO:0031252	cell leading edge	4	0.999969	0.249226	XM_008257087.2(MYH9);XM_017342299.1(FAM65A);XM_017342301.1(CARMIL2);XM_017345215.1(LOC100345428);
GO:0003977	UDP-N-acetylglucosamine diphosphorylase activity	5	0.000130337	5.98143	XM_002715958.3(UAP1);XM_002715959.3(UAP1);XM_008264157.2(UAP1);XM_008264158.2(UAP1);XM_008264159.2(UAP1);
GO:0004621	glycosylphosphatidylinositol phospholipase D activity	5	0.000130337	5.98143	XM_008262501.2(GPLD1);XM_008262504.2(GPLD1);XM_008262505.2(GPLD1);XM_008262506.2(GPLD1);XM_017344961.1(GPLD1);
GO:0006507	GPI anchor release	5	0.000130337	5.98143	XM_008262501.2(GPLD1);XM_008262504.2(GPLD1);XM_008262505.2(GPLD1);XM_008262506.2(GPLD1);XM_017344961.1(GPLD1);
GO:0006931	substrate-dependent cell migration, cell attachment to substrate	5	0.000130337	5.98143	XM_002712365.3(EPB41L5);XM_008258468.2(EPB41L5);XM_017342786.1(EPB41L5);XM_017342787.1(EPB41L5);XM_017342789.1(EPB41L5);
GO:0008823	cupric reductase activity	5	0.000130337	5.98143	XM_002712380.3(STEAP3);XM_002713829.3(LOC100353852);XM_008258478.2(STEAP3);XM_008258479.2(STEAP3);XM_017342792.1(STEAP3);
GO:0015677	copper ion import	5	0.000130337	5.98143	XM_002712380.3(STEAP3);XM_002713829.3(LOC100353852);XM_008258478.2(STEAP3);XM_008258479.2(STEAP3);XM_017342792.1(STEAP3);
GO:0021801	cerebral cortex radial glia guided migration	5	0.000130337	5.98143	XM_008257339.2(ADGRG1);XM_017342246.1(ADGRG1);XM_017342247.1(ADGRG1);XM_017342248.1(ADGRG1);XM_017342249.1(ADGRG1);
GO:0033631	cell-cell adhesion mediated by integrin	5	0.000130337	5.98143	XM_002711037.3(ITGA5);XM_002717181.3(NPNT);XM_002717182.3(NPNT);XM_008267522.2(NPNT);XM_008267523.2(NPNT);
GO:0042335	cuticle development	5	0.000130337	5.98143	XM_002715379.3(TMEM79);XM_002717902.3(DUOX1);XM_017345798.1(TMEM79);XM_017345799.1(TMEM79);XM_017348073.1(DUOX1);
GO:0042988	X11-like protein binding	5	0.000130337	5.98143	XM_017346597.1(LOC100356725);XM_017346598.1(LOC100356725);XM_017346599.1(LOC100356725);XM_017346600.1(LOC100356725);XM_017346601.1(LOC100356725);
GO:0043008	ATP-dependent protein binding	5	0.000130337	5.98143	XM_002714049.3(PLK2);XM_008262545.2(DDX39B);XM_008268985.2(MYO5A);XM_008268986.2(MYO5A);XM_008268988.2(MYO5A);
GO:0048319	axial mesoderm morphogenesis	5	0.000130337	5.98143	XM_002712365.3(EPB41L5);XM_008258468.2(EPB41L5);XM_017342786.1(EPB41L5);XM_017342787.1(EPB41L5);XM_017342789.1(EPB41L5);
GO:0051389	inactivation of MAPKK activity	5	0.000130337	5.98143	XM_008265706.2(EPHB2);XM_017346475.1(EPHB2);XM_017346476.1(EPHB2);XM_017346477.1(EPHB2);XM_017346479.1(EPHB2);
GO:0051610	serotonin uptake	5	0.000130337	5.98143	XM_008270954.2(SLC6A4);XM_008270955.2(SLC6A4);XM_008270956.2(SLC6A4);XM_008270959.2(SLC6A4);XM_017349146.1(SLC6A4);
GO:0052851	ferric-chelate reductase (NADPH) activity	5	0.000130337	5.98143	XM_002712380.3(STEAP3);XM_002713829.3(LOC100353852);XM_008258478.2(STEAP3);XM_008258479.2(STEAP3);XM_017342792.1(STEAP3);
GO:0055107	Golgi to secretory granule transport	5	0.000130337	5.98143	XM_002719796.3(BICDL1);XM_008272308.2(BICDL1);XM_008272310.2(BICDL1);XM_008272311.2(BICDL1);XM_017349592.1(BICDL1);
GO:0061485	memory T cell proliferation	5	0.000130337	5.98143	XM_008256091.2(DOCK8);XM_008256100.2(DOCK8);XM_008256104.2(DOCK8);XM_017341631.1(DOCK8);XM_017341632.1(DOCK8);
GO:0071401	cellular response to triglyceride	5	0.000130337	5.98143	XM_008262501.2(GPLD1);XM_008262504.2(GPLD1);XM_008262505.2(GPLD1);XM_008262506.2(GPLD1);XM_017344961.1(GPLD1);
GO:0071660	positive regulation of IP-10 production	5	0.000130337	5.98143	XM_002710888.3(MAVS);XM_008256262.2(MAVS);XM_008256263.2(MAVS);XM_008256264.2(MAVS);XM_017341756.1(MAVS);
GO:0072318	clathrin coat disassembly	5	0.000130337	5.98143	XM_008265115.2(DNAJC6);XM_008265116.2(DNAJC6);XM_008265117.2(DNAJC6);XM_008265118.2(DNAJC6);XM_008265119.2(DNAJC6);
GO:0090067	regulation of thalamus size	5	0.000130337	5.98143	XM_008270954.2(SLC6A4);XM_008270955.2(SLC6A4);XM_008270956.2(SLC6A4);XM_008270959.2(SLC6A4);XM_017349146.1(SLC6A4);
GO:0097241	hematopoietic stem cell migration to bone marrow	5	0.000130337	5.98143	XM_008262501.2(GPLD1);XM_008262504.2(GPLD1);XM_008262505.2(GPLD1);XM_008262506.2(GPLD1);XM_017344961.1(GPLD1);
GO:0098969	neurotransmitter receptor transport to postsynaptic membrane	5	0.000130337	5.98143	XM_017346597.1(LOC100356725);XM_017346598.1(LOC100356725);XM_017346599.1(LOC100356725);XM_017346600.1(LOC100356725);XM_017346601.1(LOC100356725);
GO:0099065	integral component of spine apparatus membrane	5	0.000130337	5.98143	XM_017346597.1(LOC100356725);XM_017346598.1(LOC100356725);XM_017346599.1(LOC100356725);XM_017346600.1(LOC100356725);XM_017346601.1(LOC100356725);
GO:1904017	cellular response to Thyroglobulin triiodothyronine	5	0.000130337	5.98143	XM_008255623.2(NCOA2);XM_008255625.2(NCOA2);XM_008255626.2(NCOA2);XM_008255627.2(NCOA2);XM_017341389.1(NCOA2);
GO:1904220	regulation of serine C-palmitoyltransferase activity	5	0.000130337	5.98143	XM_008266431.2(SPTSSB);XM_017346888.1(SPTSSB);XM_017346889.1(SPTSSB);XM_017346890.1(SPTSSB);XM_017346891.1(SPTSSB);
GO:1904782	negative regulation of NMDA glutamate receptor activity	5	0.000130337	5.98143	XM_008265706.2(EPHB2);XM_017346475.1(EPHB2);XM_017346476.1(EPHB2);XM_017346477.1(EPHB2);XM_017346479.1(EPHB2);
GO:1904924	negative regulation of mitophagy in response to mitochondrial depolarization	5	0.000130337	5.98143	XM_002709712.3(HTRA2);XM_017340552.1(HTRA2);XM_017340559.1(HTRA2);XM_017340561.1(HTRA2);XM_017340562.1(HTRA2);
GO:1905370	serine-type endopeptidase complex	5	0.000130337	5.98143	XM_002709712.3(HTRA2);XM_017340552.1(HTRA2);XM_017340559.1(HTRA2);XM_017340561.1(HTRA2);XM_017340562.1(HTRA2);
GO:2000864	regulation of estradiol secretion	5	0.000130337	5.98143	XM_002717590.3(KDM5B);XM_008268570.2(KDM5B);XM_008268571.2(KDM5B);XM_017347852.1(KDM5B);XM_017347853.1(KDM5B);
GO:0002430	complement receptor mediated signaling pathway	5	0.000673183	4.98453	XM_008262501.2(GPLD1);XM_008262504.2(GPLD1);XM_008262505.2(GPLD1);XM_008262506.2(GPLD1);XM_017344961.1(GPLD1);
GO:0004068	aspartate 1-decarboxylase activity	5	0.000673183	4.98453	XM_008266095.2(GADL1);XM_008266096.2(GADL1);XM_008266097.2(GADL1);XM_017341884.1(CSAD);XM_017346763.1(GADL1);
GO:0004630	phospholipase D activity	5	0.000673183	4.98453	XM_008262501.2(GPLD1);XM_008262504.2(GPLD1);XM_008262505.2(GPLD1);XM_008262506.2(GPLD1);XM_017344961.1(GPLD1);
GO:0004782	sulfinoalanine decarboxylase activity	5	0.000673183	4.98453	XM_008266095.2(GADL1);XM_008266096.2(GADL1);XM_008266097.2(GADL1);XM_017341884.1(CSAD);XM_017346763.1(GADL1);
GO:0005031	tumor necrosis factor-activated receptor activity	5	0.000673183	4.98453	XM_008259904.2(TNFRSF19);XM_008259905.2(TNFRSF19);XM_008259906.2(TNFRSF19);XM_008259907.2(TNFRSF19);XM_008261434.2(TNFRSF11A);
GO:0005335	serotonin:sodium symporter activity	5	0.000673183	4.98453	XM_008270954.2(SLC6A4);XM_008270955.2(SLC6A4);XM_008270956.2(SLC6A4);XM_008270959.2(SLC6A4);XM_017349146.1(SLC6A4);
GO:0007509	mesoderm migration involved in gastrulation	5	0.000673183	4.98453	XM_002712365.3(EPB41L5);XM_008258468.2(EPB41L5);XM_017342786.1(EPB41L5);XM_017342787.1(EPB41L5);XM_017342789.1(EPB41L5);
GO:0015886	heme transport	5	0.000673183	4.98453	XM_002717517.3(FLVCR1);XM_008259198.2(ABCB6);XM_008268435.2(FLVCR1);XM_008268436.2(FLVCR1);XM_017347792.1(FLVCR1);
GO:0017162	aryl hydrocarbon receptor binding	5	0.000673183	4.98453	XM_008255623.2(NCOA2);XM_008255625.2(NCOA2);XM_008255626.2(NCOA2);XM_008255627.2(NCOA2);XM_017341389.1(NCOA2);
GO:0021649	vestibulocochlear nerve structural organization	5	0.000673183	4.98453	XM_008259014.2(NRP2);XM_008259015.2(NRP2);XM_008259016.2(NRP2);XM_008259017.2(NRP2);XM_017343056.1(NRP2);
GO:0034648	histone demethylase activity (H3-dimethyl-K4 specific)	5	0.000673183	4.98453	XM_002717590.3(KDM5B);XM_008268570.2(KDM5B);XM_008268571.2(KDM5B);XM_017347852.1(KDM5B);XM_017347853.1(KDM5B);
GO:0035701	hematopoietic stem cell migration	5	0.000673183	4.98453	XM_008262501.2(GPLD1);XM_008262504.2(GPLD1);XM_008262505.2(GPLD1);XM_008262506.2(GPLD1);XM_017344961.1(GPLD1);
GO:0045200	establishment of neuroblast polarity	5	0.000673183	4.98453	XM_008265146.2(DOCK7);XM_008265147.2(DOCK7);XM_008265148.2(DOCK7);XM_008265149.2(DOCK7);XM_017346241.1(DOCK7);
GO:0051964	negative regulation of synapse assembly	5	0.000673183	4.98453	XM_017347180.1(ROBO2);XM_017347182.1(ROBO2);XM_017347183.1(ROBO2);XM_017347184.1(ROBO2);XM_017348456.1(SLIT1);
GO:0060672	epithelial cell morphogenesis involved in placental branching	5	0.000673183	4.98453	XM_008255801.2(GRHL2);XM_008255802.2(GRHL2);XM_008255803.2(GRHL2);XM_008259188.2(ST14);XM_017341465.1(GRHL2);
GO:0090128	regulation of synapse maturation	5	0.000673183	4.98453	XM_017346597.1(LOC100356725);XM_017346598.1(LOC100356725);XM_017346599.1(LOC100356725);XM_017346600.1(LOC100356725);XM_017346601.1(LOC100356725);
GO:0099152	regulation of neurotransmitter receptor transport, endosome to postsynaptic membrane	5	0.000673183	4.98453	XM_008270707.2(ARHGAP44);XM_017341874.1(GRASP);XM_017348994.1(ARHGAP44);XM_017348995.1(ARHGAP44);XM_017348996.1(ARHGAP44);
GO:0099557	trans-synaptic signaling by trans-synaptic complex, modulating synaptic transmission	5	0.000673183	4.98453	XM_008265706.2(EPHB2);XM_017346475.1(EPHB2);XM_017346476.1(EPHB2);XM_017346477.1(EPHB2);XM_017346479.1(EPHB2);
GO:0106028	neuron projection retraction	5	0.000673183	4.98453	XM_008265706.2(EPHB2);XM_017346475.1(EPHB2);XM_017346476.1(EPHB2);XM_017346477.1(EPHB2);XM_017346479.1(EPHB2);
GO:1900076	regulation of cellular response to insulin stimulus	5	0.000673183	4.98453	XM_008262501.2(GPLD1);XM_008262504.2(GPLD1);XM_008262505.2(GPLD1);XM_008262506.2(GPLD1);XM_017344961.1(GPLD1);
GO:1900103	positive regulation of endoplasmic reticulum unfolded protein response	5	0.000673183	4.98453	XM_002714070.3(PIK3R1);XM_008255932.2(LOC100357982);XM_008262302.2(PIK3R1);XM_017344761.1(PIK3R1);XM_017344762.1(PIK3R1);
GO:1904835	dorsal root ganglion morphogenesis	5	0.000673183	4.98453	XM_008259014.2(NRP2);XM_008259015.2(NRP2);XM_008259016.2(NRP2);XM_008259017.2(NRP2);XM_017343056.1(NRP2);
GO:1990523	bone regeneration	5	0.000673183	4.98453	XM_008268585.2(LGR6);XM_008268586.2(LGR6);XM_008268587.2(LGR6);XM_017347858.1(LGR6);XM_017347859.1(LGR6);
GO:2000074	regulation of type B pancreatic cell development	5	0.000673183	4.98453	XM_002717167.3(CLOCK);XM_008267850.2(CLOCK);XM_008267851.2(CLOCK);XM_008267852.2(CLOCK);XM_008267853.2(CLOCK);
GO:0001839	neural plate morphogenesis	5	0.00202973	4.27245	XM_002712365.3(EPB41L5);XM_008258468.2(EPB41L5);XM_017342786.1(EPB41L5);XM_017342787.1(EPB41L5);XM_017342789.1(EPB41L5);
GO:0003208	cardiac ventricle morphogenesis	5	0.00202973	4.27245	XM_002714803.3(HEY2);XM_008255801.2(GRHL2);XM_008255802.2(GRHL2);XM_008255803.2(GRHL2);XM_017341465.1(GRHL2);
GO:0021631	optic nerve morphogenesis	5	0.00202973	4.27245	XM_008265706.2(EPHB2);XM_017346475.1(EPHB2);XM_017346476.1(EPHB2);XM_017346477.1(EPHB2);XM_017346479.1(EPHB2);
GO:0031095	platelet dense tubular network membrane	5	0.00202973	4.27245	XM_008259501.2(ITPR2);XM_008270872.2(ATP2A3);XM_017343319.1(ITPR2);XM_017349061.1(ATP2A3);XM_017349062.1(ATP2A3);
GO:0032228	regulation of synaptic transmission, GABAergic	5	0.00202973	4.27245	XM_002709249.3(NPAS4);XM_008260770.2(NISCH);XM_008263198.2(CNR1);XM_008266046.2(PLCL2);XM_017340678.1(PHF24);
GO:0032916	positive regulation of transforming growth factor beta3 production	5	0.00202973	4.27245	XM_002712602.3(CREB1);XM_002718176.3(SMAD3);XM_008259047.2(CREB1);XM_008259050.2(CREB1);XM_017343062.1(CREB1);
GO:0035549	positive regulation of interferon-beta secretion	5	0.00202973	4.27245	XM_002710888.3(MAVS);XM_008256262.2(MAVS);XM_008256263.2(MAVS);XM_008256264.2(MAVS);XM_017341756.1(MAVS);
GO:0051302	regulation of cell division	5	0.00202973	4.27245	XM_002710777.3(RBL1);XM_008262008.2(RACK1);XM_008265609.1(FSD1);XM_017341636.1(RBL1);XM_017348841.1(KIF18B);
GO:0060760	positive regulation of response to cytokine stimulus	5	0.00202973	4.27245	XM_002710888.3(MAVS);XM_008256262.2(MAVS);XM_008256263.2(MAVS);XM_008256264.2(MAVS);XM_017341756.1(MAVS);
GO:0070233	negative regulation of T cell apoptotic process	5	0.00202973	4.27245	XM_008256091.2(DOCK8);XM_008256100.2(DOCK8);XM_008256104.2(DOCK8);XM_017341631.1(DOCK8);XM_017341632.1(DOCK8);
GO:0071650	negative regulation of chemokine (C-C motif) ligand 5 production	5	0.00202973	4.27245	XM_002716001.3(MUL1);XM_008256209.1(SIRPA);XM_017341726.1(SIRPA);XM_017341727.1(SIRPA);XM_017346508.1(MUL1);
GO:0086080	protein binding involved in heterotypic cell-cell adhesion	5	0.00202973	4.27245	XM_002717725.3(GLDN);XM_008256209.1(SIRPA);XM_017341726.1(SIRPA);XM_017341727.1(SIRPA);XM_017347838.1(NFASC);
GO:0097451	glial limiting end-foot	5	0.00202973	4.27245	XM_008257339.2(ADGRG1);XM_017342246.1(ADGRG1);XM_017342247.1(ADGRG1);XM_017342248.1(ADGRG1);XM_017342249.1(ADGRG1);
GO:0098706	ferric iron import across cell outer membrane	5	0.00202973	4.27245	XM_002712380.3(STEAP3);XM_002713829.3(LOC100353852);XM_008258478.2(STEAP3);XM_008258479.2(STEAP3);XM_017342792.1(STEAP3);
GO:0098845	postsynaptic endosome	5	0.00202973	4.27245	XM_017346597.1(LOC100356725);XM_017346598.1(LOC100356725);XM_017346599.1(LOC100356725);XM_017346600.1(LOC100356725);XM_017346601.1(LOC100356725);
GO:1904783	positive regulation of NMDA glutamate receptor activity	5	0.00202973	4.27245	XM_008265706.2(EPHB2);XM_017346475.1(EPHB2);XM_017346476.1(EPHB2);XM_017346477.1(EPHB2);XM_017346479.1(EPHB2);
GO:2000757	negative regulation of peptidyl-lysine acetylation	5	0.00202973	4.27245	XM_008268271.2(HINT2);XM_008268313.2(HINT2);XM_008268465.2(HINT2);XM_008268518.2(HINT2);XM_017344246.1(KLF15);
GO:2001269	positive regulation of cysteine-type endopeptidase activity involved in apoptotic signaling pathway	5	0.00202973	4.27245	XM_002709712.3(HTRA2);XM_017340552.1(HTRA2);XM_017340559.1(HTRA2);XM_017340561.1(HTRA2);XM_017340562.1(HTRA2);
GO:0002070	epithelial cell maturation	5	0.00466633	3.73839	NM_001082267.1(PGR);XM_002715379.3(TMEM79);XM_017345798.1(TMEM79);XM_017345799.1(TMEM79);XM_017350681.1(PGR);
GO:0009648	photoperiodism	5	0.00466633	3.73839	XM_002717167.3(CLOCK);XM_008267850.2(CLOCK);XM_008267851.2(CLOCK);XM_008267852.2(CLOCK);XM_008267853.2(CLOCK);
GO:0009826	unidimensional cell growth	5	0.00466633	3.73839	XM_002712365.3(EPB41L5);XM_008258468.2(EPB41L5);XM_017342786.1(EPB41L5);XM_017342787.1(EPB41L5);XM_017342789.1(EPB41L5);
GO:0010822	positive regulation of mitochondrion organization	5	0.00466633	3.73839	XM_002709712.3(HTRA2);XM_017340552.1(HTRA2);XM_017340559.1(HTRA2);XM_017340561.1(HTRA2);XM_017340562.1(HTRA2);
GO:0019532	oxalate transport	5	0.00466633	3.73839	XM_002714640.3(SLC26A8);XM_008262830.2(SLC26A8);XM_008262831.2(SLC26A8);XM_008262833.2(SLC26A8);XM_017343805.1(SLC26A6);
GO:0021828	gonadotrophin-releasing hormone neuronal migration to the hypothalamus	5	0.00466633	3.73839	XM_008259014.2(NRP2);XM_008259015.2(NRP2);XM_008259016.2(NRP2);XM_008259017.2(NRP2);XM_017343056.1(NRP2);
GO:0030042	actin filament depolymerization	5	0.00466633	3.73839	XM_008263645.2(MICAL1);XM_008271309.2(PPP1R9B);XM_008274172.2(WDR1);XM_017343123.1(VIL1);XM_017345416.1(MICAL2);
GO:0030375	thyroid hormone receptor coactivator activity	5	0.00466633	3.73839	XM_008255623.2(NCOA2);XM_008255625.2(NCOA2);XM_008255626.2(NCOA2);XM_008255627.2(NCOA2);XM_017341389.1(NCOA2);
GO:0032252	secretory granule localization	5	0.00466633	3.73839	XM_002712034.3(PIK3CG);XM_008258341.2(PIK3CG);XM_008268985.2(MYO5A);XM_008268986.2(MYO5A);XM_008268988.2(MYO5A);
GO:0071600	otic vesicle morphogenesis	5	0.00466633	3.73839	XM_008255648.2(EYA1);XM_008255649.2(EYA1);XM_017341390.1(EYA1);XM_017341392.1(EYA1);XM_017341393.1(EYA1);
GO:0098810	neurotransmitter reuptake	5	0.00466633	3.73839	XM_008262975.2(SLC29A1);XM_008262976.2(SLC29A1);XM_008262977.2(SLC29A1);XM_008262978.2(SLC29A1);XM_008269754.2(SLC1A2);
GO:1902741	positive regulation of interferon-alpha secretion	5	0.00466633	3.73839	XM_002710888.3(MAVS);XM_008256262.2(MAVS);XM_008256263.2(MAVS);XM_008256264.2(MAVS);XM_017341756.1(MAVS);
GO:1903375	facioacoustic ganglion development	5	0.00466633	3.73839	XM_008259014.2(NRP2);XM_008259015.2(NRP2);XM_008259016.2(NRP2);XM_008259017.2(NRP2);XM_017343056.1(NRP2);
GO:1904694	negative regulation of vascular smooth muscle contraction	5	0.00466633	3.73839	XM_008258382.2(DOCK4);XM_008258383.2(DOCK4);XM_008258384.2(DOCK4);XM_008258385.2(DOCK4);XM_017342765.1(DOCK4);
GO:0002735	positive regulation of myeloid dendritic cell cytokine production	5	0.00905874	3.32302	XM_002710888.3(MAVS);XM_008256262.2(MAVS);XM_008256263.2(MAVS);XM_008256264.2(MAVS);XM_017341756.1(MAVS);
GO:0005520	insulin-like growth factor binding	5	0.00905874	3.32302	XM_002708165.3(IGFBPL1);XM_002710622.2(WISP1);XM_002714031.3(ESM1);XM_017345378.1(CTGF);XM_017348659.1(KAZALD1);
GO:0006211	5-methylcytosine catabolic process	5	0.00905874	3.32302	XM_008254228.2(TET3);XM_008254229.2(TET3);XM_008254230.2(TET3);XM_008270043.2(TET1);XM_017348738.1(TET1);
GO:0017059	serine C-palmitoyltransferase complex	5	0.00905874	3.32302	XM_008266431.2(SPTSSB);XM_017346888.1(SPTSSB);XM_017346889.1(SPTSSB);XM_017346890.1(SPTSSB);XM_017346891.1(SPTSSB);
GO:0019841	retinol binding	5	0.00905874	3.32302	NM_001082321.1(RBP4);XM_002715374.3(CRABP2);XM_002716901.3(LRAT);XM_008269906.2(RBP4);XM_017347293.1(LRAT);
GO:0030431	sleep	5	0.00905874	3.32302	XM_008257808.2(GRIN2A);XM_008262975.2(SLC29A1);XM_008262976.2(SLC29A1);XM_008262977.2(SLC29A1);XM_008262978.2(SLC29A1);
GO:0030911	TPR domain binding	5	0.00905874	3.32302	XM_008260258.2(TRAK1);XM_008264379.2(PDE2A);XM_017343681.1(TRAK1);XM_017343682.1(TRAK1);XM_017344850.1(PDE2A);
GO:0045475	locomotor rhythm	5	0.00905874	3.32302	XM_008255623.2(NCOA2);XM_008255625.2(NCOA2);XM_008255626.2(NCOA2);XM_008255627.2(NCOA2);XM_017341389.1(NCOA2);
GO:0045919	positive regulation of cytolysis	5	0.00905874	3.32302	XM_008262501.2(GPLD1);XM_008262504.2(GPLD1);XM_008262505.2(GPLD1);XM_008262506.2(GPLD1);XM_017344961.1(GPLD1);
GO:0045955	negative regulation of calcium ion-dependent exocytosis	5	0.00905874	3.32302	XM_002718240.3(TRIM9);XM_008269647.2(TRIM9);XM_008269649.2(TRIM9);XM_017348288.1(TRIM9);XM_017348291.1(TRIM9);
GO:0051084	'de novo' posttranslational protein folding	5	0.00905874	3.32302	XM_002715522.3(SH3GLB1);XM_008258896.2(UGGT1);XM_008264943.2(SH3GLB1);XM_008264944.2(SH3GLB1);XM_008264945.2(SH3GLB1);
GO:0060323	head morphogenesis	5	0.00905874	3.32302	XM_002717517.3(FLVCR1);XM_008265216.2(SSBP3);XM_008268435.2(FLVCR1);XM_008268436.2(FLVCR1);XM_017347792.1(FLVCR1);
GO:0070883	pre-miRNA binding	5	0.00905874	3.32302	XM_002711024.3(TARBP2);XM_008256539.2(TARBP2);XM_008262962.2(XPO5);XM_017345147.1(XPO5);XM_017345148.1(XPO5);
GO:0071850	mitotic cell cycle arrest	5	0.00905874	3.32302	XM_002709704.3(PNPT1);XM_002715933.3(GADD45A);XM_008258402.1(LOC103348715);XM_017346192.1(GADD45A);XM_017346193.1(GADD45A);
GO:0072513	positive regulation of secondary heart field cardioblast proliferation	5	0.00905874	3.32302	XM_008255648.2(EYA1);XM_008255649.2(EYA1);XM_017341390.1(EYA1);XM_017341392.1(EYA1);XM_017341393.1(EYA1);
GO:0097368	establishment of Sertoli cell barrier	5	0.00905874	3.32302	XM_002717324.3(ARID4B);XM_008268244.2(ARID4B);XM_008268245.2(ARID4B);XM_008269712.2(ARID4A);XM_017347727.1(ARID4B);
GO:0000147	actin cortical patch assembly	5	0.0156444	2.99072	XM_002719353.3(WIPF2);XM_008271434.2(WIPF2);XM_008271435.2(WIPF2);XM_008271436.2(WIPF2);XM_017349194.1(WIPF2);
GO:0003383	apical constriction	5	0.0156444	2.99072	XM_002712365.3(EPB41L5);XM_008258468.2(EPB41L5);XM_017342786.1(EPB41L5);XM_017342787.1(EPB41L5);XM_017342789.1(EPB41L5);
GO:0033089	positive regulation of T cell differentiation in thymus	5	0.0156444	2.99072	XM_008270652.2(ADAM8);XM_017341920.1(TESPA1);XM_017348635.1(ADAM8);XM_017348636.1(ADAM8);XM_017348637.1(ADAM8);
GO:0050765	negative regulation of phagocytosis	5	0.0156444	2.99072	XM_002715409.3(SYT11);XM_008256209.1(SIRPA);XM_008262008.2(RACK1);XM_017341726.1(SIRPA);XM_017341727.1(SIRPA);
GO:0051279	regulation of release of sequestered calcium ion into cytosol	5	0.0156444	2.99072	XM_008249309.2(PTK2B);XM_008260390.2(UBASH3B);XM_017337951.1(PTK2B);XM_017342560.1(CORO1A);XM_017342983.1(UBASH3B);
GO:0051666	actin cortical patch localization	5	0.0156444	2.99072	XM_002719353.3(WIPF2);XM_008271434.2(WIPF2);XM_008271435.2(WIPF2);XM_008271436.2(WIPF2);XM_017349194.1(WIPF2);
GO:0051775	response to redox state	5	0.0156444	2.99072	XM_002717167.3(CLOCK);XM_008267850.2(CLOCK);XM_008267851.2(CLOCK);XM_008267852.2(CLOCK);XM_008267853.2(CLOCK);
GO:0070579	methylcytosine dioxygenase activity	5	0.0156444	2.99072	XM_008254228.2(TET3);XM_008254229.2(TET3);XM_008254230.2(TET3);XM_008270043.2(TET1);XM_017348738.1(TET1);
GO:0086015	SA node cell action potential	5	0.0156444	2.99072	XM_008260220.2(SCN3B);XM_008260221.2(SCN3B);XM_008260234.2(SCN3B);XM_008260241.2(SCN3B);XM_008271296.2(CACNA1G);
GO:0097091	synaptic vesicle clustering	5	0.0156444	2.99072	XM_008254418.2(NRXN1);XM_008257067.1(SYN3);XM_008272551.2(SYN1);XM_017340784.1(NRXN1);XM_017341626.1(SYN3);
GO:0002009	morphogenesis of an epithelium	5	0.0247871	2.71883	XM_002719157.3(KRT16);XM_002719252.3(TBX4);XM_008267691.2(FRAS1);XM_008269532.2(CA9);XM_008271189.2(TBX4);
GO:0004758	serine C-palmitoyltransferase activity	5	0.0247871	2.71883	XM_008266431.2(SPTSSB);XM_017346888.1(SPTSSB);XM_017346889.1(SPTSSB);XM_017346890.1(SPTSSB);XM_017346891.1(SPTSSB);
GO:0014706	striated muscle tissue development	5	0.0247871	2.71883	XM_008255648.2(EYA1);XM_008255649.2(EYA1);XM_017341390.1(EYA1);XM_017341392.1(EYA1);XM_017341393.1(EYA1);
GO:0031915	positive regulation of synaptic plasticity	5	0.0247871	2.71883	XM_008265706.2(EPHB2);XM_017346475.1(EPHB2);XM_017346476.1(EPHB2);XM_017346477.1(EPHB2);XM_017346479.1(EPHB2);
GO:0032050	clathrin heavy chain binding	5	0.0247871	2.71883	XM_008265115.2(DNAJC6);XM_008265116.2(DNAJC6);XM_008265117.2(DNAJC6);XM_008265118.2(DNAJC6);XM_008265119.2(DNAJC6);
GO:0034647	histone demethylase activity (H3-trimethyl-K4 specific)	5	0.0247871	2.71883	XM_002717590.3(KDM5B);XM_008268570.2(KDM5B);XM_008268571.2(KDM5B);XM_017347852.1(KDM5B);XM_017347853.1(KDM5B);
GO:0036336	dendritic cell migration	5	0.0247871	2.71883	XM_008256091.2(DOCK8);XM_008256100.2(DOCK8);XM_008256104.2(DOCK8);XM_017341631.1(DOCK8);XM_017341632.1(DOCK8);
GO:0044030	regulation of DNA methylation	5	0.0247871	2.71883	XM_008255801.2(GRHL2);XM_008255802.2(GRHL2);XM_008255803.2(GRHL2);XM_017341465.1(GRHL2);XM_017344252.1(LOC100338650);
GO:0048168	regulation of neuronal synaptic plasticity	5	0.0247871	2.71883	XM_008265706.2(EPHB2);XM_017346475.1(EPHB2);XM_017346476.1(EPHB2);XM_017346477.1(EPHB2);XM_017346479.1(EPHB2);
GO:0071375	cellular response to peptide hormone stimulus	5	0.0247871	2.71883	XM_002711085.3(WNT1);XM_002717044.3(NKX6-1);XM_002719544.3(ZFP36L1);XM_008255932.2(LOC100357982);XM_017341634.1(SRC);
GO:0001678	cellular glucose homeostasis	5	0.0367541	2.49226	XM_002714070.3(PIK3R1);XM_008262302.2(PIK3R1);XM_008271321.2(NGFR);XM_017344761.1(PIK3R1);XM_017344762.1(PIK3R1);
GO:0003222	ventricular trabecula myocardium morphogenesis	5	0.0367541	2.49226	XM_002714803.3(HEY2);XM_008265943.2(UBE4B);XM_008266759.2(HEG1);XM_017346594.1(UBE4B);XM_017348683.1(BMPR1A);
GO:0005123	death receptor binding	5	0.0367541	2.49226	XM_002720063.3(EDA);XM_008272738.2(EDA);XM_008272739.2(EDA);XM_017346403.1(MADD);XM_017349960.1(EDA);
GO:0006820	anion transport	5	0.0367541	2.49226	XM_002714640.3(SLC26A8);XM_008262830.2(SLC26A8);XM_008262831.2(SLC26A8);XM_008262833.2(SLC26A8);XM_008268506.2(SLC26A9);
GO:0010991	negative regulation of SMAD protein complex assembly	5	0.0367541	2.49226	XM_002713752.3(TBX20);XM_008260997.2(LDLRAD4);XM_017343978.1(LDLRAD4);XM_017343980.1(LDLRAD4);XM_017344423.1(TBX20);
GO:0030479	actin cortical patch	5	0.0367541	2.49226	XM_002719353.3(WIPF2);XM_008271434.2(WIPF2);XM_008271435.2(WIPF2);XM_008271436.2(WIPF2);XM_017349194.1(WIPF2);
GO:0033601	positive regulation of mammary gland epithelial cell proliferation	5	0.0367541	2.49226	XM_002717590.3(KDM5B);XM_008268570.2(KDM5B);XM_008268571.2(KDM5B);XM_017347852.1(KDM5B);XM_017347853.1(KDM5B);
GO:0036159	inner dynein arm assembly	5	0.0367541	2.49226	XM_002719193.3(CCDC103);XM_008271619.2(CCDC103);XM_008271620.2(CCDC103);XM_008271621.2(CCDC103);XM_017343219.1(DNAH7);
GO:0045653	negative regulation of megakaryocyte differentiation	5	0.0367541	2.49226	XM_002714954.3(LOC100353786);XM_008262452.2(LOC100343903);XM_008262456.2(LOC100349756);XM_017344939.1(LOC108177405);XM_017344948.1(LOC100346459);
GO:0048820	hair follicle maturation	5	0.0367541	2.49226	XM_002710788.3(TRPC4AP);XM_002710789.3(TRPC4AP);XM_008268985.2(MYO5A);XM_008268986.2(MYO5A);XM_008268988.2(MYO5A);
GO:0060371	regulation of atrial cardiac muscle cell membrane depolarization	5	0.0367541	2.49226	XM_008260220.2(SCN3B);XM_008260221.2(SCN3B);XM_008260234.2(SCN3B);XM_008260241.2(SCN3B);XM_008271296.2(CACNA1G);
GO:0070286	axonemal dynein complex assembly	5	0.0367541	2.49226	XM_002719193.3(CCDC103);XM_008271619.2(CCDC103);XM_008271620.2(CCDC103);XM_008271621.2(CCDC103);XM_017340958.1(DRC1);
GO:0007221	positive regulation of transcription of Notch receptor target	5	0.0517058	2.30055	XM_002710366.3(WWC1);XM_002716951.3(MAML3);XM_008255374.2(WWC1);XM_017344991.1(NOTCH4);XM_017346659.1(KAT2B);
GO:0015718	monocarboxylic acid transport	5	0.0517058	2.30055	XM_002712442.3(SLC16A14);XM_002718378.3(SLC16A12);XM_002718819.3(SLC16A13);XM_008270819.2(SLC16A13);XM_017349126.1(SLC16A13);
GO:0021819	layer formation in cerebral cortex	5	0.0517058	2.30055	XM_008257339.2(ADGRG1);XM_017342246.1(ADGRG1);XM_017342247.1(ADGRG1);XM_017342248.1(ADGRG1);XM_017342249.1(ADGRG1);
GO:0031616	spindle pole centrosome	5	0.0517058	2.30055	XM_002711777.3(NDE1);XM_008254827.2(LOC103347840);XM_008257793.2(NDE1);XM_008257794.2(NDE1);XM_017349879.1(NUMA1);
GO:0035773	insulin secretion involved in cellular response to glucose stimulus	5	0.0517058	2.30055	XM_002718682.3(RAB11FIP2);XM_017340671.1(RAB11FIP5);XM_017340672.1(RAB11FIP5);XM_017340673.1(RAB11FIP5);XM_017340674.1(RAB11FIP5);
GO:0043125	ErbB-3 class receptor binding	5	0.0517058	2.30055	XM_002709544.3(NRG1);XM_008252192.2(NRG1);XM_008262302.2(PIK3R1);XM_017339028.1(NRG1);XM_017344762.1(PIK3R1);
GO:0043495	protein membrane anchor	5	0.0517058	2.30055	XM_002709096.3(RAPSN);XM_008257087.2(MYH9);XM_017346457.1(RAPSN);XM_017348252.1(AKAP6);XM_017348253.1(AKAP6);
GO:0044257	cellular protein catabolic process	5	0.0517058	2.30055	XM_002709712.3(HTRA2);XM_017340552.1(HTRA2);XM_017340559.1(HTRA2);XM_017340561.1(HTRA2);XM_017340562.1(HTRA2);
GO:0045617	negative regulation of keratinocyte differentiation	5	0.0517058	2.30055	NM_001171402.1(HOXA7);XM_008255801.2(GRHL2);XM_008255802.2(GRHL2);XM_008255803.2(GRHL2);XM_017341465.1(GRHL2);
GO:0050700	CARD domain binding	5	0.0517058	2.30055	XM_002710888.3(MAVS);XM_008256262.2(MAVS);XM_008256263.2(MAVS);XM_008256264.2(MAVS);XM_017341756.1(MAVS);
GO:0051276	chromosome organization	5	0.0517058	2.30055	NM_001319575.1(MYC);XM_002710692.3(GEM);XM_008255749.2(GEM);XM_008255902.2(MYC);XM_017340986.1(MYC);
GO:0060373	regulation of ventricular cardiac muscle cell membrane depolarization	5	0.0517058	2.30055	XM_008260220.2(SCN3B);XM_008260221.2(SCN3B);XM_008260234.2(SCN3B);XM_008260241.2(SCN3B);XM_008266101.2(GPD1L);
GO:0060992	response to fungicide	5	0.0517058	2.30055	XM_002717590.3(KDM5B);XM_008268570.2(KDM5B);XM_008268571.2(KDM5B);XM_017347852.1(KDM5B);XM_017347853.1(KDM5B);
GO:0071651	positive regulation of chemokine (C-C motif) ligand 5 production	5	0.0517058	2.30055	XM_002710888.3(MAVS);XM_008256262.2(MAVS);XM_008256263.2(MAVS);XM_008256264.2(MAVS);XM_017341756.1(MAVS);
GO:1990454	L-type voltage-gated calcium channel complex	5	0.0517058	2.30055	NM_001101720.1(CACNA1S);NM_001136522.1(CACNA1C);XM_008271811.2(CACNG4);XM_017347580.1(CACNB2);XM_017347581.1(CACNB2);
GO:0006336	DNA replication-independent nucleosome assembly	5	0.0696946	2.13623	XM_002714954.3(LOC100353786);XM_008262452.2(LOC100343903);XM_008262456.2(LOC100349756);XM_017344939.1(LOC108177405);XM_017344948.1(LOC100346459);
GO:0008028	monocarboxylic acid transmembrane transporter activity	5	0.0696946	2.13623	XM_002712442.3(SLC16A14);XM_002718378.3(SLC16A12);XM_002718819.3(SLC16A13);XM_008270819.2(SLC16A13);XM_017349126.1(SLC16A13);
GO:0030224	monocyte differentiation	5	0.0696946	2.13623	XM_008257087.2(MYH9);XM_008258758.2(SP3);XM_008264379.2(PDE2A);XM_017344850.1(PDE2A);XM_017345155.1(VEGFA);
GO:0034612	response to tumor necrosis factor	5	0.0696946	2.13623	XM_008261434.2(TNFRSF11A);XM_008266242.2(NMNAT3);XM_008266243.2(NMNAT3);XM_008266244.2(NMNAT3);XM_008268558.2(CHI3L1);
GO:0060292	long-term synaptic depression	5	0.0696946	2.13623	XM_002708076.3(SLC24A2);XM_002714049.3(PLK2);XM_008249309.2(PTK2B);XM_008262939.2(SRF);XM_017337951.1(PTK2B);
GO:0061158	3'-UTR-mediated mRNA destabilization	5	0.0696946	2.13623	XM_002718063.3(RBM23);XM_002719544.3(ZFP36L1);XM_008257142.2(ZFP36);XM_017348194.1(RBM23);XM_017348419.1(CPEB3);
GO:0090190	positive regulation of branching involved in ureteric bud morphogenesis	5	0.0696946	2.13623	NM_001082638.1(AGTR2);XM_002712059.3(SMO);XM_008262127.2(GDNF);XM_008271874.2(SIX4);XM_017340179.1(PAX8);
GO:2001223	negative regulation of neuron migration	5	0.0696946	2.13623	XM_008257339.2(ADGRG1);XM_017342246.1(ADGRG1);XM_017342247.1(ADGRG1);XM_017342248.1(ADGRG1);XM_017342249.1(ADGRG1);
GO:0001508	action potential	5	0.0906713	1.99381	XM_002717104.3(SCARB2);XM_008257808.2(GRIN2A);XM_017346926.1(KCNMB3);XM_017348252.1(AKAP6);XM_017348253.1(AKAP6);
GO:0002053	positive regulation of mesenchymal cell proliferation	5	0.0906713	1.99381	XM_008266391.2(SHOX2);XM_008266589.1(CHRD);XM_017346951.1(CHRD);XM_017346952.1(CHRD);XM_017348683.1(BMPR1A);
GO:0003016	respiratory system process	5	0.0906713	1.99381	XM_002708207.3(ZFAND5);XM_002710860.2(TCF15);XM_008256401.2(ZFAND5);XM_008256405.2(ZFAND5);XM_017349796.1(LOC108178732);
GO:0003691	double-stranded telomeric DNA binding	5	0.0906713	1.99381	XM_002716146.2(ZBTB48);XM_008249069.2(HMBOX1);XM_008249075.2(HMBOX1);XM_017341093.1(PURA);XM_017346613.1(ZBTB48);
GO:0004309	exopolyphosphatase activity	5	0.0906713	1.99381	XM_008256610.2(PRUNE2);XM_008256617.2(PRUNE2);XM_008256623.2(PRUNE2);XM_017341927.1(PRUNE2);XM_017341931.1(PRUNE2);
GO:0005504	fatty acid binding	5	0.0906713	1.99381	XM_002711824.3(NDUFAB1);XM_002715522.3(SH3GLB1);XM_008264943.2(SH3GLB1);XM_008264944.2(SH3GLB1);XM_008264945.2(SH3GLB1);
GO:0006353	DNA-templated transcription, termination	5	0.0906713	1.99381	XM_002710942.3(XRN2);XM_008256330.2(XRN2);XM_008256331.2(XRN2);XM_017341775.1(XRN2);XM_017348893.1(POLR2A);
GO:0006798	polyphosphate catabolic process	5	0.0906713	1.99381	XM_008256610.2(PRUNE2);XM_008256617.2(PRUNE2);XM_008256623.2(PRUNE2);XM_017341927.1(PRUNE2);XM_017341931.1(PRUNE2);
GO:0008474	palmitoyl-(protein) hydrolase activity	5	0.0906713	1.99381	XM_002714299.3(PPT2);XM_002715982.3(LYPLA2);XM_008262617.2(PPT2);XM_008262618.2(PPT2);XM_008262619.2(PPT2);
GO:0010369	chromocenter	5	0.0906713	1.99381	XM_002711034.3(CBX5);XM_008256567.2(CBX5);XM_008256569.2(CBX5);XM_008256571.2(CBX5);XM_008257291.2(SALL1);
GO:0016554	cytidine to uridine editing	5	0.0906713	1.99381	XM_008275293.2(RBM47);XM_017350800.1(RBM47);XM_017350803.1(RBM47);XM_017350810.1(RBM47);XM_017350816.1(RBM47);
GO:0031527	filopodium membrane	5	0.0906713	1.99381	XM_008262082.2(MYO10);XM_008262083.2(MYO10);XM_008269632.2(ARF6);XM_017344656.1(MYO10);XM_017348832.1(ITGA3);
GO:0031748	D1 dopamine receptor binding	5	0.0906713	1.99381	NM_001171022.1(CAV2);XM_002718817.3(DLG4);XM_008256351.2(SNX5);XM_008270811.2(DLG4);XM_008270814.2(DLG4);
GO:0036158	outer dynein arm assembly	5	0.0906713	1.99381	XM_002719193.3(CCDC103);XM_008271619.2(CCDC103);XM_008271620.2(CCDC103);XM_008271621.2(CCDC103);XM_017349623.1(CCDC63);
GO:0045019	negative regulation of nitric oxide biosynthetic process	5	0.0906713	1.99381	XM_008256209.1(SIRPA);XM_017341726.1(SIRPA);XM_017341727.1(SIRPA);XM_017345438.1(LOC100350756);XM_017347847.1(LOC103351001);
GO:0046475	glycerophospholipid catabolic process	5	0.0906713	1.99381	XM_002709327.3(ENPP6);XM_002717770.3(PLA2G4F);XM_017338422.1(ENPP6);XM_017348100.1(PLA2G4F);XM_017348101.1(PLA2G4F);
GO:1903905	positive regulation of establishment of T cell polarity	5	0.0906713	1.99381	XM_008256091.2(DOCK8);XM_008256100.2(DOCK8);XM_008256104.2(DOCK8);XM_017341631.1(DOCK8);XM_017341632.1(DOCK8);
GO:0008637	apoptotic mitochondrial changes	5	0.114497	1.8692	XM_002712574.3(NDUFS1);XM_002718439.3(AIFM2);XM_008270016.2(AIFM2);XM_008272598.2(PIM2);XM_017346069.1(GCLM);
GO:0009967	positive regulation of signal transduction	5	0.114497	1.8692	XM_002709488.3(CDKN2AIP);XM_008259379.2(ADAMTS20);XM_017338377.1(CDKN2AIP);XM_017338381.1(CDKN2AIP);XM_017343267.1(ADAMTS20);
GO:0045190	isotype switching	5	0.114497	1.8692	XM_002713951.3(XRCC4);XM_008261904.2(XRCC4);XM_008261905.2(XRCC4);XM_017342360.1(EXOSC6);XM_017344563.1(XRCC4);
GO:0045741	positive regulation of epidermal growth factor-activated receptor activity	5	0.114497	1.8692	XM_008254277.2(TGFA);XM_008254281.2(TGFA);XM_008267330.2(FBXW7);XM_008270468.2(NEURL1);XM_017348531.1(NEURL1);
GO:0071294	cellular response to zinc ion	5	0.114497	1.8692	XM_002712602.3(CREB1);XM_008257808.2(GRIN2A);XM_008259047.2(CREB1);XM_008259050.2(CREB1);XM_017343062.1(CREB1);
GO:0098970	postsynaptic neurotransmitter receptor diffusion trapping	5	0.114497	1.8692	XM_002718817.3(DLG4);XM_008270811.2(DLG4);XM_008270814.2(DLG4);XM_008271811.2(CACNG4);XM_017349343.1(GPHN);
GO:0008353	RNA polymerase II CTD heptapeptide repeat kinase activity	5	0.140956	1.75924	XM_002712792.3(CDK8);XM_008259887.2(CDK8);XM_017343459.1(CDK8);XM_017344445.1(CDK13);XM_017344446.1(CDK13);
GO:0008569	ATP-dependent microtubule motor activity, minus-end-directed	5	0.140956	1.75924	XM_002709901.3(DYNC2LI1);XM_008270771.2(DNAH2);XM_017343219.1(DNAH7);XM_017344950.1(DNHD1);XM_017347761.1(DNAH14);
GO:0030510	regulation of BMP signaling pathway	5	0.140956	1.75924	XM_002714495.3(TFAP2B);XM_002718609.3(SFRP5);XM_017345177.1(TFAP2B);XM_017345182.1(TFAP2B);XM_017348832.1(ITGA3);
GO:0030676	Rac guanyl-nucleotide exchange factor activity	5	0.140956	1.75924	XM_008258457.2(ARHGEF4);XM_008259903.2(SPATA13);XM_017341248.1(DOCK2);XM_017343462.1(SPATA13);XM_017343464.1(SPATA13);
GO:0032982	myosin filament	5	0.140956	1.75924	NM_001082308.1(MYH11);NM_001163066.1(MYH13);XM_002718960.2(LOC100303760);XM_017341662.1(MYH7B);XM_017348206.1(MYH6);
GO:0033762	response to glucagon	5	0.140956	1.75924	XM_002712602.3(CREB1);XM_002712603.3(CREB1);XM_008259047.2(CREB1);XM_008259050.2(CREB1);XM_017343062.1(CREB1);
GO:0035024	negative regulation of Rho protein signal transduction	5	0.140956	1.75924	XM_008266759.2(HEG1);XM_017341140.1(ARAP3);XM_017342299.1(FAM65A);XM_017344770.1(CCDC125);XM_017348832.1(ITGA3);
GO:0045670	regulation of osteoclast differentiation	5	0.140956	1.75924	XM_008260390.2(UBASH3B);XM_008270652.2(ADAM8);XM_017342983.1(UBASH3B);XM_017348635.1(ADAM8);XM_017348636.1(ADAM8);
GO:0051899	membrane depolarization	5	0.140956	1.75924	XM_008260220.2(SCN3B);XM_008260221.2(SCN3B);XM_008260234.2(SCN3B);XM_008260241.2(SCN3B);XM_008271811.2(CACNG4);
GO:0071467	cellular response to pH	5	0.140956	1.75924	XM_008262501.2(GPLD1);XM_008262504.2(GPLD1);XM_008262505.2(GPLD1);XM_008262506.2(GPLD1);XM_017344961.1(GPLD1);
GO:1990126	retrograde transport, endosome to plasma membrane	5	0.140956	1.75924	XM_002717240.3(ANKRD50);XM_008267942.2(ANKRD50);XM_008269136.2(VPS39);XM_008269865.2(LOC100343496);XM_017348099.1(VPS39);
GO:0021772	olfactory bulb development	5	0.169775	1.66151	XM_002709372.3(SLIT2);XM_008259404.2(LRRK2);XM_008272620.2(ARX);XM_008274527.2(SLIT2);XM_017343230.1(FEZF1);
GO:0021952	central nervous system projection neuron axonogenesis	5	0.169775	1.66151	XM_008265706.2(EPHB2);XM_017346475.1(EPHB2);XM_017346476.1(EPHB2);XM_017346477.1(EPHB2);XM_017346479.1(EPHB2);
GO:0036120	cellular response to platelet-derived growth factor stimulus	5	0.169775	1.66151	XM_002712602.3(CREB1);XM_008259047.2(CREB1);XM_008259050.2(CREB1);XM_017341634.1(SRC);XM_017343062.1(CREB1);
GO:0042310	vasoconstriction	5	0.169775	1.66151	NM_001171153.1(HTR1D);XM_017345520.1(HTR1D);XM_017345521.1(HTR1D);XM_017345522.1(HTR1D);XM_017345524.1(HTR1D);
GO:0044322	endoplasmic reticulum quality control compartment	5	0.169775	1.66151	XM_002710786.3(EDEM2);XM_002718841.3(DERL2);XM_008258896.2(UGGT1);XM_017341661.1(EDEM2);XM_017348988.1(DERL2);
GO:0045657	positive regulation of monocyte differentiation	5	0.169775	1.66151	XM_002719544.3(ZFP36L1);XM_008269360.2(ACIN1);XM_017346012.1(CSF1);XM_017348198.1(ACIN1);XM_017348199.1(ACIN1);
GO:0045742	positive regulation of epidermal growth factor receptor signaling pathway	5	0.169775	1.66151	XM_008264367.2(ARAP1);XM_008270545.2(AFAP1L2);XM_008270546.2(AFAP1L2);XM_008270547.2(AFAP1L2);XM_008270548.2(AFAP1L2);
GO:0046935	1-phosphatidylinositol-3-kinase regulator activity	5	0.169775	1.66151	XM_002718969.3(PIK3R5);XM_008262302.2(PIK3R1);XM_008270735.2(PIK3R5);XM_017343842.1(CISH);XM_017344762.1(PIK3R1);
GO:0047498	calcium-dependent phospholipase A2 activity	5	0.169775	1.66151	XM_002717190.3(PLA2G12A);XM_002717770.3(PLA2G4F);XM_002719711.3(PLA2G3);XM_017348100.1(PLA2G4F);XM_017348101.1(PLA2G4F);
GO:0051646	mitochondrion localization	5	0.169775	1.66151	XM_002709580.2(LOC100359277);XM_002709582.2(LOC100338129);XM_002716001.3(MUL1);XM_008259404.2(LRRK2);XM_017346508.1(MUL1);
GO:0055075	potassium ion homeostasis	5	0.169775	1.66151	NM_001082649.1(SLC12A3);XM_002714495.3(TFAP2B);XM_008263942.2(KCNJ10);XM_017345177.1(TFAP2B);XM_017345182.1(TFAP2B);
GO:0070300	phosphatidic acid binding	5	0.169775	1.66151	XM_008258428.2(LOC100356443);XM_017342775.1(LOC100356443);XM_017342973.1(SESTD1);XM_017342974.1(SESTD1);XM_017342975.1(SESTD1);
GO:0000137	Golgi cis cisterna	5	0.200637	1.57406	XM_002711636.3(SMPD3);XM_008257514.2(SMPD3);XM_008257515.2(SMPD3);XM_008257517.2(SMPD3);XM_017342489.1(XYLT1);
GO:0043186	P granule	5	0.200637	1.57406	XM_008270535.2(TDRD1);XM_017342598.1(CARHSP1);XM_017349283.1(HELZ);XM_017349284.1(HELZ);XM_017349285.1(HELZ);
GO:0045987	positive regulation of smooth muscle contraction	5	0.200637	1.57406	XM_002717181.3(NPNT);XM_002717182.3(NPNT);XM_008262939.2(SRF);XM_008267522.2(NPNT);XM_008267523.2(NPNT);
GO:0048536	spleen development	5	0.200637	1.57406	XM_002717517.3(FLVCR1);XM_008258238.2(BARX1);XM_008268435.2(FLVCR1);XM_008268436.2(FLVCR1);XM_017347792.1(FLVCR1);
GO:0048854	brain morphogenesis	5	0.200637	1.57406	XM_008270954.2(SLC6A4);XM_008270955.2(SLC6A4);XM_008270956.2(SLC6A4);XM_008270959.2(SLC6A4);XM_017349146.1(SLC6A4);
GO:0061028	establishment of endothelial barrier	5	0.200637	1.57406	XM_002714075.3(MARVELD2);XM_008264379.2(PDE2A);XM_017343255.1(RAPGEF3);XM_017344771.1(MARVELD2);XM_017344850.1(PDE2A);
GO:0097427	microtubule bundle	5	0.200637	1.57406	XM_002708424.3(LOC100340551);XM_002709580.2(LOC100359277);XM_002709582.2(LOC100338129);XM_008254140.2(LOC100359024);XM_017349879.1(NUMA1);
GO:1900153	positive regulation of nuclear-transcribed mRNA catabolic process, deadenylation-dependent decay	5	0.200637	1.57406	NM_001082710.1(AGO2);XM_002719544.3(ZFP36L1);XM_008255797.2(PABPC1);XM_008257142.2(ZFP36);XM_017348419.1(CPEB3);
GO:0004180	carboxypeptidase activity	5	0.233195	1.49536	NM_001082395.1(ACE);XM_008255774.2(CPQ);XM_008261469.2(CNDP1);XM_008261470.2(CNDP1);XM_017344234.1(CNDP1);
GO:0005388	calcium-transporting ATPase activity	5	0.233195	1.49536	XM_002717580.3(ATP2B4);XM_008270872.2(ATP2A3);XM_017347847.1(LOC103351001);XM_017349061.1(ATP2A3);XM_017349062.1(ATP2A3);
GO:0006112	energy reserve metabolic process	5	0.233195	1.49536	XM_002714555.3(MRAP2);XM_017346218.1(LEPR);XM_017346219.1(LEPR);XM_017346222.1(LEPR);XM_017346224.1(LEPR);
GO:0009982	pseudouridine synthase activity	5	0.233195	1.49536	XM_002712650.3(PUS7L);XM_002717790.3(RPUSD2);XM_008259374.2(PUS7L);XM_008259376.2(PUS7L);XM_008259377.2(PUS7L);
GO:0010719	negative regulation of epithelial to mesenchymal transition	5	0.233195	1.49536	XM_008260997.2(LDLRAD4);XM_017343978.1(LDLRAD4);XM_017343980.1(LDLRAD4);XM_017348744.1(PBLD);XM_017348746.1(PBLD);
GO:0016805	dipeptidase activity	5	0.233195	1.49536	XM_002713733.3(SCRN1);XM_002714576.3(PM20D2);XM_008261469.2(CNDP1);XM_008261470.2(CNDP1);XM_017344234.1(CNDP1);
GO:0017069	snRNA binding	5	0.233195	1.49536	XM_002710179.3(GEMIN5);XM_008255311.2(GEMIN5);XM_008266708.2(NCBP2);XM_008266709.2(NCBP2);XM_017349242.1(HEXIM2);
GO:0035331	negative regulation of hippo signaling	5	0.233195	1.49536	XM_002710366.3(WWC1);XM_008250200.2(WWC2);XM_008255374.2(WWC1);XM_008267256.1(LOC100348369);XM_008269917.2(DLG5);
GO:0045216	cell-cell junction organization	5	0.233195	1.49536	XM_002714075.3(MARVELD2);XM_002718176.3(SMAD3);XM_017342776.1(LIMS2);XM_017344345.1(CCM2);XM_017344771.1(MARVELD2);
GO:0045453	bone resorption	5	0.233195	1.49536	XM_002709054.3(TRAF6);XM_008249309.2(PTK2B);XM_008269789.2(LRRK1);XM_017337951.1(PTK2B);XM_017341634.1(SRC);
GO:0046856	phosphatidylinositol dephosphorylation	5	0.233195	1.49536	XM_002718034.3(TMEM55B);XM_002718035.3(TMEM55B);XM_008263731.2(SYNJ2);XM_008272145.2(INPP5J);XM_017349797.1(INPPL1);
GO:0050773	regulation of dendrite development	5	0.233195	1.49536	XM_008258428.2(LOC100356443);XM_008272399.1(CDKL5);XM_008272400.2(CDKL5);XM_017342775.1(LOC100356443);XM_017349866.1(CDKL5);
GO:0061014	positive regulation of mRNA catabolic process	5	0.233195	1.49536	XM_002709704.3(PNPT1);XM_008255298.2(CNOT8);XM_008257032.2(GTPBP1);XM_008257142.2(ZFP36);XM_017341211.1(CNOT8);
GO:0070734	histone H3-K27 methylation	5	0.233195	1.49536	XM_002719407.3(EZH1);XM_008271515.2(EZH1);XM_008271516.2(EZH1);XM_008271518.2(EZH1);XM_008271519.2(EZH1);
GO:0005790	smooth endoplasmic reticulum	5	0.267093	1.42415	XM_008268985.2(MYO5A);XM_008268986.2(MYO5A);XM_008268988.2(MYO5A);XM_008268999.2(GBA2);XM_008271070.2(MYO1D);
GO:0031954	positive regulation of protein autophosphorylation	5	0.267093	1.42415	XM_017341634.1(SRC);XM_017345155.1(VEGFA);XM_017346602.1(TNKS1BP1);XM_017349937.1(RAP2C);XM_017349938.1(RAP2C);
GO:0032012	regulation of ARF protein signal transduction	5	0.267093	1.42415	XM_002712787.3(IQSEC3);XM_008259872.1(IQSEC3);XM_008270410.2(PSD);XM_017345391.1(ARFGEF3);XM_017349817.1(IQSEC2);
GO:0036444	calcium import into the mitochondrion	5	0.267093	1.42415	XM_002718431.3(MICU1);XM_008269980.2(MICU1);XM_008269981.2(MICU1);XM_017343997.1(AFG3L2);XM_017348717.1(MICU1);
GO:0045721	negative regulation of gluconeogenesis	5	0.267093	1.42415	XM_002710818.3(SOGA1);XM_017346218.1(LEPR);XM_017346219.1(LEPR);XM_017346222.1(LEPR);XM_017346224.1(LEPR);
GO:0050795	regulation of behavior	5	0.267093	1.42415	NM_001171153.1(HTR1D);XM_017345520.1(HTR1D);XM_017345521.1(HTR1D);XM_017345522.1(HTR1D);XM_017345524.1(HTR1D);
GO:0070201	regulation of establishment of protein localization	5	0.267093	1.42415	XM_002712365.3(EPB41L5);XM_008258468.2(EPB41L5);XM_017342786.1(EPB41L5);XM_017342787.1(EPB41L5);XM_017342789.1(EPB41L5);
GO:0006048	UDP-N-acetylglucosamine biosynthetic process	5	0.301968	1.35942	XM_002715958.3(UAP1);XM_002715959.3(UAP1);XM_008264157.2(UAP1);XM_008264158.2(UAP1);XM_008264159.2(UAP1);
GO:0010867	positive regulation of triglyceride biosynthetic process	5	0.301968	1.35942	XM_008262501.2(GPLD1);XM_008262504.2(GPLD1);XM_008262505.2(GPLD1);XM_008262506.2(GPLD1);XM_017344961.1(GPLD1);
GO:0035025	positive regulation of Rho protein signal transduction	5	0.301968	1.35942	XM_008257339.2(ADGRG1);XM_017342246.1(ADGRG1);XM_017342247.1(ADGRG1);XM_017342248.1(ADGRG1);XM_017342249.1(ADGRG1);
GO:0036151	phosphatidylcholine acyl-chain remodeling	5	0.301968	1.35942	XM_002717190.3(PLA2G12A);XM_002717770.3(PLA2G4F);XM_002719711.3(PLA2G3);XM_017348100.1(PLA2G4F);XM_017348101.1(PLA2G4F);
GO:0048469	cell maturation	5	0.301968	1.35942	XM_008261609.2(GHRHR);XM_017341787.1(BFSP1);XM_017347246.1(IL15);XM_017347247.1(IL15);XM_017347610.1(REN);
GO:0050482	arachidonic acid secretion	5	0.301968	1.35942	XM_002717190.3(PLA2G12A);XM_002717770.3(PLA2G4F);XM_002719711.3(PLA2G3);XM_017348100.1(PLA2G4F);XM_017348101.1(PLA2G4F);
GO:0070527	platelet aggregation	5	0.301968	1.35942	XM_002712034.3(PIK3CG);XM_002715311.3(PEAR1);XM_008258341.2(PIK3CG);XM_008260390.2(UBASH3B);XM_017342983.1(UBASH3B);
GO:0072583	clathrin-dependent endocytosis	5	0.301968	1.35942	XM_008265115.2(DNAJC6);XM_008265116.2(DNAJC6);XM_008265117.2(DNAJC6);XM_008265118.2(DNAJC6);XM_008265119.2(DNAJC6);
GO:0097193	intrinsic apoptotic signaling pathway	5	0.301968	1.35942	NM_001082049.2(CLU);XM_002719732.3(PPM1F);XM_008273906.2(CLU);XM_008273913.2(CLU);XM_017349612.1(PPM1F);
GO:0005164	tumor necrosis factor receptor binding	5	0.337469	1.30031	XM_002709054.3(TRAF6);XM_002720063.3(EDA);XM_008272738.2(EDA);XM_008272739.2(EDA);XM_017349960.1(EDA);
GO:0006071	glycerol metabolic process	5	0.337469	1.30031	XM_002712499.3(MOGAT1);XM_008270209.2(MYOF);XM_008270211.2(MYOF);XM_008270213.2(MYOF);XM_017343157.1(MOGAT1);
GO:0007020	microtubule nucleation	5	0.337469	1.30031	XM_002711777.3(NDE1);XM_002719686.3(EFCAB11);XM_008257793.2(NDE1);XM_008257794.2(NDE1);XM_017349485.1(EFCAB11);
GO:0007214	gamma-aminobutyric acid signaling pathway	5	0.337469	1.30031	XM_002716658.3(GPR156);XM_008255521.2(GABBR2);XM_008266046.2(PLCL2);XM_008266872.2(GPR156);XM_017340678.1(PHF24);
GO:0014032	neural crest cell development	5	0.337469	1.30031	XM_008255257.2(TCOF1);XM_008255258.2(TCOF1);XM_008255259.2(TCOF1);XM_008255260.2(TCOF1);XM_017348683.1(BMPR1A);
GO:0034329	cell junction assembly	5	0.337469	1.30031	XM_008255801.2(GRHL2);XM_008255802.2(GRHL2);XM_008255803.2(GRHL2);XM_017341465.1(GRHL2);XM_017342776.1(LIMS2);
GO:0046513	ceramide biosynthetic process	5	0.337469	1.30031	XM_008266431.2(SPTSSB);XM_017346888.1(SPTSSB);XM_017346889.1(SPTSSB);XM_017346890.1(SPTSSB);XM_017346891.1(SPTSSB);
GO:0051018	protein kinase A binding	5	0.337469	1.30031	XM_002716090.3(WASF2);XM_008259404.2(LRRK2);XM_017347165.1(CRYBG3);XM_017348252.1(AKAP6);XM_017348253.1(AKAP6);
GO:0060259	regulation of feeding behavior	5	0.337469	1.30031	XM_008263198.2(CNR1);XM_017346218.1(LEPR);XM_017346219.1(LEPR);XM_017346222.1(LEPR);XM_017346224.1(LEPR);
GO:0080111	DNA demethylation	5	0.337469	1.30031	XM_008254228.2(TET3);XM_008254229.2(TET3);XM_008254230.2(TET3);XM_008270043.2(TET1);XM_017348738.1(TET1);
GO:0097718	disordered domain specific binding	5	0.337469	1.30031	NM_001101718.1(RYR1);XM_008268985.2(MYO5A);XM_008268986.2(MYO5A);XM_008268988.2(MYO5A);XM_017349879.1(NUMA1);
GO:0099003	vesicle-mediated transport in synapse	5	0.337469	1.30031	XM_017346597.1(LOC100356725);XM_017346598.1(LOC100356725);XM_017346599.1(LOC100356725);XM_017346600.1(LOC100356725);XM_017346601.1(LOC100356725);
GO:0150012	positive regulation of neuron projection arborization	5	0.337469	1.30031	XM_002718817.3(DLG4);XM_008266621.2(DVL3);XM_008270807.2(DVL2);XM_008270811.2(DLG4);XM_008270814.2(DLG4);
GO:0001671	ATPase activator activity	5	0.373262	1.24613	XM_002709692.3(AHSA2);XM_002712324.3(DNAJC10);XM_002719389.3(DNAJC7);XM_008254360.2(AHSA2);XM_008271484.2(DNAJC7);
GO:0010586	miRNA metabolic process	5	0.373262	1.24613	XM_002711024.3(TARBP2);XM_008256539.2(TARBP2);XM_008262962.2(XPO5);XM_017345147.1(XPO5);XM_017345148.1(XPO5);
GO:0032592	integral component of mitochondrial membrane	5	0.373262	1.24613	XM_002718431.3(MICU1);XM_008263198.2(CNR1);XM_008269980.2(MICU1);XM_008269981.2(MICU1);XM_017348717.1(MICU1);
GO:0036148	phosphatidylglycerol acyl-chain remodeling	5	0.373262	1.24613	XM_002717190.3(PLA2G12A);XM_002717770.3(PLA2G4F);XM_002719711.3(PLA2G3);XM_017348100.1(PLA2G4F);XM_017348101.1(PLA2G4F);
GO:0044331	cell-cell adhesion mediated by cadherin	5	0.373262	1.24613	XM_008257378.2(CDH8);XM_008258338.2(CDHR3);XM_008258339.2(CDHR3);XM_017342753.1(CDHR3);XM_017344663.1(LOC100343059);
GO:0060048	cardiac muscle contraction	5	0.373262	1.24613	XM_008260220.2(SCN3B);XM_008260221.2(SCN3B);XM_008260234.2(SCN3B);XM_008260241.2(SCN3B);XM_017348206.1(MYH6);
GO:0005891	voltage-gated calcium channel complex	5	0.409034	1.19629	NM_001136522.1(CACNA1C);XM_002715945.3(CACHD1);XM_008259811.2(CACNA2D4);XM_008271296.2(CACNA1G);XM_017346216.1(PDE4B);
GO:0035729	cellular response to hepatocyte growth factor stimulus	5	0.409034	1.19629	XM_002712602.3(CREB1);XM_008259047.2(CREB1);XM_008259050.2(CREB1);XM_017343062.1(CREB1);XM_017343123.1(VIL1);
GO:0036152	phosphatidylethanolamine acyl-chain remodeling	5	0.409034	1.19629	XM_002717190.3(PLA2G12A);XM_002717770.3(PLA2G4F);XM_002719711.3(PLA2G3);XM_017348100.1(PLA2G4F);XM_017348101.1(PLA2G4F);
GO:0042307	positive regulation of protein import into nucleus	5	0.409034	1.19629	XM_002714070.3(PIK3R1);XM_008255932.2(LOC100357982);XM_008262302.2(PIK3R1);XM_017344761.1(PIK3R1);XM_017344762.1(PIK3R1);
GO:0050658	RNA transport	5	0.409034	1.19629	XM_017342437.1(RBFOX1);XM_017349565.1(ATXN2);XM_017349566.1(ATXN2);XM_017349567.1(ATXN2);XM_017349568.1(ATXN2);
GO:0086010	membrane depolarization during action potential	5	0.409034	1.19629	XM_008260220.2(SCN3B);XM_008260221.2(SCN3B);XM_008260234.2(SCN3B);XM_008260241.2(SCN3B);XM_008271296.2(CACNA1G);
GO:0000462	maturation of SSU-rRNA from tricistronic rRNA transcript (SSU-rRNA, 5.8S rRNA, LSU-rRNA)	5	0.444501	1.15028	XM_002710308.3(RPS14);XM_002710309.3(RPS14);XM_002720023.3(TSR2);XM_008256464.2(LOC100337691);XM_008269225.2(LOC100351184);
GO:0045930	negative regulation of mitotic cell cycle	5	0.444501	1.15028	XM_002718176.3(SMAD3);XM_008249315.2(TRIM35);XM_008263810.1(BRINP2);XM_017346266.1(DGKZ);XM_017347789.1(ANGEL2);
GO:0071398	cellular response to fatty acid	5	0.444501	1.15028	XM_002712602.3(CREB1);XM_008259047.2(CREB1);XM_008259050.2(CREB1);XM_017341634.1(SRC);XM_017343062.1(CREB1);
GO:2000010	positive regulation of protein localization to cell surface	5	0.444501	1.15028	NM_001171311.1(MAP1A);XM_008256154.2(TM9SF4);XM_008256155.2(TM9SF4);XM_008266101.2(GPD1L);XM_008268819.2(MAP1A);
GO:0010975	regulation of neuron projection development	5	0.479411	1.10767	XM_008257063.2(FBXO7);XM_008257064.2(FBXO7);XM_008258428.2(LOC100356443);XM_017342775.1(LOC100356443);XM_017349954.1(FRMD7);
GO:0030220	platelet formation	5	0.479411	1.10767	XM_008257087.2(MYH9);XM_008260544.2(NBEAL2);XM_008262939.2(SRF);XM_008265289.2(TAL1);XM_008274172.2(WDR1);
GO:0031492	nucleosomal DNA binding	5	0.479411	1.10767	NM_001205213.1(RCC1);XM_008260034.2(LOC103349074);XM_008262457.2(LOC100349246);XM_008265814.2(RCC1);XM_017344252.1(LOC100338650);
GO:0051560	mitochondrial calcium ion homeostasis	5	0.479411	1.10767	XM_002718431.3(MICU1);XM_008269980.2(MICU1);XM_008269981.2(MICU1);XM_017343997.1(AFG3L2);XM_017348717.1(MICU1);
GO:0102567	phospholipase A2 activity (consuming 1,2-dipalmitoylphosphatidylcholine)	5	0.479411	1.10767	XM_002717190.3(PLA2G12A);XM_002717770.3(PLA2G4F);XM_002719711.3(PLA2G3);XM_017348100.1(PLA2G4F);XM_017348101.1(PLA2G4F);
GO:0102568	phospholipase A2 activity consuming 1,2-dioleoylphosphatidylethanolamine)	5	0.479411	1.10767	XM_002717190.3(PLA2G12A);XM_002717770.3(PLA2G4F);XM_002719711.3(PLA2G3);XM_017348100.1(PLA2G4F);XM_017348101.1(PLA2G4F);
GO:0044291	cell-cell contact zone	5	0.513541	1.06811	XM_002714360.3(FLOT1);XM_008270262.2(OPALIN);XM_017345009.1(FLOT1);XM_017349937.1(RAP2C);XM_017349938.1(RAP2C);
GO:0097190	apoptotic signaling pathway	5	0.513541	1.06811	XM_002715049.3(FASTK);XM_008258094.2(CASP2);XM_008263900.2(FASTK);XM_008263902.2(FASTK);XM_017342178.1(DAPK1);
GO:1900063	regulation of peroxisome organization	5	0.513541	1.06811	XM_002710888.3(MAVS);XM_008256262.2(MAVS);XM_008256263.2(MAVS);XM_008256264.2(MAVS);XM_017341756.1(MAVS);
GO:0002230	positive regulation of defense response to virus by host	5	0.546704	1.03128	XM_002710888.3(MAVS);XM_008256262.2(MAVS);XM_008256263.2(MAVS);XM_008256264.2(MAVS);XM_017341756.1(MAVS);
GO:0003007	heart morphogenesis	5	0.546704	1.03128	XM_002711919.3(EPHB4);XM_017344687.1(NIPBL);XM_017344972.1(DCHS1);XM_017344974.1(DCHS1);XM_017349796.1(LOC108178732);
GO:0005719	nuclear euchromatin	5	0.546704	1.03128	XM_002712602.3(CREB1);XM_008259047.2(CREB1);XM_008259050.2(CREB1);XM_017343062.1(CREB1);XM_017348893.1(POLR2A);
GO:0022027	interkinetic nuclear migration	5	0.546704	1.03128	XM_008265146.2(DOCK7);XM_008265147.2(DOCK7);XM_008265148.2(DOCK7);XM_008265149.2(DOCK7);XM_017346241.1(DOCK7);
GO:0043024	ribosomal small subunit binding	5	0.546704	1.03128	XM_002711008.3(EIF4B);XM_002714035.2(DHX29);XM_008256499.2(EIF4B);XM_008271017.2(ERAL1);XM_017348952.1(ERAL1);
GO:0048387	negative regulation of retinoic acid receptor signaling pathway	5	0.546704	1.03128	XM_002709770.3(LOC100341926);XM_008254254.2(LOC100341926);XM_008254255.2(LOC100341926);XM_008272183.2(PRAME);XM_008272184.2(PRAME);
GO:0048678	response to axon injury	5	0.546704	1.03128	XM_008255779.2(MATN2);XM_008255780.2(MATN2);XM_008255781.2(MATN2);XM_008264290.2(NTRK1);XM_008271039.2(SARM1);
GO:0051085	chaperone cofactor-dependent protein refolding	5	0.546704	1.03128	XM_002714283.3(LOC100354037);XM_002714285.3(LOC100354435);XM_002719389.3(DNAJC7);XM_008262600.2(LOC100353783);XM_008271484.2(DNAJC7);
GO:0060045	positive regulation of cardiac muscle cell proliferation	5	0.546704	1.03128	XM_002713752.3(TBX20);XM_002714803.3(HEY2);XM_008261291.2(NCAM1);XM_017344423.1(TBX20);XM_017348683.1(BMPR1A);
GO:0097060	synaptic membrane	5	0.546704	1.03128	XM_008257378.2(CDH8);XM_008257808.2(GRIN2A);XM_008272515.2(CASK);XM_008272517.2(CASK);XM_017348832.1(ITGA3);
GO:0000077	DNA damage checkpoint	5	0.578741	0.996905	XM_002717167.3(CLOCK);XM_008267850.2(CLOCK);XM_008267851.2(CLOCK);XM_008267852.2(CLOCK);XM_008267853.2(CLOCK);
GO:0010033	response to organic substance	5	0.578741	0.996905	NM_001256900.1(GPX3);XM_002712059.3(SMO);XM_002712602.3(CREB1);XM_008259047.2(CREB1);XM_017343062.1(CREB1);
GO:0033137	negative regulation of peptidyl-serine phosphorylation	5	0.578741	0.996905	XM_002719732.3(PPM1F);XM_008262008.2(RACK1);XM_008266101.2(GPD1L);XM_008272145.2(INPP5J);XM_017349612.1(PPM1F);
GO:0035098	ESC/E(Z) complex	5	0.578741	0.996905	XM_002719407.3(EZH1);XM_008271515.2(EZH1);XM_008271516.2(EZH1);XM_008271518.2(EZH1);XM_008271519.2(EZH1);
GO:0045880	positive regulation of smoothened signaling pathway	5	0.578741	0.996905	XM_002709949.3(IFT172);XM_002712059.3(SMO);XM_008266391.2(SHOX2);XM_008269917.2(DLG5);XM_017340853.1(IFT172);
GO:0097109	neuroligin family protein binding	5	0.578741	0.996905	XM_002718817.3(DLG4);XM_008254418.2(NRXN1);XM_008270811.2(DLG4);XM_008270814.2(DLG4);XM_017340784.1(NRXN1);
GO:0016925	protein sumoylation	5	0.609527	0.964747	XM_008255648.2(EYA1);XM_008255649.2(EYA1);XM_017341390.1(EYA1);XM_017341392.1(EYA1);XM_017341393.1(EYA1);
GO:0043984	histone H4-K16 acetylation	5	0.609527	0.964747	NM_001171336.1(PHF20);XM_008255971.2(PHF20);XM_017339908.1(KANSL3);XM_017341622.1(PHF20);XM_017346796.1(MSL2);
GO:0009966	regulation of signal transduction	5	0.638964	0.934598	NM_001082744.2(PPP1R2);XM_002711500.3(SPRED3);XM_008272442.2(CNKSR2);XM_017342205.1(SPRED3);XM_017346649.1(PPP1R2);
GO:0002218	activation of innate immune response	5	0.693532	0.879622	XM_002710888.3(MAVS);XM_008256262.2(MAVS);XM_008256263.2(MAVS);XM_008256264.2(MAVS);XM_017341756.1(MAVS);
GO:0004622	lysophospholipase activity	5	0.693532	0.879622	XM_002711771.3(GDE1);XM_002717770.3(PLA2G4F);XM_008257779.2(GDE1);XM_017348100.1(PLA2G4F);XM_017348101.1(PLA2G4F);
GO:0005484	SNAP receptor activity	5	0.693532	0.879622	XM_002718900.3(GOSR1);XM_008270945.2(GOSR1);XM_008270947.2(GOSR1);XM_008270949.2(GOSR1);XM_017340921.1(STX18);
GO:0004550	nucleoside diphosphate kinase activity	5	0.718592	0.85449	XM_008265044.2(AK5);XM_017346801.1(NME9);XM_017346802.1(NME9);XM_017346803.1(NME9);XM_017346804.1(NME9);
GO:0007032	endosome organization	5	0.718592	0.85449	XM_002717973.3(VPS18);XM_008265171.2(HOOK1);XM_008272236.2(FAM109A);XM_008274709.2(PI4K2B);XM_017349624.1(FAM109A);
GO:0031397	negative regulation of protein ubiquitination	5	0.718592	0.85449	XM_002713054.3(KLHL40);XM_008255168.2(SH3RF2);XM_008255169.2(SH3RF2);XM_017341158.1(SH3RF2);XM_017341159.1(SH3RF2);
GO:2000114	regulation of establishment of cell polarity	5	0.718592	0.85449	XM_008249309.2(PTK2B);XM_008262008.2(RACK1);XM_008267768.1(RUFY3);XM_017337951.1(PTK2B);XM_017347501.1(RUFY3);
GO:0003684	damaged DNA binding	5	0.742154	0.830754	XM_002708127.3(RAD23B);XM_002708438.3(LOC100346681);XM_002708440.3(LOC100347458);XM_002708441.2(LOC100347712);XM_002708442.2(LOC100348204);
GO:0004519	endonuclease activity	5	0.742154	0.830754	XM_002710472.3(PXDNL);XM_002712078.3(SND1);XM_002717338.3(PGBD5);XM_002718909.3(ELAC2);XM_017341296.1(PXDNL);
GO:0030286	dynein complex	5	0.742154	0.830754	XM_002711390.3(DNAL4);XM_008270771.2(DNAH2);XM_017343219.1(DNAH7);XM_017344950.1(DNHD1);XM_017347761.1(DNAH14);
GO:0034453	microtubule anchoring	5	0.742154	0.830754	XM_008263850.2(CEP350);XM_008263851.2(CEP350);XM_008263852.2(CEP350);XM_008265932.2(PEX14);XM_017345646.1(CEP350);
GO:0035577	azurophil granule membrane	5	0.742154	0.830754	XM_002711443.3(CKAP4);XM_008264222.2(NCSTN);XM_008270775.2(CD68);XM_017342114.1(TOM1);XM_017342115.1(TOM1);
GO:0045333	cellular respiration	5	0.764228	0.808301	XM_002712574.3(NDUFS1);XM_002713854.3(TBRG4);XM_002718961.3(LOC100356833);XM_008261705.1(SLC25A13);XM_008261831.2(TBRG4);
GO:0006695	cholesterol biosynthetic process	5	0.784839	0.78703	NM_001082228.1(NPC1L1);NM_001171409.1(APOA5);XM_002715454.3(PMVK);XM_002719895.3(EBP);XM_017345849.1(PMVK);
GO:0008089	anterograde axonal transport	5	0.784839	0.78703	XM_008260258.2(TRAK1);XM_008269938.2(AP3M1);XM_017343681.1(TRAK1);XM_017343682.1(TRAK1);XM_017348696.1(AP3M1);
GO:0030488	tRNA methylation	5	0.784839	0.78703	XM_017341517.1(TRMT12);XM_017341518.1(TRMT12);XM_017345240.1(LOC100352086);XM_017347394.1(TRMT10A);XM_017347395.1(TRMT10A);
GO:0005385	zinc ion transmembrane transporter activity	5	0.804022	0.76685	XM_008254617.2(SLC30A3);XM_008256647.2(SLC39A5);XM_008256648.2(SLC39A5);XM_008256650.2(SLC39A5);XM_008256652.2(SLC39A5);
GO:0071889	14-3-3 protein binding	5	0.804022	0.76685	XM_002717532.3(KCNH1);XM_002719544.3(ZFP36L1);XM_008257142.2(ZFP36);XM_017337819.1(KIF13B);XM_017342299.1(FAM65A);
GO:0004623	phospholipase A2 activity	5	0.821823	0.747679	XM_002717190.3(PLA2G12A);XM_002717770.3(PLA2G4F);XM_002719711.3(PLA2G3);XM_017348100.1(PLA2G4F);XM_017348101.1(PLA2G4F);
GO:0007565	female pregnancy	5	0.821823	0.747679	XM_002711037.3(ITGA5);XM_002713210.3(SLC38A3);XM_008259345.2(ENDOU);XM_008262820.2(TEAD3);XM_017343257.1(ENDOU);
GO:0014068	positive regulation of phosphatidylinositol 3-kinase signaling	5	0.821823	0.747679	XM_002708266.3(SEMA4D);XM_002716117.3(FGR);XM_008265877.2(FGR);XM_008270269.2(UNC5B);XM_017347243.1(KDR);
GO:0022604	regulation of cell morphogenesis	5	0.821823	0.747679	XM_002713956.3(EFNA5);XM_008255283.2(SPARC);XM_008255285.2(SPARC);XM_008255286.2(SPARC);XM_017341204.1(SPARC);
GO:0030030	cell projection organization	5	0.821823	0.747679	XM_008253984.2(NPHP1);XM_008253986.2(NPHP1);XM_008254827.2(LOC103347840);XM_008257714.2(NUBP1);XM_017349970.1(PRICKLE3);
GO:0000123	histone acetyltransferase complex	5	0.838293	0.729443	NM_001171336.1(PHF20);XM_008255971.2(PHF20);XM_017339908.1(KANSL3);XM_017341060.1(JADE2);XM_017341622.1(PHF20);
GO:0008047	enzyme activator activity	5	0.838293	0.729443	NM_001171409.1(APOA5);XM_008268409.2(RAB3GAP2);XM_008269525.2(CTAGE5);XM_008269526.2(CTAGE5);XM_017347776.1(RAB3GAP2);
GO:0014704	intercalated disc	5	0.838293	0.729443	NM_001082036.1(KCNA5);NM_001171485.1(OBSL1);XM_002708190.3(PGM5);XM_017348252.1(AKAP6);XM_017348253.1(AKAP6);
GO:0030285	integral component of synaptic vesicle membrane	5	0.838293	0.729443	XM_002715409.3(SYT11);XM_002715627.3(SV2A);XM_008254617.2(SLC30A3);XM_017342800.1(TMEM163);XM_017345919.1(SV2A);
GO:0031226	intrinsic component of plasma membrane	5	0.838293	0.729443	XM_002714473.3(TNFRSF21);XM_002716725.3(ALCAM);XM_008263855.2(XPR1);XM_008267007.2(ALCAM);XM_017341825.1(ADCY6);
GO:0090141	positive regulation of mitochondrial fission	5	0.838293	0.729443	XM_002716001.3(MUL1);XM_017342085.1(MIEF1);XM_017342086.1(MIEF1);XM_017346508.1(MUL1);XM_017347243.1(KDR);
GO:0006977	DNA damage response, signal transduction by p53 class mediator resulting in cell cycle arrest	5	0.853492	0.712075	XM_002713231.3(PCBP4);XM_002714669.3(CDKN1A);XM_008255298.2(CNOT8);XM_008258094.2(CASP2);XM_017341211.1(CNOT8);
GO:0007140	male meiotic nuclear division	5	0.853492	0.712075	XM_002709770.3(LOC100341926);XM_008254254.2(LOC100341926);XM_008254255.2(LOC100341926);XM_008257266.2(TDRD12);XM_017342209.1(TDRD12);
GO:0031016	pancreas development	5	0.853492	0.712075	XM_002717044.3(NKX6-1);XM_002717990.3(MEIS2);XM_002717991.3(MEIS2);XM_008269236.2(MEIS2);XM_017348154.1(MEIS2);
GO:0032420	stereocilium	5	0.853492	0.712075	XM_008258382.2(DOCK4);XM_008258383.2(DOCK4);XM_008258384.2(DOCK4);XM_008258385.2(DOCK4);XM_017342765.1(DOCK4);
GO:0035249	synaptic transmission, glutamatergic	5	0.853492	0.712075	XM_002712751.3(CLSTN3);XM_008257378.2(CDH8);XM_008259773.2(CLSTN3);XM_017342431.1(SHC3);XM_017348010.1(UNC13C);
GO:0001958	endochondral ossification	5	0.86748	0.695515	XM_008260931.2(SIK3);XM_008260949.2(SIK3);XM_017347901.1(MMP14);XM_017348831.1(COL1A1);XM_017349797.1(INPPL1);
GO:0006805	xenobiotic metabolic process	5	0.86748	0.695515	XM_002709770.3(LOC100341926);XM_008254254.2(LOC100341926);XM_008254255.2(LOC100341926);XM_017347223.1(LOC100358544);XM_017348481.1(LOC103351405);
GO:0030670	phagocytic vesicle membrane	5	0.86748	0.695515	XM_002714864.3(RAB32);XM_008254914.2(ATG12);XM_008273049.2(RAB9B);XM_008273050.2(RAB9B);XM_017342560.1(CORO1A);
GO:0034774	secretory granule lumen	5	0.86748	0.695515	XM_002713290.3(PSMD6);XM_002716117.3(FGR);XM_008261964.2(PCSK1);XM_008265877.2(FGR);XM_017349338.1(GHDC);
GO:0043981	histone H4-K5 acetylation	5	0.880323	0.679708	NM_001171336.1(PHF20);XM_008255971.2(PHF20);XM_017339908.1(KANSL3);XM_017341060.1(JADE2);XM_017341622.1(PHF20);
GO:0043982	histone H4-K8 acetylation	5	0.880323	0.679708	NM_001171336.1(PHF20);XM_008255971.2(PHF20);XM_017339908.1(KANSL3);XM_017341060.1(JADE2);XM_017341622.1(PHF20);
GO:0045095	keratin filament	5	0.880323	0.679708	XM_002710996.3(LOC100351147);XM_002711005.2(KRT3);XM_002711115.2(KRT84);XM_008256486.2(KRT7);XM_017342157.1(KRT2);
GO:0030016	myofibril	5	0.892087	0.664603	NM_001082308.1(MYH11);NM_001163066.1(MYH13);XM_002718960.2(LOC100303760);XM_017342616.1(CALD1);XM_017348206.1(MYH6);
GO:0007130	synaptonemal complex assembly	5	0.902839	0.650155	XM_008270638.2(LOC100343081);XM_008270639.2(LOC100343081);XM_017342597.1(STAG3);XM_017348631.1(LOC103351453);XM_017348632.1(LOC103351453);
GO:0001103	RNA polymerase II repressing transcription factor binding	5	0.912645	0.636322	XM_002712271.3(BBS5);XM_017342911.1(BBS5);XM_017342913.1(BBS5);XM_017349932.1(YY2);XM_017349933.1(YY2);
GO:0007281	germ cell development	5	0.92157	0.623066	XM_008255128.2(DND1);XM_008270535.2(TDRD1);XM_017343772.1(LOC100350250);XM_017343774.1(LOC100350250);XM_017343775.1(LOC100350250);
GO:0048839	inner ear development	5	0.943681	0.586415	XM_002711332.3(LGR5);XM_002716987.2(ATOH1);XM_002718061.3(LRP10);XM_008256789.2(LGR5);XM_017344345.1(CCM2);
GO:0005782	peroxisomal matrix	5	0.955114	0.564286	XM_002711711.3(MLYCD);XM_002712307.3(AGPS);XM_008270201.2(IDE);XM_008272073.2(LOC103351687);XM_017348728.1(TYSND1);
GO:0051233	spindle midzone	5	0.959998	0.553836	XM_002710692.3(GEM);XM_002711137.3(RACGAP1);XM_008255749.2(GEM);XM_008256433.2(RACGAP1);XM_008256434.2(RACGAP1);
GO:0097009	energy homeostasis	5	0.96439	0.543766	XM_002714555.3(MRAP2);XM_017346218.1(LEPR);XM_017346219.1(LEPR);XM_017346222.1(LEPR);XM_017346224.1(LEPR);
GO:0000781	chromosome, telomeric region	5	0.971869	0.524687	XM_002716146.2(ZBTB48);XM_017346613.1(ZBTB48);XM_017348165.1(LOC100351437);XM_017348166.1(LOC100351437);XM_017348362.1(NSMCE3);
GO:0045165	cell fate commitment	5	0.971869	0.524687	XM_002711085.3(WNT1);XM_002714803.3(HEY2);XM_008265289.2(TAL1);XM_008265713.2(WNT4);XM_017348494.1(WNT8B);
GO:0006816	calcium ion transport	5	0.977867	0.506901	XM_008257808.2(GRIN2A);XM_008270872.2(ATP2A3);XM_017342560.1(CORO1A);XM_017349061.1(ATP2A3);XM_017349062.1(ATP2A3);
GO:0005179	hormone activity	5	0.980396	0.498453	XM_002708810.3(ADM);XM_002713770.3(INHBA);XM_008254814.2(POMC);XM_008273105.2(ENHO);XM_017345344.1(ADM);
GO:0048025	negative regulation of mRNA splicing, via spliceosome	5	0.982652	0.490281	XM_002711459.3(HNRNPL);XM_008269360.2(ACIN1);XM_017346529.1(SRSF4);XM_017348198.1(ACIN1);XM_017348199.1(ACIN1);
GO:0034644	cellular response to UV	5	0.989455	0.46011	XM_002717971.3(INO80);XM_008262302.2(PIK3R1);XM_017344762.1(PIK3R1);XM_017348137.1(INO80);XM_017348362.1(NSMCE3);
GO:0050830	defense response to Gram-positive bacterium	5	0.989455	0.46011	NM_001082033.1(DMBT1);XM_002716117.3(FGR);XM_008254684.2(LYG2);XM_008265877.2(FGR);XM_008271908.1(CHGA);
GO:0070301	cellular response to hydrogen peroxide	5	0.989455	0.46011	XM_002708603.2(TRPC6);XM_008256209.1(SIRPA);XM_008262243.1(TRPC6);XM_017341726.1(SIRPA);XM_017341727.1(SIRPA);
GO:0006446	regulation of translational initiation	5	0.990708	0.453139	XM_002711008.3(EIF4B);XM_002711501.3(EIF3K);XM_008256499.2(EIF4B);XM_008266708.2(NCBP2);XM_008266709.2(NCBP2);
GO:0051087	chaperone binding	5	0.99512	0.421227	XM_002709692.3(AHSA2);XM_002712324.3(DNAJC10);XM_008254360.2(AHSA2);XM_008255227.2(CDC37L1);XM_008258707.2(LRP2);
GO:0014070	response to organic cyclic compound	5	0.996247	0.409687	NM_001256900.1(GPX3);XM_002711164.3(ATF1);XM_017343159.1(ACSL3);XM_017347901.1(MMP14);XM_017348893.1(POLR2A);
GO:0030173	integral component of Golgi membrane	5	0.996247	0.409687	XM_002711789.3(TVP23A);XM_002719302.3(SLC35B1);XM_002719903.3(SLC35A2);XM_008272597.2(SLC35A2);XM_017342450.1(TVP23A);
GO:0008203	cholesterol metabolic process	5	0.998075	0.383425	XM_002719895.3(EBP);XM_017346218.1(LEPR);XM_017346219.1(LEPR);XM_017346222.1(LEPR);XM_017346224.1(LEPR);
GO:0005905	clathrin-coated pit	5	0.999358	0.347758	XM_002718061.3(LRP10);XM_008257271.1(LRP3);XM_008258707.2(LRP2);XM_017346017.1(SORT1);XM_017347028.1(TNK2);
GO:0043022	ribosome binding	5	0.999761	0.321582	XM_002710179.3(GEMIN5);XM_002711501.3(EIF3K);XM_008255311.2(GEMIN5);XM_008262008.2(RACK1);XM_017348419.1(CPEB3);
GO:0030032	lamellipodium assembly	5	0.999844	0.311533	XM_002716090.3(WASF2);XM_008258457.2(ARHGEF4);XM_008259903.2(SPATA13);XM_017343462.1(SPATA13);XM_017343464.1(SPATA13);
GO:0006260	DNA replication	5	1	0.216718	XM_002714568.3(ORC3);XM_008263194.2(ORC3);XM_008265251.2(ORC1);XM_008265252.2(ORC1);XM_017348365.1(PIF1);
GO:0002674	negative regulation of acute inflammatory response	6	2.17674e-05	5.98143	XM_002715419.3(ASH1L);XM_017345821.1(ASH1L);XM_017345822.1(ASH1L);XM_017345823.1(ASH1L);XM_017345824.1(ASH1L);XM_017345825.1(ASH1L);
GO:0007227	signal transduction downstream of smoothened	6	2.17674e-05	5.98143	XM_008260406.2(IFT122);XM_008260407.2(IFT122);XM_008260409.2(IFT122);XM_008260410.2(IFT122);XM_017343739.1(IFT122);XM_017343740.1(IFT122);
GO:0010573	vascular endothelial growth factor production	6	2.17674e-05	5.98143	XM_008257339.2(ADGRG1);XM_008267763.2(ADAMTS3);XM_017342246.1(ADGRG1);XM_017342247.1(ADGRG1);XM_017342248.1(ADGRG1);XM_017342249.1(ADGRG1);
GO:0010830	regulation of myotube differentiation	6	2.17674e-05	5.98143	XM_008271568.2(HDAC5);XM_017343252.1(HDAC7);XM_017343253.1(HDAC7);XM_017343254.1(HDAC7);XM_017349223.1(HDAC5);XM_017349224.1(HDAC5);
GO:0010983	positive regulation of high-density lipoprotein particle clearance	6	2.17674e-05	5.98143	NM_001195638.1(LIPG);XM_008262501.2(GPLD1);XM_008262504.2(GPLD1);XM_008262505.2(GPLD1);XM_008262506.2(GPLD1);XM_017344961.1(GPLD1);
GO:0021692	cerebellar Purkinje cell layer morphogenesis	6	2.17674e-05	5.98143	XM_017346935.1(SPTBN2);XM_017346936.1(SPTBN2);XM_017346939.1(SPTBN2);XM_017346945.1(SPTBN2);XM_017346947.1(SPTBN2);XM_017346950.1(SPTBN2);
GO:0021873	forebrain neuroblast division	6	2.17674e-05	5.98143	XM_002717171.3(LEF1);XM_008267504.2(LEF1);XM_008267505.2(LEF1);XM_008267506.2(LEF1);XM_008267507.2(LEF1);XM_008267508.2(LEF1);
GO:0032696	negative regulation of interleukin-13 production	6	2.17674e-05	5.98143	XM_002717171.3(LEF1);XM_008267504.2(LEF1);XM_008267505.2(LEF1);XM_008267506.2(LEF1);XM_008267507.2(LEF1);XM_008267508.2(LEF1);
GO:0032714	negative regulation of interleukin-5 production	6	2.17674e-05	5.98143	XM_002717171.3(LEF1);XM_008267504.2(LEF1);XM_008267505.2(LEF1);XM_008267506.2(LEF1);XM_008267507.2(LEF1);XM_008267508.2(LEF1);
GO:0034698	response to gonadotropin	6	2.17674e-05	5.98143	XM_002712808.3(FOXM1);XM_002712809.3(FOXM1);XM_008259662.2(FOXM1);XM_008259663.2(FOXM1);XM_008263749.1(MAS1);XM_017348832.1(ITGA3);
GO:0060033	anatomical structure regression	6	2.17674e-05	5.98143	XM_002717171.3(LEF1);XM_008267504.2(LEF1);XM_008267505.2(LEF1);XM_008267506.2(LEF1);XM_008267507.2(LEF1);XM_008267508.2(LEF1);
GO:0060971	embryonic heart tube left/right pattern formation	6	2.17674e-05	5.98143	XM_008260406.2(IFT122);XM_008260407.2(IFT122);XM_008260409.2(IFT122);XM_008260410.2(IFT122);XM_017343739.1(IFT122);XM_017343740.1(IFT122);
GO:0070970	interleukin-2 secretion	6	2.17674e-05	5.98143	XM_002718743.3(GPAM);XM_008270504.2(GPAM);XM_008270505.2(GPAM);XM_008270506.1(GPAM);XM_008270507.2(GPAM);XM_008270509.2(GPAM);
GO:0071899	negative regulation of estrogen receptor binding	6	2.17674e-05	5.98143	XM_002717171.3(LEF1);XM_008267504.2(LEF1);XM_008267505.2(LEF1);XM_008267506.2(LEF1);XM_008267507.2(LEF1);XM_008267508.2(LEF1);
GO:0098918	structural constituent of synapse	6	2.17674e-05	5.98143	XM_017346935.1(SPTBN2);XM_017346936.1(SPTBN2);XM_017346939.1(SPTBN2);XM_017346945.1(SPTBN2);XM_017346947.1(SPTBN2);XM_017346950.1(SPTBN2);
GO:0099189	postsynaptic spectrin-associated cytoskeleton	6	2.17674e-05	5.98143	XM_017346935.1(SPTBN2);XM_017346936.1(SPTBN2);XM_017346939.1(SPTBN2);XM_017346945.1(SPTBN2);XM_017346947.1(SPTBN2);XM_017346950.1(SPTBN2);
GO:1901187	regulation of ephrin receptor signaling pathway	6	2.17674e-05	5.98143	XM_017345053.1(ANKS1A);XM_017345054.1(ANKS1A);XM_017345055.1(ANKS1A);XM_017345056.1(ANKS1A);XM_017345057.1(ANKS1A);XM_017345058.1(ANKS1A);
GO:1902262	apoptotic process involved in blood vessel morphogenesis	6	2.17674e-05	5.98143	XM_002717171.3(LEF1);XM_008267504.2(LEF1);XM_008267505.2(LEF1);XM_008267506.2(LEF1);XM_008267507.2(LEF1);XM_008267508.2(LEF1);
GO:1903709	uterine gland development	6	2.17674e-05	5.98143	XM_002715419.3(ASH1L);XM_017345821.1(ASH1L);XM_017345822.1(ASH1L);XM_017345823.1(ASH1L);XM_017345824.1(ASH1L);XM_017345825.1(ASH1L);
GO:0030223	neutrophil differentiation	6	0.000130565	5.12694	XM_002717171.3(LEF1);XM_008267504.2(LEF1);XM_008267505.2(LEF1);XM_008267506.2(LEF1);XM_008267507.2(LEF1);XM_008267508.2(LEF1);
GO:0031089	platelet dense granule lumen	6	0.000130565	5.12694	NM_001082009.1(ITIH4);XM_017343628.1(ITIH4);XM_017343629.1(ITIH4);XM_017343630.1(ITIH4);XM_017343631.1(ITIH4);XM_017343632.1(ITIH4);
GO:0035068	micro-ribonucleoprotein complex	6	0.000130565	5.12694	NM_001082710.1(AGO2);XM_002711024.3(TARBP2);XM_008256539.2(TARBP2);XM_008262962.2(XPO5);XM_017345147.1(XPO5);XM_017345148.1(XPO5);
GO:0048069	eye pigmentation	6	0.000130565	5.12694	XM_002717171.3(LEF1);XM_008267504.2(LEF1);XM_008267505.2(LEF1);XM_008267506.2(LEF1);XM_008267507.2(LEF1);XM_008267508.2(LEF1);
GO:0048617	embryonic foregut morphogenesis	6	0.000130565	5.12694	XM_002712365.3(EPB41L5);XM_002718176.3(SMAD3);XM_008258468.2(EPB41L5);XM_017342786.1(EPB41L5);XM_017342787.1(EPB41L5);XM_017342789.1(EPB41L5);
GO:0060830	ciliary receptor clustering involved in smoothened signaling pathway	6	0.000130565	5.12694	XM_008260406.2(IFT122);XM_008260407.2(IFT122);XM_008260409.2(IFT122);XM_008260410.2(IFT122);XM_017343739.1(IFT122);XM_017343740.1(IFT122);
GO:0070236	negative regulation of activation-induced cell death of T cells	6	0.000130565	5.12694	XM_002718743.3(GPAM);XM_008270504.2(GPAM);XM_008270505.2(GPAM);XM_008270506.1(GPAM);XM_008270507.2(GPAM);XM_008270509.2(GPAM);
GO:0070633	transepithelial transport	6	0.000130565	5.12694	XM_008262501.2(GPLD1);XM_008262504.2(GPLD1);XM_008262505.2(GPLD1);XM_008262506.2(GPLD1);XM_017343805.1(SLC26A6);XM_017344961.1(GPLD1);
GO:0072092	ureteric bud invasion	6	0.000130565	5.12694	XM_008257291.2(SALL1);XM_008268162.2(KIF26B);XM_008268164.2(KIF26B);XM_008269253.2(FMN1);XM_008269254.2(FMN1);XM_017347700.1(LOC103350907);
GO:0072675	osteoclast fusion	6	0.000130565	5.12694	XM_002718708.3(SH3PXD2A);XM_002718709.3(SH3PXD2A);XM_008270470.2(SH3PXD2A);XM_008270652.2(ADAM8);XM_017348635.1(ADAM8);XM_017348636.1(ADAM8);
GO:0097374	sensory neuron axon guidance	6	0.000130565	5.12694	XM_008259014.2(NRP2);XM_008259015.2(NRP2);XM_008259016.2(NRP2);XM_008259017.2(NRP2);XM_008263905.2(GBX1);XM_017343056.1(NRP2);
GO:1902285	semaphorin-plexin signaling pathway involved in neuron projection guidance	6	0.000130565	5.12694	XM_008259014.2(NRP2);XM_008259015.2(NRP2);XM_008259016.2(NRP2);XM_008259017.2(NRP2);XM_017343056.1(NRP2);XM_017343829.1(SEMA3F);
GO:0016709	oxidoreductase activity, acting on paired donors, with incorporation or reduction of molecular oxygen, NAD(P)H as one donor, and incorporation of one atom of oxygen	6	0.000447769	4.48607	XM_002709770.3(LOC100341926);XM_002719654.3(COQ6);XM_008254254.2(LOC100341926);XM_008254255.2(LOC100341926);XM_008263645.2(MICAL1);XM_017345416.1(MICAL2);
GO:0030903	notochord development	6	0.000447769	4.48607	XM_017344351.1(COBL);XM_017344352.1(COBL);XM_017344353.1(COBL);XM_017344354.1(COBL);XM_017344355.1(COBL);XM_017344356.1(COBL);
GO:0032421	stereocilium bundle	6	0.000447769	4.48607	XM_008258382.2(DOCK4);XM_008258383.2(DOCK4);XM_008258384.2(DOCK4);XM_008258385.2(DOCK4);XM_008268426.2(USH2A);XM_017342765.1(DOCK4);
GO:0034685	integrin alphav-beta6 complex	6	0.000447769	4.48607	XM_017342882.1(ITGB6);XM_017342883.1(ITGB6);XM_017342884.1(ITGB6);XM_017342885.1(ITGB6);XM_017342886.1(ITGB6);XM_017342887.1(ITGB6);
GO:0035720	intraciliary anterograde transport	6	0.000447769	4.48607	XM_008260406.2(IFT122);XM_008260407.2(IFT122);XM_008260409.2(IFT122);XM_008260410.2(IFT122);XM_017343739.1(IFT122);XM_017343740.1(IFT122);
GO:0038044	transforming growth factor-beta secretion	6	0.000447769	4.48607	XM_017342882.1(ITGB6);XM_017342883.1(ITGB6);XM_017342884.1(ITGB6);XM_017342885.1(ITGB6);XM_017342886.1(ITGB6);XM_017342887.1(ITGB6);
GO:0043534	blood vessel endothelial cell migration	6	0.000447769	4.48607	XM_008249309.2(PTK2B);XM_008257087.2(MYH9);XM_008270652.2(ADAM8);XM_017337951.1(PTK2B);XM_017348635.1(ADAM8);XM_017348636.1(ADAM8);
GO:0050878	regulation of body fluid levels	6	0.000447769	4.48607	XM_008265706.2(EPHB2);XM_008266759.2(HEG1);XM_017346475.1(EPHB2);XM_017346476.1(EPHB2);XM_017346477.1(EPHB2);XM_017346479.1(EPHB2);
GO:2000323	negative regulation of glucocorticoid receptor signaling pathway	6	0.000447769	4.48607	XM_002717167.3(CLOCK);XM_008267850.2(CLOCK);XM_008267851.2(CLOCK);XM_008267852.2(CLOCK);XM_008267853.2(CLOCK);XM_017348920.1(PER1);
GO:0001672	regulation of chromatin assembly or disassembly	6	0.0011524	3.98762	XM_002712279.3(TLK1);XM_008271669.2(TLK2);XM_008271670.2(TLK2);XM_008271671.2(TLK2);XM_017342922.1(TLK1);XM_017349255.1(TLK2);
GO:0021861	forebrain radial glial cell differentiation	6	0.0011524	3.98762	XM_002717171.3(LEF1);XM_008267504.2(LEF1);XM_008267505.2(LEF1);XM_008267506.2(LEF1);XM_008267507.2(LEF1);XM_008267508.2(LEF1);
GO:0021943	formation of radial glial scaffolds	6	0.0011524	3.98762	XM_002717171.3(LEF1);XM_008267504.2(LEF1);XM_008267505.2(LEF1);XM_008267506.2(LEF1);XM_008267507.2(LEF1);XM_008267508.2(LEF1);
GO:0030854	positive regulation of granulocyte differentiation	6	0.0011524	3.98762	XM_002717171.3(LEF1);XM_008267504.2(LEF1);XM_008267505.2(LEF1);XM_008267506.2(LEF1);XM_008267507.2(LEF1);XM_008267508.2(LEF1);
GO:0032964	collagen biosynthetic process	6	0.0011524	3.98762	XM_008263046.2(TRAM2);XM_008263047.2(TRAM2);XM_008267763.2(ADAMTS3);XM_008271777.2(LOC100345019);XM_017344649.1(LOC100009353);XM_017348831.1(COL1A1);
GO:0035014	phosphatidylinositol 3-kinase regulator activity	6	0.0011524	3.98762	XM_002714070.3(PIK3R1);XM_002718884.3(WDR81);XM_008262302.2(PIK3R1);XM_008270929.2(WDR81);XM_017344761.1(PIK3R1);XM_017344762.1(PIK3R1);
GO:0035330	regulation of hippo signaling	6	0.0011524	3.98762	XM_002710366.3(WWC1);XM_002718921.3(NEK8);XM_008255374.2(WWC1);XM_008271018.2(NEK8);XM_008271019.2(NEK8);XM_017348948.1(NEK8);
GO:0036486	ventral trunk neural crest cell migration	6	0.0011524	3.98762	XM_008259014.2(NRP2);XM_008259015.2(NRP2);XM_008259016.2(NRP2);XM_008259017.2(NRP2);XM_017343056.1(NRP2);XM_017343829.1(SEMA3F);
GO:0048341	paraxial mesoderm formation	6	0.0011524	3.98762	XM_002717171.3(LEF1);XM_008267504.2(LEF1);XM_008267505.2(LEF1);XM_008267506.2(LEF1);XM_008267507.2(LEF1);XM_008267508.2(LEF1);
GO:0061551	trigeminal ganglion development	6	0.0011524	3.98762	XM_008259014.2(NRP2);XM_008259015.2(NRP2);XM_008259016.2(NRP2);XM_008259017.2(NRP2);XM_008271874.2(SIX4);XM_017343056.1(NRP2);
GO:0071377	cellular response to glucagon stimulus	6	0.0011524	3.98762	XM_008261833.2(ADCY1);XM_008269446.2(ADCY4);XM_008269447.2(ADCY4);XM_008269448.2(ADCY4);XM_017341825.1(ADCY6);XM_017348224.1(ADCY4);
GO:0072594	establishment of protein localization to organelle	6	0.0011524	3.98762	XM_008260406.2(IFT122);XM_008260407.2(IFT122);XM_008260409.2(IFT122);XM_008260410.2(IFT122);XM_017343739.1(IFT122);XM_017343740.1(IFT122);
GO:0097490	sympathetic neuron projection extension	6	0.0011524	3.98762	XM_008259014.2(NRP2);XM_008259015.2(NRP2);XM_008259016.2(NRP2);XM_008259017.2(NRP2);XM_017343056.1(NRP2);XM_017343829.1(SEMA3F);
GO:0097491	sympathetic neuron projection guidance	6	0.0011524	3.98762	XM_008259014.2(NRP2);XM_008259015.2(NRP2);XM_008259016.2(NRP2);XM_008259017.2(NRP2);XM_017343056.1(NRP2);XM_017343829.1(SEMA3F);
GO:1903699	tarsal gland development	6	0.0011524	3.98762	XM_002715419.3(ASH1L);XM_017345821.1(ASH1L);XM_017345822.1(ASH1L);XM_017345823.1(ASH1L);XM_017345824.1(ASH1L);XM_017345825.1(ASH1L);
GO:0001162	RNA polymerase II intronic transcription regulatory region sequence-specific DNA binding	6	0.00247305	3.58886	XM_002709642.2(VAX2);XM_008255623.2(NCOA2);XM_008255625.2(NCOA2);XM_008255626.2(NCOA2);XM_008255627.2(NCOA2);XM_017341389.1(NCOA2);
GO:0001972	retinoic acid binding	6	0.00247305	3.58886	XM_002709770.3(LOC100341926);XM_002715374.3(CRABP2);XM_002716901.3(LRAT);XM_008254254.2(LOC100341926);XM_008254255.2(LOC100341926);XM_017347293.1(LRAT);
GO:0010592	positive regulation of lamellipodium assembly	6	0.00247305	3.58886	XM_002711085.3(WNT1);XM_002712325.3(NCKAP1);XM_002716090.3(WASF2);XM_008258817.2(NCKAP1);XM_017342301.1(CARMIL2);XM_017349954.1(FRMD7);
GO:0010907	positive regulation of glucose metabolic process	6	0.00247305	3.58886	XM_008262501.2(GPLD1);XM_008262504.2(GPLD1);XM_008262505.2(GPLD1);XM_008262506.2(GPLD1);XM_017341634.1(SRC);XM_017344961.1(GPLD1);
GO:0022038	corpus callosum development	6	0.00247305	3.58886	XM_008265706.2(EPHB2);XM_008271357.2(RTN4RL2);XM_017346475.1(EPHB2);XM_017346476.1(EPHB2);XM_017346477.1(EPHB2);XM_017346479.1(EPHB2);
GO:0033160	positive regulation of protein import into nucleus, translocation	6	0.00247305	3.58886	XM_002710888.3(MAVS);XM_008256262.2(MAVS);XM_008256263.2(MAVS);XM_008256264.2(MAVS);XM_008259404.2(LRRK2);XM_017341756.1(MAVS);
GO:0034773	histone H4-K20 trimethylation	6	0.00247305	3.58886	XM_002714879.3(BEND3);XM_002717324.3(ARID4B);XM_008268244.2(ARID4B);XM_008268245.2(ARID4B);XM_008269712.2(ARID4A);XM_017347727.1(ARID4B);
GO:0042744	hydrogen peroxide catabolic process	6	0.00247305	3.58886	NM_001256900.1(GPX3);XM_002710472.3(PXDNL);XM_002717902.3(DUOX1);XM_002718686.3(PRDX3);XM_017341296.1(PXDNL);XM_017348073.1(DUOX1);
GO:0043931	ossification involved in bone maturation	6	0.00247305	3.58886	NM_001101718.1(RYR1);XM_002708266.3(SEMA4D);XM_017342489.1(XYLT1);XM_017344972.1(DCHS1);XM_017344974.1(DCHS1);XM_017347292.1(LOC103350669);
GO:0051481	negative regulation of cytosolic calcium ion concentration	6	0.00247305	3.58886	XM_002711636.3(SMPD3);XM_002718176.3(SMAD3);XM_008257514.2(SMPD3);XM_008257515.2(SMPD3);XM_008257517.2(SMPD3);XM_017345438.1(LOC100350756);
GO:0060340	positive regulation of type I interferon-mediated signaling pathway	6	0.00247305	3.58886	XM_002710888.3(MAVS);XM_008256262.2(MAVS);XM_008256263.2(MAVS);XM_008256264.2(MAVS);XM_008257322.2(NLRC5);XM_017341756.1(MAVS);
GO:1901222	regulation of NIK/NF-kappaB signaling	6	0.00247305	3.58886	XM_002715418.3(PTPN22);XM_002720063.3(EDA);XM_008264644.2(PTPN22);XM_008272738.2(EDA);XM_008272739.2(EDA);XM_017349960.1(EDA);
GO:0002418	immune response to tumor cell	6	0.00467326	3.2626	XM_008264362.1(ADAM15);XM_017345833.1(ADAM15);XM_017345834.1(ADAM15);XM_017345835.1(ADAM15);XM_017345838.1(ADAM15);XM_017345842.1(ADAM15);
GO:0005021	vascular endothelial growth factor-activated receptor activity	6	0.00467326	3.2626	XM_008259014.2(NRP2);XM_008259015.2(NRP2);XM_008259016.2(NRP2);XM_008259017.2(NRP2);XM_017343056.1(NRP2);XM_017347243.1(KDR);
GO:0007501	mesodermal cell fate specification	6	0.00467326	3.2626	XM_008255648.2(EYA1);XM_008255649.2(EYA1);XM_017340797.1(SIX2);XM_017341390.1(EYA1);XM_017341392.1(EYA1);XM_017341393.1(EYA1);
GO:0008376	acetylgalactosaminyltransferase activity	6	0.00467326	3.2626	XM_002712782.3(B4GALNT3);XM_002715054.3(CHPF2);XM_002717323.3(B3GALNT2);XM_008258701.2(B3GALT1);XM_008259851.2(B4GALNT3);XM_008259853.2(B4GALNT3);
GO:0035326	enhancer binding	6	0.00467326	3.2626	XM_002717171.3(LEF1);XM_008267504.2(LEF1);XM_008267505.2(LEF1);XM_008267506.2(LEF1);XM_008267507.2(LEF1);XM_008267508.2(LEF1);
GO:0042809	vitamin D receptor binding	6	0.00467326	3.2626	XM_002719348.3(MED24);XM_002720091.3(MED12);XM_008271193.2(MED13);XM_008271429.2(MED24);XM_017349063.1(MED13);XM_017349191.1(MED24);
GO:0050908	detection of light stimulus involved in visual perception	6	0.00467326	3.2626	XM_002715802.3(GNAT2);XM_008259811.2(CACNA2D4);XM_008259895.2(LOC100358874);XM_008259898.2(LOC100358874);XM_008264735.2(GNAT2);XM_017342255.1(CNGB1);
GO:0060561	apoptotic process involved in morphogenesis	6	0.00467326	3.2626	XM_002717171.3(LEF1);XM_008267504.2(LEF1);XM_008267505.2(LEF1);XM_008267506.2(LEF1);XM_008267507.2(LEF1);XM_008267508.2(LEF1);
GO:0000338	protein deneddylation	6	0.0080333	2.99072	XM_002712894.3(COPS7A);XM_008259754.2(COPS7A);XM_008259755.2(COPS7A);XM_008259756.2(COPS7A);XM_017343194.1(COPS7B);XM_017343411.1(COPS7A);
GO:0006501	C-terminal protein lipidation	6	0.0080333	2.99072	XM_008254914.2(ATG12);XM_008262501.2(GPLD1);XM_008262504.2(GPLD1);XM_008262505.2(GPLD1);XM_008262506.2(GPLD1);XM_017344961.1(GPLD1);
GO:0032453	histone demethylase activity (H3-K4 specific)	6	0.0080333	2.99072	XM_002717590.3(KDM5B);XM_008268570.2(KDM5B);XM_008268571.2(KDM5B);XM_008272078.2(C20H14orf169);XM_017347852.1(KDM5B);XM_017347853.1(KDM5B);
GO:0033153	T cell receptor V(D)J recombination	6	0.0080333	2.99072	XM_002717171.3(LEF1);XM_008267504.2(LEF1);XM_008267505.2(LEF1);XM_008267506.2(LEF1);XM_008267507.2(LEF1);XM_008267508.2(LEF1);
GO:0034720	histone H3-K4 demethylation	6	0.0080333	2.99072	XM_002717590.3(KDM5B);XM_008268570.2(KDM5B);XM_008268571.2(KDM5B);XM_008272078.2(C20H14orf169);XM_017347852.1(KDM5B);XM_017347853.1(KDM5B);
GO:0045063	T-helper 1 cell differentiation	6	0.0080333	2.99072	XM_002717171.3(LEF1);XM_008267504.2(LEF1);XM_008267505.2(LEF1);XM_008267506.2(LEF1);XM_008267507.2(LEF1);XM_008267508.2(LEF1);
GO:0071864	positive regulation of cell proliferation in bone marrow	6	0.0080333	2.99072	XM_002717171.3(LEF1);XM_008267504.2(LEF1);XM_008267505.2(LEF1);XM_008267506.2(LEF1);XM_008267507.2(LEF1);XM_008267508.2(LEF1);
GO:0072383	plus-end-directed vesicle transport along microtubule	6	0.0080333	2.99072	XM_002713251.3(FYCO1);XM_008260514.2(FYCO1);XM_008260515.2(FYCO1);XM_008268007.2(KIF5B);XM_017343761.1(FYCO1);XM_017343762.1(FYCO1);
GO:0072384	organelle transport along microtubule	6	0.0080333	2.99072	XM_002709977.3(KIF3C);XM_002712665.3(BORCS5);XM_008254660.2(KIF3C);XM_008259614.2(BORCS5);XM_017347621.1(ARHGAP21);XM_017347698.1(LOC103350906);
GO:0032635	interleukin-6 production	6	0.0128313	2.76066	XM_002715419.3(ASH1L);XM_017345821.1(ASH1L);XM_017345822.1(ASH1L);XM_017345823.1(ASH1L);XM_017345824.1(ASH1L);XM_017345825.1(ASH1L);
GO:0032727	positive regulation of interferon-alpha production	6	0.0128313	2.76066	XM_002710888.3(MAVS);XM_008256262.2(MAVS);XM_008256263.2(MAVS);XM_008256264.2(MAVS);XM_017341756.1(MAVS);XM_017343776.1(LOC108177102);
GO:0046470	phosphatidylcholine metabolic process	6	0.0128313	2.76066	NM_001171409.1(APOA5);XM_008262501.2(GPLD1);XM_008262504.2(GPLD1);XM_008262505.2(GPLD1);XM_008262506.2(GPLD1);XM_017344961.1(GPLD1);
GO:0046632	alpha-beta T cell differentiation	6	0.0128313	2.76066	XM_002717171.3(LEF1);XM_008267504.2(LEF1);XM_008267505.2(LEF1);XM_008267506.2(LEF1);XM_008267507.2(LEF1);XM_008267508.2(LEF1);
GO:0048665	neuron fate specification	6	0.0128313	2.76066	XM_008255648.2(EYA1);XM_008255649.2(EYA1);XM_017341390.1(EYA1);XM_017341392.1(EYA1);XM_017341393.1(EYA1);XM_017346315.1(DMRTA2);
GO:0048669	collateral sprouting in absence of injury	6	0.0128313	2.76066	XM_017344351.1(COBL);XM_017344352.1(COBL);XM_017344353.1(COBL);XM_017344354.1(COBL);XM_017344355.1(COBL);XM_017344356.1(COBL);
GO:1904628	cellular response to phorbol 13-acetate 12-myristate	6	0.0128313	2.76066	XM_008264362.1(ADAM15);XM_017345833.1(ADAM15);XM_017345834.1(ADAM15);XM_017345835.1(ADAM15);XM_017345838.1(ADAM15);XM_017345842.1(ADAM15);
GO:2001241	positive regulation of extrinsic apoptotic signaling pathway in absence of ligand	6	0.0128313	2.76066	XM_002709712.3(HTRA2);XM_002713770.3(INHBA);XM_017340552.1(HTRA2);XM_017340559.1(HTRA2);XM_017340561.1(HTRA2);XM_017340562.1(HTRA2);
GO:0001944	vasculature development	6	0.0193259	2.56347	XM_002707991.3(RECK);XM_002708207.3(ZFAND5);XM_008256401.2(ZFAND5);XM_008256405.2(ZFAND5);XM_017344345.1(CCM2);XM_017344991.1(NOTCH4);
GO:0021914	negative regulation of smoothened signaling pathway involved in ventral spinal cord patterning	6	0.0193259	2.56347	XM_008260406.2(IFT122);XM_008260407.2(IFT122);XM_008260409.2(IFT122);XM_008260410.2(IFT122);XM_017343739.1(IFT122);XM_017343740.1(IFT122);
GO:0036124	histone H3-K9 trimethylation	6	0.0193259	2.56347	XM_002714879.3(BEND3);XM_002717324.3(ARID4B);XM_008268244.2(ARID4B);XM_008268245.2(ARID4B);XM_008269712.2(ARID4A);XM_017347727.1(ARID4B);
GO:0042473	outer ear morphogenesis	6	0.0193259	2.56347	XM_008255648.2(EYA1);XM_008255649.2(EYA1);XM_008257291.2(SALL1);XM_017341390.1(EYA1);XM_017341392.1(EYA1);XM_017341393.1(EYA1);
GO:0050811	GABA receptor binding	6	0.0193259	2.56347	XM_008260258.2(TRAK1);XM_008266046.2(PLCL2);XM_008271885.2(AKAP5);XM_008271886.2(AKAP5);XM_017343681.1(TRAK1);XM_017343682.1(TRAK1);
GO:0060831	smoothened signaling pathway involved in dorsal/ventral neural tube patterning	6	0.0193259	2.56347	XM_008260406.2(IFT122);XM_008260407.2(IFT122);XM_008260409.2(IFT122);XM_008260410.2(IFT122);XM_017343739.1(IFT122);XM_017343740.1(IFT122);
GO:1990763	arrestin family protein binding	6	0.0193259	2.56347	XM_002712602.3(CREB1);XM_002715804.3(GPR61);XM_008259047.2(CREB1);XM_008259050.2(CREB1);XM_017340939.1(GPR135);XM_017343062.1(CREB1);
GO:0006939	smooth muscle contraction	6	0.0277411	2.39257	NM_001082308.1(MYH11);NM_001171153.1(HTR1D);XM_017345520.1(HTR1D);XM_017345521.1(HTR1D);XM_017345522.1(HTR1D);XM_017345524.1(HTR1D);
GO:0008271	secondary active sulfate transmembrane transporter activity	6	0.0277411	2.39257	XM_002714640.3(SLC26A8);XM_008262830.2(SLC26A8);XM_008262831.2(SLC26A8);XM_008262833.2(SLC26A8);XM_008268506.2(SLC26A9);XM_017343805.1(SLC26A6);
GO:0010172	embryonic body morphogenesis	6	0.0277411	2.39257	XM_008260406.2(IFT122);XM_008260407.2(IFT122);XM_008260409.2(IFT122);XM_008260410.2(IFT122);XM_017343739.1(IFT122);XM_017343740.1(IFT122);
GO:0019531	oxalate transmembrane transporter activity	6	0.0277411	2.39257	XM_002714640.3(SLC26A8);XM_008262830.2(SLC26A8);XM_008262831.2(SLC26A8);XM_008262833.2(SLC26A8);XM_008268506.2(SLC26A9);XM_017343805.1(SLC26A6);
GO:0031435	mitogen-activated protein kinase kinase kinase binding	6	0.0277411	2.39257	XM_002709054.3(TRAF6);XM_002714665.3(STK38);XM_008262841.2(STK38);XM_008263627.2(SASH1);XM_008263629.2(SASH1);XM_017345411.1(SASH1);
GO:0033077	T cell differentiation in thymus	6	0.0277411	2.39257	XM_002711085.3(WNT1);XM_002713951.3(XRCC4);XM_002719544.3(ZFP36L1);XM_008261904.2(XRCC4);XM_008261905.2(XRCC4);XM_017344563.1(XRCC4);
GO:0033120	positive regulation of RNA splicing	6	0.0277411	2.39257	XM_002714070.3(PIK3R1);XM_008262302.2(PIK3R1);XM_008270500.2(RBM20);XM_017344761.1(PIK3R1);XM_017344762.1(PIK3R1);XM_017348893.1(POLR2A);
GO:0035050	embryonic heart tube development	6	0.0277411	2.39257	XM_008260406.2(IFT122);XM_008260407.2(IFT122);XM_008260409.2(IFT122);XM_008260410.2(IFT122);XM_017343739.1(IFT122);XM_017343740.1(IFT122);
GO:0040029	regulation of gene expression, epigenetic	6	0.0277411	2.39257	XM_008271568.2(HDAC5);XM_017343252.1(HDAC7);XM_017343253.1(HDAC7);XM_017343254.1(HDAC7);XM_017349223.1(HDAC5);XM_017349224.1(HDAC5);
GO:0070679	inositol 1,4,5 trisphosphate binding	6	0.0277411	2.39257	NM_001082779.1(TRPC5);XM_002708603.2(TRPC6);XM_008259501.2(ITPR2);XM_008262243.1(TRPC6);XM_008266046.2(PLCL2);XM_017343319.1(ITPR2);
GO:0070886	positive regulation of calcineurin-NFAT signaling cascade	6	0.0277411	2.39257	XM_008265979.2(CAMTA1);XM_008265981.2(CAMTA1);XM_008265982.2(CAMTA1);XM_008272297.2(SPPL3);XM_017348252.1(AKAP6);XM_017348253.1(AKAP6);
GO:1902004	positive regulation of amyloid-beta formation	6	0.0277411	2.39257	XM_008257045.2(LOC100341681);XM_008258312.2(GSAP);XM_017342096.1(LOC100341681);XM_017342097.1(LOC100341681);XM_017342100.1(LOC100341681);XM_017342101.1(LOC100341681);
GO:0002675	positive regulation of acute inflammatory response	6	0.0382555	2.24304	XM_002712034.3(PIK3CG);XM_008258341.2(PIK3CG);XM_008270652.2(ADAM8);XM_017348635.1(ADAM8);XM_017348636.1(ADAM8);XM_017348637.1(ADAM8);
GO:0006335	DNA replication-dependent nucleosome assembly	6	0.0382555	2.24304	XM_002714954.3(LOC100353786);XM_008262452.2(LOC100343903);XM_008262456.2(LOC100349756);XM_008262457.2(LOC100349246);XM_017344939.1(LOC108177405);XM_017344948.1(LOC100346459);
GO:0006349	regulation of gene expression by genetic imprinting	6	0.0382555	2.24304	XM_002717324.3(ARID4B);XM_008268244.2(ARID4B);XM_008268245.2(ARID4B);XM_008269712.2(ARID4A);XM_017340920.1(DNMT3A);XM_017347727.1(ARID4B);
GO:0030212	hyaluronan metabolic process	6	0.0382555	2.24304	NM_001082009.1(ITIH4);XM_017343628.1(ITIH4);XM_017343629.1(ITIH4);XM_017343630.1(ITIH4);XM_017343631.1(ITIH4);XM_017343632.1(ITIH4);
GO:0033391	chromatoid body	6	0.0382555	2.24304	XM_002717167.3(CLOCK);XM_008267850.2(CLOCK);XM_008267851.2(CLOCK);XM_008267852.2(CLOCK);XM_008267853.2(CLOCK);XM_008270535.2(TDRD1);
GO:0035580	specific granule lumen	6	0.0382555	2.24304	XM_008259684.2(CRACR2A);XM_008267041.2(NIT2);XM_008268558.2(CHI3L1);XM_017341248.1(DOCK2);XM_017347155.1(NIT2);XM_017349338.1(GHDC);
GO:0043249	erythrocyte maturation	6	0.0382555	2.24304	XM_002717517.3(FLVCR1);XM_008251483.2(PTBP3);XM_008265289.2(TAL1);XM_008268435.2(FLVCR1);XM_008268436.2(FLVCR1);XM_017347792.1(FLVCR1);
GO:0043409	negative regulation of MAPK cascade	6	0.0382555	2.24304	XM_002715419.3(ASH1L);XM_017345821.1(ASH1L);XM_017345822.1(ASH1L);XM_017345823.1(ASH1L);XM_017345824.1(ASH1L);XM_017345825.1(ASH1L);
GO:0051047	positive regulation of secretion	6	0.0382555	2.24304	XM_008262501.2(GPLD1);XM_008262504.2(GPLD1);XM_008262505.2(GPLD1);XM_008262506.2(GPLD1);XM_017343159.1(ACSL3);XM_017344961.1(GPLD1);
GO:0086002	cardiac muscle cell action potential involved in contraction	6	0.0382555	2.24304	XM_002716514.3(FGF12);XM_008260220.2(SCN3B);XM_008260221.2(SCN3B);XM_008260234.2(SCN3B);XM_008260241.2(SCN3B);XM_008271296.2(CACNA1G);
GO:1901166	neural crest cell migration involved in autonomic nervous system development	6	0.0382555	2.24304	XM_008259014.2(NRP2);XM_008259015.2(NRP2);XM_008259016.2(NRP2);XM_008259017.2(NRP2);XM_017343056.1(NRP2);XM_017343829.1(SEMA3F);
GO:1990910	response to hypobaric hypoxia	6	0.0382555	2.24304	XM_008264362.1(ADAM15);XM_017345833.1(ADAM15);XM_017345834.1(ADAM15);XM_017345835.1(ADAM15);XM_017345838.1(ADAM15);XM_017345842.1(ADAM15);
GO:0015297	antiporter activity	6	0.0509943	2.11109	XM_002713210.3(SLC38A3);XM_002716306.3(LOC100356209);XM_008266448.2(LOC100356727);XM_008272337.2(CLCN5);XM_008272338.2(CLCN5);XM_008272339.2(CLCN5);
GO:0035458	cellular response to interferon-beta	6	0.0509943	2.11109	XM_002709704.3(PNPT1);XM_002709712.3(HTRA2);XM_017340552.1(HTRA2);XM_017340559.1(HTRA2);XM_017340561.1(HTRA2);XM_017340562.1(HTRA2);
GO:0043923	positive regulation by host of viral transcription	6	0.0509943	2.11109	XM_002717171.3(LEF1);XM_008267504.2(LEF1);XM_008267505.2(LEF1);XM_008267506.2(LEF1);XM_008267507.2(LEF1);XM_008267508.2(LEF1);
GO:0045780	positive regulation of bone resorption	6	0.0509943	2.11109	XM_008261434.2(TNFRSF11A);XM_008270652.2(ADAM8);XM_017341183.1(PPARGC1B);XM_017348635.1(ADAM8);XM_017348636.1(ADAM8);XM_017348637.1(ADAM8);
GO:0080182	histone H3-K4 trimethylation	6	0.0509943	2.11109	XM_002713236.3(WDR82);XM_002714879.3(BEND3);XM_008254228.2(TET3);XM_008254229.2(TET3);XM_008254230.2(TET3);XM_008269712.2(ARID4A);
GO:0090734	site of DNA damage	6	0.0509943	2.11109	XM_002711034.3(CBX5);XM_008256567.2(CBX5);XM_008256569.2(CBX5);XM_008256571.2(CBX5);XM_008257611.2(RFWD3);XM_008257612.2(RFWD3);
GO:0007585	respiratory gaseous exchange	6	0.0660263	1.99381	XM_002715724.3(MAN1A2);XM_008257073.2(CSF2RB);XM_008257074.2(CSF2RB);XM_008257075.2(CSF2RB);XM_008260046.2(DACH1);XM_017342108.1(CSF2RB);
GO:0015108	chloride transmembrane transporter activity	6	0.0660263	1.99381	XM_002714640.3(SLC26A8);XM_008262830.2(SLC26A8);XM_008262831.2(SLC26A8);XM_008262833.2(SLC26A8);XM_008268506.2(SLC26A9);XM_017343805.1(SLC26A6);
GO:0071480	cellular response to gamma radiation	6	0.0660263	1.99381	XM_008255776.2(TSPYL5);XM_008255777.2(TSPYL5);XM_008271669.2(TLK2);XM_008271670.2(TLK2);XM_008271671.2(TLK2);XM_017349255.1(TLK2);
GO:0098641	cadherin binding involved in cell-cell adhesion	6	0.0660263	1.99381	XM_002711469.3(PAK4);XM_008257149.2(PAK4);XM_008257150.2(PAK4);XM_008257151.2(PAK4);XM_008257152.2(PAK4);XM_008257153.2(PAK4);
GO:0032041	NAD-dependent histone deacetylase activity (H3-K14 specific)	6	0.0833628	1.88887	XM_008271568.2(HDAC5);XM_017343252.1(HDAC7);XM_017343253.1(HDAC7);XM_017343254.1(HDAC7);XM_017349223.1(HDAC5);XM_017349224.1(HDAC5);
GO:0032720	negative regulation of tumor necrosis factor production	6	0.0833628	1.88887	XM_002715418.3(PTPN22);XM_008256209.1(SIRPA);XM_008262546.2(NFKBIL1);XM_008264644.2(PTPN22);XM_017341726.1(SIRPA);XM_017341727.1(SIRPA);
GO:0035137	hindlimb morphogenesis	6	0.0833628	1.88887	XM_002714495.3(TFAP2B);XM_008269253.2(FMN1);XM_008269254.2(FMN1);XM_017345177.1(TFAP2B);XM_017345182.1(TFAP2B);XM_017348683.1(BMPR1A);
GO:1990782	protein tyrosine kinase binding	6	0.0833628	1.88887	XM_008256209.1(SIRPA);XM_008262388.2(NEDD9);XM_008262389.2(NEDD9);XM_017341726.1(SIRPA);XM_017341727.1(SIRPA);XM_017345551.1(FCRL3);
GO:0021983	pituitary gland development	6	0.10296	1.79443	XM_002712602.3(CREB1);XM_008257291.2(SALL1);XM_008259047.2(CREB1);XM_008259050.2(CREB1);XM_017343062.1(CREB1);XM_017348683.1(BMPR1A);
GO:0045295	gamma-catenin binding	6	0.10296	1.79443	XM_002717171.3(LEF1);XM_008267504.2(LEF1);XM_008267505.2(LEF1);XM_008267506.2(LEF1);XM_008267507.2(LEF1);XM_008267508.2(LEF1);
GO:0048589	developmental growth	6	0.10296	1.79443	XM_002708810.3(ADM);XM_002718176.3(SMAD3);XM_008262939.2(SRF);XM_017344687.1(NIPBL);XM_017345344.1(ADM);XM_017348683.1(BMPR1A);
GO:0061077	chaperone-mediated protein folding	6	0.10296	1.79443	NM_001082049.2(CLU);XM_002714639.3(FKBP5);XM_008262824.2(FKBP5);XM_008271126.2(UNC45B);XM_008273906.2(CLU);XM_008273913.2(CLU);
GO:0000788	nuclear nucleosome	6	0.124724	1.70898	XM_002714954.3(LOC100353786);XM_008262452.2(LOC100343903);XM_008262456.2(LOC100349756);XM_008262457.2(LOC100349246);XM_017344939.1(LOC108177405);XM_017344948.1(LOC100346459);
GO:0051568	histone H3-K4 methylation	6	0.124724	1.70898	XM_002711862.3(PAGR1);XM_002713236.3(WDR82);XM_017341832.1(KMT2D);XM_017344175.1(CXXC1);XM_017344176.1(CXXC1);XM_017349796.1(LOC108178732);
GO:0071203	WASH complex	6	0.124724	1.70898	XM_008269863.2(LOC100343496);XM_008269864.2(LOC100343496);XM_008269865.2(LOC100343496);XM_008269866.2(LOC100343496);XM_008269867.2(LOC100343496);XM_017348677.1(LOC100343496);
GO:0000028	ribosomal small subunit assembly	6	0.148517	1.6313	XM_002710308.3(RPS14);XM_002710309.3(RPS14);XM_008256464.2(LOC100337691);XM_008269225.2(LOC100351184);XM_008271017.2(ERAL1);XM_017348952.1(ERAL1);
GO:0008374	O-acyltransferase activity	6	0.148517	1.6313	XM_002709935.3(LCLAT1);XM_002711634.3(PLA2G15);XM_008254571.2(LCLAT1);XM_008257504.2(PLA2G15);XM_008257505.2(PLA2G15);XM_008257506.2(PLA2G15);
GO:0015116	sulfate transmembrane transporter activity	6	0.148517	1.6313	XM_002714640.3(SLC26A8);XM_008262830.2(SLC26A8);XM_008262831.2(SLC26A8);XM_008262833.2(SLC26A8);XM_008268506.2(SLC26A9);XM_017343805.1(SLC26A6);
GO:0021542	dentate gyrus development	6	0.148517	1.6313	XM_002717171.3(LEF1);XM_008267504.2(LEF1);XM_008267505.2(LEF1);XM_008267506.2(LEF1);XM_008267507.2(LEF1);XM_008267508.2(LEF1);
GO:0034237	protein kinase A regulatory subunit binding	6	0.148517	1.6313	XM_002713961.3(PJA2);XM_002717482.3(ACBD3);XM_008271885.2(AKAP5);XM_008271886.2(AKAP5);XM_017348252.1(AKAP6);XM_017348253.1(AKAP6);
GO:0061564	axon development	6	0.148517	1.6313	XM_002708424.3(LOC100340551);XM_002709580.2(LOC100359277);XM_002709582.2(LOC100338129);XM_008254140.2(LOC100359024);XM_008265579.2(TSPAN2);XM_008273037.2(PLP1);
GO:0004016	adenylate cyclase activity	6	0.174163	1.56037	XM_008261833.2(ADCY1);XM_008269446.2(ADCY4);XM_008269447.2(ADCY4);XM_008269448.2(ADCY4);XM_017341825.1(ADCY6);XM_017348224.1(ADCY4);
GO:0006171	cAMP biosynthetic process	6	0.174163	1.56037	XM_008261833.2(ADCY1);XM_008269446.2(ADCY4);XM_008269447.2(ADCY4);XM_008269448.2(ADCY4);XM_017341825.1(ADCY6);XM_017348224.1(ADCY4);
GO:0007602	phototransduction	6	0.174163	1.56037	XM_002708708.3(PLEKHB1);XM_002715802.3(GNAT2);XM_008258230.2(OPN1SW);XM_008264225.2(PLEKHB1);XM_008264735.2(GNAT2);XM_017344784.1(PLEKHB1);
GO:0043303	mast cell degranulation	6	0.174163	1.56037	XM_002712034.3(PIK3CG);XM_002719711.3(PLA2G3);XM_008258341.2(PIK3CG);XM_008271908.1(CHGA);XM_017342568.1(LAT);XM_017342569.1(LAT);
GO:0048485	sympathetic nervous system development	6	0.174163	1.56037	XM_002714495.3(TFAP2B);XM_008262127.2(GDNF);XM_008264290.2(NTRK1);XM_017342682.1(PLXNA4);XM_017345177.1(TFAP2B);XM_017345182.1(TFAP2B);
GO:0050998	nitric-oxide synthase binding	6	0.174163	1.56037	XM_008270954.2(SLC6A4);XM_008270955.2(SLC6A4);XM_008270956.2(SLC6A4);XM_008270959.2(SLC6A4);XM_017347847.1(LOC103351001);XM_017349146.1(SLC6A4);
GO:1904707	positive regulation of vascular smooth muscle cell proliferation	6	0.174163	1.56037	XM_008255932.2(LOC100357982);XM_008259788.2(FOXJ2);XM_008262545.2(DDX39B);XM_017344821.1(P2RY6);XM_017344824.1(P2RY6);XM_017348683.1(BMPR1A);
GO:2000649	regulation of sodium ion transmembrane transporter activity	6	0.174163	1.56037	XM_002716514.3(FGF12);XM_008260220.2(SCN3B);XM_008260221.2(SCN3B);XM_008260234.2(SCN3B);XM_008260241.2(SCN3B);XM_008266101.2(GPD1L);
GO:0035563	positive regulation of chromatin binding	6	0.201457	1.49536	XM_002708438.3(LOC100346681);XM_002708440.3(LOC100347458);XM_002708441.2(LOC100347712);XM_002708442.2(LOC100348204);XM_008249069.2(HMBOX1);XM_008249075.2(HMBOX1);
GO:0036149	phosphatidylinositol acyl-chain remodeling	6	0.201457	1.49536	XM_002709935.3(LCLAT1);XM_002717190.3(PLA2G12A);XM_002717770.3(PLA2G4F);XM_008254571.2(LCLAT1);XM_017348100.1(PLA2G4F);XM_017348101.1(PLA2G4F);
GO:0061351	neural precursor cell proliferation	6	0.201457	1.49536	XM_002711024.3(TARBP2);XM_008256539.2(TARBP2);XM_008256647.2(SLC39A5);XM_008256648.2(SLC39A5);XM_008256650.2(SLC39A5);XM_008256652.2(SLC39A5);
GO:0070577	lysine-acetylated histone binding	6	0.201457	1.49536	XM_002714511.3(BRD2);XM_008262762.2(BRD2);XM_008262763.2(BRD2);XM_008262765.2(BRD2);XM_008262766.2(BRD2);XM_017341946.1(BAZ2A);
GO:0001158	enhancer sequence-specific DNA binding	6	0.230173	1.43554	XM_002714495.3(TFAP2B);XM_008255932.2(LOC100357982);XM_017337862.1(ZNF395);XM_017345177.1(TFAP2B);XM_017345182.1(TFAP2B);XM_017345846.1(ZBTB7B);
GO:0045505	dynein intermediate chain binding	6	0.230173	1.43554	XM_002711390.3(DNAL4);XM_002717773.3(SPTBN5);XM_008270771.2(DNAH2);XM_017343219.1(DNAH7);XM_017344950.1(DNHD1);XM_017347761.1(DNAH14);
GO:0098919	structural constituent of postsynaptic density	6	0.230173	1.43554	XM_002720087.3(DLG3);XM_002720088.3(DLG3);XM_008272751.2(DLG3);XM_008272752.2(DLG3);XM_008272753.2(DLG3);XM_017349865.1(DLG3);
GO:0099072	regulation of postsynaptic membrane neurotransmitter receptor levels	6	0.230173	1.43554	XM_002720087.3(DLG3);XM_002720088.3(DLG3);XM_008272751.2(DLG3);XM_008272752.2(DLG3);XM_008272753.2(DLG3);XM_017349865.1(DLG3);
GO:0000307	cyclin-dependent protein kinase holoenzyme complex	6	0.26007	1.38033	XM_002714669.3(CDKN1A);XM_008262305.1(CCNB1);XM_017341039.1(CCNI2);XM_017344445.1(CDK13);XM_017344446.1(CDK13);XM_017346870.1(CCNL1);
GO:0010765	positive regulation of sodium ion transport	6	0.26007	1.38033	XM_002716514.3(FGF12);XM_008260220.2(SCN3B);XM_008260221.2(SCN3B);XM_008260234.2(SCN3B);XM_008260241.2(SCN3B);XM_008266101.2(GPD1L);
GO:0015276	ligand-gated ion channel activity	6	0.26007	1.38033	XM_002718817.3(DLG4);XM_002720088.3(DLG3);XM_008270811.2(DLG4);XM_008270814.2(DLG4);XM_008275265.2(CHRNA9);XM_017342255.1(CNGB1);
GO:0017091	AU-rich element binding	6	0.26007	1.38033	XM_002719544.3(ZFP36L1);XM_008255128.2(DND1);XM_008257142.2(ZFP36);XM_008265276.2(ELAVL4);XM_008265278.2(ELAVL4);XM_008265279.2(ELAVL4);
GO:0042542	response to hydrogen peroxide	6	0.26007	1.38033	XM_002718686.3(PRDX3);XM_008249309.2(PTK2B);XM_008268536.1(PPP1R15B);XM_017337951.1(PTK2B);XM_017341634.1(SRC);XM_017348831.1(COL1A1);
GO:0070530	K63-linked polyubiquitin modification-dependent protein binding	6	0.26007	1.38033	XM_002718209.3(FAM63B);XM_002718884.3(WDR81);XM_002718885.3(PRPF8);XM_008270929.2(WDR81);XM_017347995.1(FAM63B);XM_017347996.1(FAM63B);
GO:0007405	neuroblast proliferation	6	0.290899	1.32921	XM_002711137.3(RACGAP1);XM_002711777.3(NDE1);XM_008256433.2(RACGAP1);XM_008256434.2(RACGAP1);XM_008257793.2(NDE1);XM_008257794.2(NDE1);
GO:0009954	proximal/distal pattern formation	6	0.290899	1.32921	XM_002709770.3(LOC100341926);XM_002712289.3(DLX1);XM_008254254.2(LOC100341926);XM_008254255.2(LOC100341926);XM_008256545.2(HOXC11);XM_017344358.1(SP8);
GO:0021510	spinal cord development	6	0.290899	1.32921	XM_002720091.3(MED12);XM_017347180.1(ROBO2);XM_017347182.1(ROBO2);XM_017347183.1(ROBO2);XM_017347184.1(ROBO2);XM_017348367.1(FOXB1);
GO:0007093	mitotic cell cycle checkpoint	6	0.322411	1.28174	XM_002714049.3(PLK2);XM_002715494.3(INTS3);XM_002718364.3(ZWINT);XM_008270115.2(ZWINT);XM_017341093.1(PURA);XM_017348770.1(ZWINT);
GO:0030520	intracellular estrogen receptor signaling pathway	6	0.322411	1.28174	XM_008265899.2(ARID1A);XM_008272276.2(DDX54);XM_017341183.1(PPARGC1B);XM_017342111.1(RBFOX2);XM_017342112.1(RBFOX2);XM_017342113.1(RBFOX2);
GO:0051642	centrosome localization	6	0.322411	1.28174	XM_002711777.3(NDE1);XM_008257714.2(NUBP1);XM_008257793.2(NDE1);XM_008257794.2(NDE1);XM_008268007.2(KIF5B);XM_017347815.1(PLXNA2);
GO:0001937	negative regulation of endothelial cell proliferation	6	0.354362	1.23754	NM_001171022.1(CAV2);XM_008254167.2(ATOH8);XM_008255283.2(SPARC);XM_008255285.2(SPARC);XM_008255286.2(SPARC);XM_017341204.1(SPARC);
GO:0006275	regulation of DNA replication	6	0.354362	1.23754	XM_002712587.3(USP37);XM_008259143.2(USP37);XM_008259146.2(USP37);XM_017343120.1(USP37);XM_017343121.1(USP37);XM_017343122.1(USP37);
GO:0006283	transcription-coupled nucleotide-excision repair	6	0.354362	1.23754	XM_002712894.3(COPS7A);XM_008259754.2(COPS7A);XM_008259755.2(COPS7A);XM_008259756.2(COPS7A);XM_017343194.1(COPS7B);XM_017343411.1(COPS7A);
GO:0006418	tRNA aminoacylation for protein translation	6	0.354362	1.23754	XM_002711732.3(KARS);XM_002714994.3(DARS2);XM_008262599.2(VARS);XM_008263801.2(DARS2);XM_008263803.2(DARS2);XM_017345622.1(DARS2);
GO:0008643	carbohydrate transport	6	0.354362	1.23754	NM_001082193.2(SLC5A11);XM_002719302.3(SLC35B1);XM_002719903.3(SLC35A2);XM_008257819.2(SLC5A11);XM_008272597.2(SLC35A2);XM_017342432.1(SLC5A11);
GO:0033130	acetylcholine receptor binding	6	0.354362	1.23754	XM_002709096.3(RAPSN);XM_002718817.3(DLG4);XM_008254795.2(UBXN2A);XM_008270811.2(DLG4);XM_008270814.2(DLG4);XM_017346457.1(RAPSN);
GO:0045596	negative regulation of cell differentiation	6	0.354362	1.23754	XM_008265713.2(WNT4);XM_008272183.2(PRAME);XM_008272184.2(PRAME);XM_017340797.1(SIX2);XM_017344991.1(NOTCH4);XM_017347928.1(SKOR1);
GO:0001772	immunological synapse	6	0.386518	1.19629	XM_002716725.3(ALCAM);XM_008265195.2(C13H1orf168);XM_008267007.2(ALCAM);XM_017342560.1(CORO1A);XM_017342568.1(LAT);XM_017342569.1(LAT);
GO:0005251	delayed rectifier potassium channel activity	6	0.386518	1.19629	NM_001082036.1(KCNA5);NM_001171129.1(KCNA3);XM_002717532.3(KCNH1);XM_008255917.2(KCNQ3);XM_008259711.2(KCNA6);XM_008264050.2(KCNA3);
GO:0006303	double-strand break repair via nonhomologous end joining	6	0.386518	1.19629	XM_002713951.3(XRCC4);XM_008258141.2(C7H7orf49);XM_008261904.2(XRCC4);XM_008261905.2(XRCC4);XM_017342893.1(PSMD14);XM_017344563.1(XRCC4);
GO:0016578	histone deubiquitination	6	0.386518	1.19629	XM_002718174.3(USP3);XM_008268248.1(IRF2BP2);XM_017349226.1(ATXN7L3);XM_017349227.1(ATXN7L3);XM_017349228.1(ATXN7L3);XM_017349229.1(ATXN7L3);
GO:0035108	limb morphogenesis	6	0.386518	1.19629	XM_002712204.2(EVX2);XM_002719252.3(TBX4);XM_008254480.2(PKDCC);XM_008260931.2(SIK3);XM_008260949.2(SIK3);XM_008271189.2(TBX4);
GO:0048169	regulation of long-term neuronal synaptic plasticity	6	0.386518	1.19629	XM_002714384.2(SYNGAP1);XM_002718817.3(DLG4);XM_008257808.2(GRIN2A);XM_008263942.2(KCNJ10);XM_008270811.2(DLG4);XM_008270814.2(DLG4);
GO:0007346	regulation of mitotic cell cycle	6	0.418654	1.1577	XM_002710777.3(RBL1);XM_008270545.2(AFAP1L2);XM_008270546.2(AFAP1L2);XM_008270547.2(AFAP1L2);XM_008270548.2(AFAP1L2);XM_017341636.1(RBL1);
GO:0035774	positive regulation of insulin secretion involved in cellular response to glucose stimulus	6	0.418654	1.1577	XM_008262501.2(GPLD1);XM_008262504.2(GPLD1);XM_008262505.2(GPLD1);XM_008262506.2(GPLD1);XM_008268007.2(KIF5B);XM_017344961.1(GPLD1);
GO:0070006	metalloaminopeptidase activity	6	0.418654	1.1577	XM_002717183.3(ENPEP);XM_008267573.2(METAP1);XM_008267575.2(METAP1);XM_008267576.2(METAP1);XM_017347398.1(METAP1);XM_017347901.1(MMP14);
GO:1903779	regulation of cardiac conduction	6	0.418654	1.1577	XM_008259501.2(ITPR2);XM_008270872.2(ATP2A3);XM_017343319.1(ITPR2);XM_017347847.1(LOC103351001);XM_017349061.1(ATP2A3);XM_017349062.1(ATP2A3);
GO:0042629	mast cell granule	6	0.450567	1.12152	XM_002712034.3(PIK3CG);XM_002719711.3(PLA2G3);XM_008258341.2(PIK3CG);XM_008271908.1(CHGA);XM_017342568.1(LAT);XM_017342569.1(LAT);
GO:0045931	positive regulation of mitotic cell cycle	6	0.450567	1.12152	XM_002717990.3(MEIS2);XM_002717991.3(MEIS2);XM_002718931.3(POLDIP2);XM_008265289.2(TAL1);XM_008269236.2(MEIS2);XM_017348154.1(MEIS2);
GO:0048240	sperm capacitation	6	0.450567	1.12152	XM_002714640.3(SLC26A8);XM_008262830.2(SLC26A8);XM_008262831.2(SLC26A8);XM_008262833.2(SLC26A8);XM_017343805.1(SLC26A6);XM_017346577.1(CATSPER4);
GO:0048487	beta-tubulin binding	6	0.450567	1.12152	XM_002711137.3(RACGAP1);XM_002715409.3(SYT11);XM_008256433.2(RACGAP1);XM_008256434.2(RACGAP1);XM_008265932.2(PEX14);XM_017342230.1(SLC6A2);
GO:2001275	positive regulation of glucose import in response to insulin stimulus	6	0.450567	1.12152	XM_002714070.3(PIK3R1);XM_008262302.2(PIK3R1);XM_017344246.1(KLF15);XM_017344761.1(PIK3R1);XM_017344762.1(PIK3R1);XM_017346266.1(DGKZ);
GO:0000795	synaptonemal complex	6	0.482066	1.08753	XM_008270638.2(LOC100343081);XM_008270639.2(LOC100343081);XM_008272551.2(SYN1);XM_017342597.1(STAG3);XM_017348631.1(LOC103351453);XM_017348632.1(LOC103351453);
GO:0007520	myoblast fusion	6	0.482066	1.08753	XM_002711085.3(WNT1);XM_008253737.2(FER1L5);XM_008270209.2(MYOF);XM_008270211.2(MYOF);XM_008270213.2(MYOF);XM_017344865.1(LOC108177367);
GO:0051225	spindle assembly	6	0.482066	1.08753	NM_001205213.1(RCC1);XM_002717971.3(INO80);XM_008260034.2(LOC103349074);XM_008265814.2(RCC1);XM_017348092.1(STARD9);XM_017348137.1(INO80);
GO:0000983	transcription factor activity, RNA polymerase II core promoter sequence-specific DNA binding	6	0.512985	1.05555	XM_002714495.3(TFAP2B);XM_002714803.3(HEY2);XM_002718176.3(SMAD3);XM_008262939.2(SRF);XM_017345177.1(TFAP2B);XM_017345182.1(TFAP2B);
GO:0001891	phagocytic cup	6	0.512985	1.05555	XM_002710085.3(MEGF10);XM_002715311.3(PEAR1);XM_002715409.3(SYT11);XM_008256351.2(SNX5);XM_008262008.2(RACK1);XM_017342560.1(CORO1A);
GO:0003341	cilium movement	6	0.543175	1.02539	XM_002719193.3(CCDC103);XM_008271619.2(CCDC103);XM_008271620.2(CCDC103);XM_008271621.2(CCDC103);XM_017343219.1(DNAH7);XM_017349623.1(CCDC63);
GO:0030315	T-tubule	6	0.543175	1.02539	NM_001101720.1(CACNA1S);NM_001136522.1(CACNA1C);XM_002708453.3(KCNJ5);XM_017347847.1(LOC103351001);XM_017348252.1(AKAP6);XM_017348253.1(AKAP6);
GO:0051384	response to glucocorticoid	6	0.543175	1.02539	XM_002718630.3(GOT1);XM_008261609.2(GHRHR);XM_008265917.2(TRIM63);XM_017341183.1(PPARGC1B);XM_017344762.1(PIK3R1);XM_017346527.1(PTPRU);
GO:0015701	bicarbonate transport	6	0.572508	0.996905	XM_002714380.3(RHAG);XM_008256244.2(SLC4A11);XM_008268506.2(SLC26A9);XM_008269532.2(CA9);XM_017341737.1(SLC4A11);XM_017343805.1(SLC26A6);
GO:0035579	specific granule membrane	6	0.572508	0.996905	XM_002711443.3(CKAP4);XM_008257340.2(ADGRG3);XM_008265791.2(UBR4);XM_017342114.1(TOM1);XM_017342115.1(TOM1);XM_017348637.1(ADAM8);
GO:0040014	regulation of multicellular organism growth	6	0.572508	0.996905	XM_002709712.3(HTRA2);XM_017340552.1(HTRA2);XM_017340559.1(HTRA2);XM_017340561.1(HTRA2);XM_017340562.1(HTRA2);XM_017343997.1(AFG3L2);
GO:0008654	phospholipid biosynthetic process	6	0.600877	0.969962	XM_002718743.3(GPAM);XM_008270504.2(GPAM);XM_008270505.2(GPAM);XM_008270506.1(GPAM);XM_008270507.2(GPAM);XM_008270509.2(GPAM);
GO:0045747	positive regulation of Notch signaling pathway	6	0.600877	0.969962	XM_002711085.3(WNT1);XM_002716951.3(MAML3);XM_002717596.3(ELF3);XM_008273105.2(ENHO);XM_017344991.1(NOTCH4);XM_017346659.1(KAT2B);
GO:0017056	structural constituent of nuclear pore	6	0.628195	0.944436	XM_002716883.2(LOC100349090);XM_002718840.3(NUP88);XM_008267277.2(LOC100347674);XM_008267404.1(LOC100343073);XM_008268019.2(POM121L12);XM_017347316.1(ANAPC10);
GO:0030968	endoplasmic reticulum unfolded protein response	6	0.654392	0.92022	XM_002711936.3(CREB3L2);XM_002718841.3(DERL2);XM_008255932.2(LOC100357982);XM_008258046.2(CREB3L2);XM_008270286.2(CREB3L1);XM_017348988.1(DERL2);
GO:0051480	regulation of cytosolic calcium ion concentration	6	0.654392	0.92022	XM_002708603.2(TRPC6);XM_002708831.2(LOC100008770);XM_002717580.3(ATP2B4);XM_008262243.1(TRPC6);XM_017342255.1(CNGB1);XM_017347847.1(LOC103351001);
GO:0034198	cellular response to amino acid starvation	6	0.679418	0.897215	XM_002711459.3(HNRNPL);XM_002713782.3(MIOS);XM_002714669.3(CDKN1A);XM_008261698.2(MIOS);XM_008265405.2(SZT2);XM_017346386.1(SZT2);
GO:0042788	polysomal ribosome	6	0.679418	0.897215	XM_002709704.3(PNPT1);XM_002718913.3(NUFIP2);XM_008265276.2(ELAVL4);XM_008265278.2(ELAVL4);XM_008265279.2(ELAVL4);XM_017345600.1(LOC108177601);
GO:0007043	cell-cell junction assembly	6	0.703236	0.875331	XM_008257378.2(CDH8);XM_008258338.2(CDHR3);XM_008258339.2(CDHR3);XM_008266759.2(HEG1);XM_017342753.1(CDHR3);XM_017344663.1(LOC100343059);
GO:0008528	G protein-coupled peptide receptor activity	6	0.703236	0.875331	XM_002711332.3(LGR5);XM_002715014.3(VIPR2);XM_008256789.2(LGR5);XM_008261609.2(GHRHR);XM_017345601.1(RXFP4);XM_017348226.1(LTB4R);
GO:0000062	fatty-acyl-CoA binding	6	0.725826	0.85449	XM_002713167.3(ACAD9);XM_002713909.3(ACOT12);XM_002717482.3(ACBD3);XM_008267997.2(ACBD5);XM_008267998.2(ACBD5);XM_017344552.1(ACOT12);
GO:0009725	response to hormone	6	0.74718	0.834618	XM_008249309.2(PTK2B);XM_008262939.2(SRF);XM_008265651.2(TUB);XM_008265667.2(TUB);XM_017337951.1(PTK2B);XM_017347901.1(MMP14);
GO:0030544	Hsp70 protein binding	6	0.74718	0.834618	NM_001300931.1(RNF207);XM_002712324.3(DNAJC10);XM_002712602.3(CREB1);XM_008259047.2(CREB1);XM_008259050.2(CREB1);XM_017343062.1(CREB1);
GO:0045599	negative regulation of fat cell differentiation	6	0.74718	0.834618	XM_002711085.3(WNT1);XM_002713653.3(ZADH2);XM_002718176.3(SMAD3);XM_008256174.2(TRIB3);XM_008272030.1(JDP2);XM_017346017.1(SORT1);
GO:0018230	peptidyl-L-cysteine S-palmitoylation	6	0.767304	0.81565	XM_002714972.3(ZDHHC14);XM_008260502.2(ZDHHC3);XM_008265897.1(ZDHHC18);XM_008273178.2(ZDHHC9);XM_008273842.1(ZDHHC24);XM_017349931.1(ZDHHC9);
GO:0045071	negative regulation of viral genome replication	6	0.767304	0.81565	XM_002710888.3(MAVS);XM_008256262.2(MAVS);XM_008256263.2(MAVS);XM_008256264.2(MAVS);XM_017341756.1(MAVS);XM_017349608.1(OAS3);
GO:0035725	sodium ion transmembrane transport	6	0.78621	0.797524	NM_001082649.1(SLC12A3);NM_001082775.1(SCNN1B);XM_008260220.2(SCN3B);XM_008260221.2(SCN3B);XM_008260234.2(SCN3B);XM_008260241.2(SCN3B);
GO:0006471	protein ADP-ribosylation	6	0.803922	0.780187	NM_001082670.1(ART1);NM_001256833.1(LOC100342857);XM_008259588.2(ART4);XM_008259954.2(PARP4);XM_008267793.1(LOC100341915);XM_017343480.1(PARP4);
GO:0042100	B cell proliferation	6	0.803922	0.780187	XM_002717171.3(LEF1);XM_008267504.2(LEF1);XM_008267505.2(LEF1);XM_008267506.2(LEF1);XM_008267507.2(LEF1);XM_008267508.2(LEF1);
GO:0006953	acute-phase response	6	0.820471	0.763587	NM_001082009.1(ITIH4);XM_017343628.1(ITIH4);XM_017343629.1(ITIH4);XM_017343630.1(ITIH4);XM_017343631.1(ITIH4);XM_017343632.1(ITIH4);
GO:0006633	fatty acid biosynthetic process	6	0.850227	0.73242	XM_002711711.3(MLYCD);XM_002711722.3(FA2H);XM_002711824.3(NDUFAB1);XM_008255932.2(LOC100357982);XM_017342466.1(ACSM1);XM_017343159.1(ACSL3);
GO:0008307	structural constituent of muscle	6	0.850227	0.73242	NM_001082308.1(MYH11);NM_001171485.1(OBSL1);XM_008250698.2(PDLIM3);XM_008250702.2(PDLIM3);XM_008250705.2(PDLIM3);XM_008256640.2(LOC103348296);
GO:0030332	cyclin binding	6	0.86352	0.717772	XM_002715213.3(KLHDC9);XM_008262008.2(RACK1);XM_008267330.2(FBXW7);XM_017344445.1(CDK13);XM_017344446.1(CDK13);XM_017345739.1(KLHDC9);
GO:0051781	positive regulation of cell division	6	0.86352	0.717772	XM_002711851.3(LOC100357313);XM_002712836.3(FGF6);XM_008254277.2(TGFA);XM_008254281.2(TGFA);XM_008265289.2(TAL1);XM_017345155.1(VEGFA);
GO:0043202	lysosomal lumen	6	0.87582	0.703698	XM_002714299.3(PPT2);XM_002717104.3(SCARB2);XM_002717582.3(PRELP);XM_008262617.2(PPT2);XM_008262618.2(PPT2);XM_008262619.2(PPT2);
GO:0032480	negative regulation of type I interferon production	6	0.887175	0.690165	XM_002710888.3(MAVS);XM_008256262.2(MAVS);XM_008256263.2(MAVS);XM_008256264.2(MAVS);XM_008257322.2(NLRC5);XM_017341756.1(MAVS);
GO:0007254	JNK cascade	6	0.897637	0.677143	XM_002716514.3(FGF12);XM_008259904.2(TNFRSF19);XM_008259905.2(TNFRSF19);XM_008259906.2(TNFRSF19);XM_008259907.2(TNFRSF19);XM_017348961.1(MINK1);
GO:0045773	positive regulation of axon extension	6	0.916082	0.65252	XM_008262939.2(SRF);XM_008267768.1(RUFY3);XM_008272399.1(CDKL5);XM_008272400.2(CDKL5);XM_017347501.1(RUFY3);XM_017349866.1(CDKL5);
GO:0031424	keratinization	6	0.924167	0.640868	XM_002710996.3(LOC100351147);XM_002719155.3(LOC100340860);XM_002719157.3(KRT16);XM_008256486.2(KRT7);XM_017342157.1(KRT2);XM_017345871.1(LCE6A);
GO:0045494	photoreceptor cell maintenance	6	0.931559	0.629624	XM_008260202.2(RHO);XM_008265651.2(TUB);XM_008265667.2(TUB);XM_008266202.2(NPHP3);XM_008268426.2(USH2A);XM_017342255.1(CNGB1);
GO:0008143	poly(A) binding	6	0.938306	0.618769	XM_002711082.3(RBMS2);XM_008255797.2(PABPC1);XM_008256678.2(RBMS2);XM_008256679.2(RBMS2);XM_017339108.1(RBPMS);XM_017341944.1(RBMS2);
GO:0051592	response to calcium ion	6	0.944454	0.608281	NM_001082070.1(KCNMA1);XM_008249309.2(PTK2B);XM_008261705.1(SLC25A13);XM_017337951.1(PTK2B);XM_017343748.1(SLC6A1);XM_017344541.1(HOMER1);
GO:0019905	syntaxin binding	6	0.950047	0.598143	XM_002715142.3(HECTD3);XM_002717973.3(VPS18);XM_008264632.2(SYT6);XM_008264634.2(SYT6);XM_017341279.1(LOC100351987);XM_017347856.1(SYT2);
GO:0007052	mitotic spindle organization	6	0.959735	0.578848	NM_001205213.1(RCC1);XM_002714049.3(PLK2);XM_008260034.2(LOC103349074);XM_008261040.2(RALBP1);XM_008262305.1(CCNB1);XM_008265814.2(RCC1);
GO:0006661	phosphatidylinositol biosynthetic process	6	0.971091	0.552132	XM_008263731.2(SYNJ2);XM_008270855.2(PITPNM3);XM_008271389.2(PIP4K2B);XM_008272145.2(INPP5J);XM_008274709.2(PI4K2B);XM_017349797.1(INPPL1);
GO:0035869	ciliary transition zone	6	0.971091	0.552132	XM_002709849.3(TMEM17);XM_002709901.3(DYNC2LI1);XM_002719803.3(UNC119B);XM_008274323.2(CC2D2A);XM_017340738.1(TMEM17);XM_017350422.1(CC2D2A);
GO:0043021	ribonucleoprotein complex binding	6	0.976935	0.53565	XM_002711034.3(CBX5);XM_008256567.2(CBX5);XM_008256569.2(CBX5);XM_008256571.2(CBX5);XM_008271077.1(YBX2);XM_008272136.2(PES1);
GO:0022627	cytosolic small ribosomal subunit	6	0.979428	0.527773	XM_002710308.3(RPS14);XM_002710309.3(RPS14);XM_008256464.2(LOC100337691);XM_008262008.2(RACK1);XM_008269225.2(LOC100351184);XM_017345600.1(LOC108177601);
GO:0009615	response to virus	6	0.987095	0.498453	XM_002716117.3(FGR);XM_008263855.2(XPR1);XM_008265877.2(FGR);XM_008272598.2(PIM2);XM_017341634.1(SRC);XM_017349608.1(OAS3);
GO:0061024	membrane organization	6	0.988539	0.491624	XM_002717104.3(SCARB2);XM_002718340.3(SLC18A3);XM_008258707.2(LRP2);XM_008263731.2(SYNJ2);XM_008270807.2(DVL2);XM_017347856.1(SYT2);
GO:0006368	transcription elongation from RNA polymerase II promoter	6	0.990983	0.478514	XM_008258431.2(IWS1);XM_008265689.2(TCEB3);XM_008266709.2(NCBP2);XM_017343776.1(LOC108177102);XM_017344445.1(CDK13);XM_017344446.1(CDK13);
GO:0006612	protein targeting to membrane	6	0.990983	0.478514	XM_002714972.3(ZDHHC14);XM_008260502.2(ZDHHC3);XM_008265897.1(ZDHHC18);XM_008273178.2(ZDHHC9);XM_008273842.1(ZDHHC24);XM_017349931.1(ZDHHC9);
GO:0007286	spermatid development	6	0.990983	0.478514	NM_001171280.1(FSCN3);XM_002711024.3(TARBP2);XM_008256539.2(TARBP2);XM_008258187.2(FSCN3);XM_008271077.1(YBX2);XM_017349623.1(CCDC63);
GO:0006625	protein targeting to peroxisome	6	0.992011	0.472218	XM_002711711.3(MLYCD);XM_002712307.3(AGPS);XM_008265932.2(PEX14);XM_008270201.2(IDE);XM_008272073.2(LOC103351687);XM_017348728.1(TYSND1);
GO:0051259	protein complex oligomerization	6	0.992011	0.472218	XM_008270807.2(DVL2);XM_008270954.2(SLC6A4);XM_008270955.2(SLC6A4);XM_008270956.2(SLC6A4);XM_008270959.2(SLC6A4);XM_017349146.1(SLC6A4);
GO:0008565	protein transporter activity	6	0.994469	0.454286	XM_002717601.3(IPO9);XM_002719485.3(KPNA2);XM_008262962.2(XPO5);XM_008271725.2(KPNA2);XM_017345147.1(XPO5);XM_017345148.1(XPO5);
GO:0000775	chromosome, centromeric region	6	0.997044	0.427245	XM_002708684.3(UVRAG);XM_002716941.3(ZNF330);XM_017340920.1(DNMT3A);XM_017342597.1(STAG3);XM_017344612.1(UVRAG);XM_017344617.1(UVRAG);
GO:0034451	centriolar satellite	6	0.997044	0.427245	XM_002712271.3(BBS5);XM_002714360.3(FLOT1);XM_008257356.2(CCDC113);XM_017342911.1(BBS5);XM_017342913.1(BBS5);XM_017345009.1(FLOT1);
GO:0007098	centrosome cycle	6	0.999194	0.381793	XM_002708684.3(UVRAG);XM_002715933.3(GADD45A);XM_017344612.1(UVRAG);XM_017344617.1(UVRAG);XM_017346192.1(GADD45A);XM_017346193.1(GADD45A);
GO:0030433	ubiquitin-dependent ERAD pathway	6	0.99946	0.369985	XM_002712324.3(DNAJC10);XM_002718841.3(DERL2);XM_008256995.2(HSP90B1);XM_008265943.2(UBE4B);XM_017346594.1(UBE4B);XM_017348988.1(DERL2);
GO:0072686	mitotic spindle	6	0.999971	0.304141	XM_002710692.3(GEM);XM_002711137.3(RACGAP1);XM_008255749.2(GEM);XM_008256433.2(RACGAP1);XM_008256434.2(RACGAP1);XM_017349879.1(NUMA1);
GO:0000184	nuclear-transcribed mRNA catabolic process, nonsense-mediated decay	6	0.999991	0.28483	XM_002710309.3(RPS14);XM_008255797.2(PABPC1);XM_008266708.2(NCBP2);XM_008266709.2(NCBP2);XM_008269225.2(LOC100351184);XM_017345600.1(LOC108177601);
GO:0000922	spindle pole	6	1	0.190897	XM_008255709.2(RMDN1);XM_008261040.2(RALBP1);XM_008262305.1(CCNB1);XM_008262388.2(NEDD9);XM_008262389.2(NEDD9);XM_017349879.1(NUMA1);
GO:0000291	nuclear-transcribed mRNA catabolic process, exonucleolytic	7	3.63461e-06	5.98143	XM_017343195.1(LOC100344728);XM_017343196.1(LOC100344728);XM_017343197.1(LOC100344728);XM_017343198.1(LOC100344728);XM_017343199.1(LOC100344728);XM_017343200.1(LOC100344728);XM_017343201.1(LOC100344728);
GO:0001011	transcription factor activity, sequence-specific DNA binding, RNA polymerase recruiting	7	3.63461e-06	5.98143	XM_008261336.2(TCF4);XM_017344194.1(TCF4);XM_017344195.1(TCF4);XM_017344196.1(TCF4);XM_017344197.1(TCF4);XM_017344198.1(TCF4);XM_017344199.1(TCF4);
GO:0003025	regulation of systemic arterial blood pressure by baroreceptor feedback	7	3.63461e-06	5.98143	XM_002708950.3(NAV2);XM_002708951.3(NAV2);XM_008268700.2(NAV2);XM_008268706.2(NAV2);XM_008268721.2(NAV2);XM_008268731.2(NAV2);XM_008268740.2(NAV2);
GO:0003147	neural crest cell migration involved in heart formation	7	3.63461e-06	5.98143	XM_002708718.3(LOC100342424);XM_008264441.2(LOC100342424);XM_008264448.1(LOC100342424);XM_008264460.2(LOC100342424);XM_008264471.2(LOC100342424);XM_008264484.2(LOC100342424);XM_017349821.1(LOC100342424);
GO:0003409	optic cup structural organization	7	3.63461e-06	5.98143	XM_002714165.3(TFAP2A);XM_002714166.3(TFAP2A);XM_002714167.3(TFAP2A);XM_008262367.2(TFAP2A);XM_008262369.2(TFAP2A);XM_017344896.1(TFAP2A);XM_017344898.1(TFAP2A);
GO:0004724	magnesium-dependent protein serine/threonine phosphatase activity	7	3.63461e-06	5.98143	XM_008255734.2(PDP1);XM_008255737.2(PDP1);XM_008255741.2(PDP1);XM_008255743.2(PDP1);XM_008255744.2(PDP1);XM_008255745.1(PDP1);XM_008255746.2(PDP1);
GO:0006323	DNA packaging	7	3.63461e-06	5.98143	XM_002715419.3(ASH1L);XM_008260556.2(SMARCC1);XM_017345821.1(ASH1L);XM_017345822.1(ASH1L);XM_017345823.1(ASH1L);XM_017345824.1(ASH1L);XM_017345825.1(ASH1L);
GO:0016878	acid-thiol ligase activity	7	3.63461e-06	5.98143	XM_002717077.3(AASDH);XM_008267824.2(AASDH);XM_008267825.2(AASDH);XM_008267827.2(AASDH);XM_008267829.2(AASDH);XM_008267832.2(AASDH);XM_017347539.1(AASDH);
GO:0021563	glossopharyngeal nerve development	7	3.63461e-06	5.98143	XM_002708950.3(NAV2);XM_002708951.3(NAV2);XM_008268700.2(NAV2);XM_008268706.2(NAV2);XM_008268721.2(NAV2);XM_008268731.2(NAV2);XM_008268740.2(NAV2);
GO:0021564	vagus nerve development	7	3.63461e-06	5.98143	XM_002708950.3(NAV2);XM_002708951.3(NAV2);XM_008268700.2(NAV2);XM_008268706.2(NAV2);XM_008268721.2(NAV2);XM_008268731.2(NAV2);XM_008268740.2(NAV2);
GO:0021623	oculomotor nerve formation	7	3.63461e-06	5.98143	XM_002714165.3(TFAP2A);XM_002714166.3(TFAP2A);XM_002714167.3(TFAP2A);XM_008262367.2(TFAP2A);XM_008262369.2(TFAP2A);XM_017344896.1(TFAP2A);XM_017344898.1(TFAP2A);
GO:0034121	regulation of toll-like receptor signaling pathway	7	3.63461e-06	5.98143	XM_008263694.2(ESR1);XM_008263695.2(ESR1);XM_008263696.2(ESR1);XM_008263697.2(ESR1);XM_008263698.2(ESR1);XM_008263699.2(ESR1);XM_008263705.2(ESR1);
GO:0034642	mitochondrion migration along actin filament	7	3.63461e-06	5.98143	XM_002719080.3(MYO19);XM_008271170.2(MYO19);XM_008271172.2(MYO19);XM_008271174.2(MYO19);XM_017349052.1(MYO19);XM_017349053.1(MYO19);XM_017349054.1(MYO19);
GO:0038052	RNA polymerase II transcription factor activity, estrogen-activated sequence-specific DNA binding	7	3.63461e-06	5.98143	XM_008263694.2(ESR1);XM_008263695.2(ESR1);XM_008263696.2(ESR1);XM_008263697.2(ESR1);XM_008263698.2(ESR1);XM_008263699.2(ESR1);XM_008263705.2(ESR1);
GO:0043041	amino acid activation for nonribosomal peptide biosynthetic process	7	3.63461e-06	5.98143	XM_002717077.3(AASDH);XM_008267824.2(AASDH);XM_008267825.2(AASDH);XM_008267827.2(AASDH);XM_008267829.2(AASDH);XM_008267832.2(AASDH);XM_017347539.1(AASDH);
GO:0060523	prostate epithelial cord elongation	7	3.63461e-06	5.98143	XM_008263694.2(ESR1);XM_008263695.2(ESR1);XM_008263696.2(ESR1);XM_008263697.2(ESR1);XM_008263698.2(ESR1);XM_008263699.2(ESR1);XM_008263705.2(ESR1);
GO:0060687	regulation of branching involved in prostate gland morphogenesis	7	3.63461e-06	5.98143	XM_008263694.2(ESR1);XM_008263695.2(ESR1);XM_008263696.2(ESR1);XM_008263697.2(ESR1);XM_008263698.2(ESR1);XM_008263699.2(ESR1);XM_008263705.2(ESR1);
GO:0061713	anterior neural tube closure	7	3.63461e-06	5.98143	XM_002708718.3(LOC100342424);XM_008264441.2(LOC100342424);XM_008264448.1(LOC100342424);XM_008264460.2(LOC100342424);XM_008264471.2(LOC100342424);XM_008264484.2(LOC100342424);XM_017349821.1(LOC100342424);
GO:0070650	actin filament bundle distribution	7	3.63461e-06	5.98143	XM_008270736.2(MYH10);XM_017348894.1(MYH10);XM_017348895.1(MYH10);XM_017348896.1(MYH10);XM_017348897.1(MYH10);XM_017348898.1(MYH10);XM_017348899.1(MYH10);
GO:0071231	cellular response to folic acid	7	3.63461e-06	5.98143	XM_002708718.3(LOC100342424);XM_008264441.2(LOC100342424);XM_008264448.1(LOC100342424);XM_008264460.2(LOC100342424);XM_008264471.2(LOC100342424);XM_008264484.2(LOC100342424);XM_017349821.1(LOC100342424);
GO:0090164	asymmetric Golgi ribbon formation	7	3.63461e-06	5.98143	XM_002718914.3(MYO18A);XM_008270992.2(MYO18A);XM_008270993.2(MYO18A);XM_008270994.2(MYO18A);XM_008270995.2(MYO18A);XM_008270996.2(MYO18A);XM_008270997.2(MYO18A);
GO:1903028	positive regulation of opsonization	7	3.63461e-06	5.98143	XM_002718914.3(MYO18A);XM_008270992.2(MYO18A);XM_008270993.2(MYO18A);XM_008270994.2(MYO18A);XM_008270995.2(MYO18A);XM_008270996.2(MYO18A);XM_008270997.2(MYO18A);
GO:1990462	omegasome	7	3.63461e-06	5.98143	XM_002719670.3(ZFYVE1);XM_008272102.2(ZFYVE1);XM_008272103.2(ZFYVE1);XM_008272104.2(ZFYVE1);XM_008272105.2(ZFYVE1);XM_008272106.2(ZFYVE1);XM_008272107.2(ZFYVE1);
GO:0000578	embryonic axis specification	7	2.48295e-05	5.23375	XM_002711085.3(WNT1);XM_017344351.1(COBL);XM_017344352.1(COBL);XM_017344353.1(COBL);XM_017344354.1(COBL);XM_017344355.1(COBL);XM_017344356.1(COBL);
GO:0001757	somite specification	7	2.48295e-05	5.23375	XM_002719424.3(MEOX1);XM_017344351.1(COBL);XM_017344352.1(COBL);XM_017344353.1(COBL);XM_017344354.1(COBL);XM_017344355.1(COBL);XM_017344356.1(COBL);
GO:0003404	optic vesicle morphogenesis	7	2.48295e-05	5.23375	XM_002714165.3(TFAP2A);XM_002714166.3(TFAP2A);XM_002714167.3(TFAP2A);XM_008262367.2(TFAP2A);XM_008262369.2(TFAP2A);XM_017344896.1(TFAP2A);XM_017344898.1(TFAP2A);
GO:0005927	muscle tendon junction	7	2.48295e-05	5.23375	XM_002718751.3(NRAP);XM_002718752.3(NRAP);XM_008270528.2(NRAP);XM_017348567.1(NRAP);XM_017348568.1(NRAP);XM_017348569.1(NRAP);XM_017348570.1(NRAP);
GO:0010897	negative regulation of triglyceride catabolic process	7	2.48295e-05	5.23375	XM_002712034.3(PIK3CG);XM_008258341.2(PIK3CG);XM_008262501.2(GPLD1);XM_008262504.2(GPLD1);XM_008262505.2(GPLD1);XM_008262506.2(GPLD1);XM_017344961.1(GPLD1);
GO:0032027	myosin light chain binding	7	2.48295e-05	5.23375	XM_002719080.3(MYO19);XM_008271170.2(MYO19);XM_008271172.2(MYO19);XM_008271174.2(MYO19);XM_017349052.1(MYO19);XM_017349053.1(MYO19);XM_017349054.1(MYO19);
GO:0046975	histone methyltransferase activity (H3-K36 specific)	7	2.48295e-05	5.23375	XM_002715419.3(ASH1L);XM_017343776.1(LOC108177102);XM_017345821.1(ASH1L);XM_017345822.1(ASH1L);XM_017345823.1(ASH1L);XM_017345824.1(ASH1L);XM_017345825.1(ASH1L);
GO:0048170	positive regulation of long-term neuronal synaptic plasticity	7	2.48295e-05	5.23375	XM_008265706.2(EPHB2);XM_008270468.2(NEURL1);XM_017346475.1(EPHB2);XM_017346476.1(EPHB2);XM_017346477.1(EPHB2);XM_017346479.1(EPHB2);XM_017348531.1(NEURL1);
GO:0070172	positive regulation of tooth mineralization	7	2.48295e-05	5.23375	XM_002714165.3(TFAP2A);XM_002714166.3(TFAP2A);XM_002714167.3(TFAP2A);XM_008262367.2(TFAP2A);XM_008262369.2(TFAP2A);XM_017344896.1(TFAP2A);XM_017344898.1(TFAP2A);
GO:0071866	negative regulation of apoptotic process in bone marrow	7	2.48295e-05	5.23375	XM_002714049.3(PLK2);XM_002717171.3(LEF1);XM_008267504.2(LEF1);XM_008267505.2(LEF1);XM_008267506.2(LEF1);XM_008267507.2(LEF1);XM_008267508.2(LEF1);
GO:0071895	odontoblast differentiation	7	2.48295e-05	5.23375	XM_002717171.3(LEF1);XM_002719297.3(DLX3);XM_008267504.2(LEF1);XM_008267505.2(LEF1);XM_008267506.2(LEF1);XM_008267507.2(LEF1);XM_008267508.2(LEF1);
GO:0097513	myosin II filament	7	2.48295e-05	5.23375	XM_008270736.2(MYH10);XM_017348894.1(MYH10);XM_017348895.1(MYH10);XM_017348896.1(MYH10);XM_017348897.1(MYH10);XM_017348898.1(MYH10);XM_017348899.1(MYH10);
GO:0097629	extrinsic component of omegasome membrane	7	2.48295e-05	5.23375	XM_002719670.3(ZFYVE1);XM_008272102.2(ZFYVE1);XM_008272103.2(ZFYVE1);XM_008272104.2(ZFYVE1);XM_008272105.2(ZFYVE1);XM_008272106.2(ZFYVE1);XM_008272107.2(ZFYVE1);
GO:0097635	extrinsic component of autophagosome membrane	7	2.48295e-05	5.23375	XM_017347429.1(WDFY3);XM_017347430.1(WDFY3);XM_017347431.1(WDFY3);XM_017347432.1(WDFY3);XM_017347433.1(WDFY3);XM_017347435.1(WDFY3);XM_017347436.1(WDFY3);
GO:0097676	histone H3-K36 dimethylation	7	2.48295e-05	5.23375	XM_002715419.3(ASH1L);XM_017343776.1(LOC108177102);XM_017345821.1(ASH1L);XM_017345822.1(ASH1L);XM_017345823.1(ASH1L);XM_017345824.1(ASH1L);XM_017345825.1(ASH1L);
GO:2000052	positive regulation of non-canonical Wnt signaling pathway	7	2.48295e-05	5.23375	XM_008257045.2(LOC100341681);XM_017342096.1(LOC100341681);XM_017342097.1(LOC100341681);XM_017342098.1(LOC100341681);XM_017342099.1(LOC100341681);XM_017342100.1(LOC100341681);XM_017342101.1(LOC100341681);
GO:0006929	substrate-dependent cell migration	7	9.54556e-05	4.65222	XM_008271597.2(FMNL1);XM_017345053.1(ANKS1A);XM_017345054.1(ANKS1A);XM_017345055.1(ANKS1A);XM_017345056.1(ANKS1A);XM_017345057.1(ANKS1A);XM_017345058.1(ANKS1A);
GO:0021554	optic nerve development	7	9.54556e-05	4.65222	XM_002708950.3(NAV2);XM_002708951.3(NAV2);XM_008268700.2(NAV2);XM_008268706.2(NAV2);XM_008268721.2(NAV2);XM_008268731.2(NAV2);XM_008268740.2(NAV2);
GO:0032713	negative regulation of interleukin-4 production	7	9.54556e-05	4.65222	XM_002717171.3(LEF1);XM_002719910.3(FOXP3);XM_008267504.2(LEF1);XM_008267505.2(LEF1);XM_008267506.2(LEF1);XM_008267507.2(LEF1);XM_008267508.2(LEF1);
GO:0034056	estrogen response element binding	7	9.54556e-05	4.65222	XM_008263694.2(ESR1);XM_008263695.2(ESR1);XM_008263696.2(ESR1);XM_008263697.2(ESR1);XM_008263698.2(ESR1);XM_008263699.2(ESR1);XM_008263705.2(ESR1);
GO:0045843	negative regulation of striated muscle tissue development	7	9.54556e-05	4.65222	XM_002717171.3(LEF1);XM_002718796.3(SOX15);XM_008267504.2(LEF1);XM_008267505.2(LEF1);XM_008267506.2(LEF1);XM_008267507.2(LEF1);XM_008267508.2(LEF1);
GO:0045844	positive regulation of striated muscle tissue development	7	9.54556e-05	4.65222	XM_002711759.3(MKL2);XM_002711760.3(MKL2);XM_008257740.2(MKL2);XM_008257741.2(MKL2);XM_008257742.2(MKL2);XM_008257744.2(MKL2);XM_017342465.1(MKL2);
GO:0055091	phospholipid homeostasis	7	9.54556e-05	4.65222	NM_001195638.1(LIPG);XM_002718743.3(GPAM);XM_008270504.2(GPAM);XM_008270505.2(GPAM);XM_008270506.1(GPAM);XM_008270507.2(GPAM);XM_008270509.2(GPAM);
GO:0060527	prostate epithelial cord arborization involved in prostate glandular acinus morphogenesis	7	9.54556e-05	4.65222	XM_008263694.2(ESR1);XM_008263695.2(ESR1);XM_008263696.2(ESR1);XM_008263697.2(ESR1);XM_008263698.2(ESR1);XM_008263699.2(ESR1);XM_008263705.2(ESR1);
GO:0060745	mammary gland branching involved in pregnancy	7	9.54556e-05	4.65222	XM_008263694.2(ESR1);XM_008263695.2(ESR1);XM_008263696.2(ESR1);XM_008263697.2(ESR1);XM_008263698.2(ESR1);XM_008263699.2(ESR1);XM_008263705.2(ESR1);
GO:0060750	epithelial cell proliferation involved in mammary gland duct elongation	7	9.54556e-05	4.65222	XM_008263694.2(ESR1);XM_008263695.2(ESR1);XM_008263696.2(ESR1);XM_008263697.2(ESR1);XM_008263698.2(ESR1);XM_008263699.2(ESR1);XM_008263705.2(ESR1);
GO:0090179	planar cell polarity pathway involved in neural tube closure	7	9.54556e-05	4.65222	XM_002719185.3(FZD2);XM_008264219.2(VANGL2);XM_008265680.2(GRHL3);XM_008266621.2(DVL3);XM_008270807.2(DVL2);XM_017346465.1(GRHL3);XM_017346466.1(GRHL3);
GO:0097550	transcriptional preinitiation complex	7	9.54556e-05	4.65222	XM_008263694.2(ESR1);XM_008263695.2(ESR1);XM_008263696.2(ESR1);XM_008263697.2(ESR1);XM_008263698.2(ESR1);XM_008263699.2(ESR1);XM_008263705.2(ESR1);
GO:0003253	cardiac neural crest cell migration involved in outflow tract morphogenesis	7	0.00027196	4.187	XM_002708718.3(LOC100342424);XM_008264441.2(LOC100342424);XM_008264448.1(LOC100342424);XM_008264460.2(LOC100342424);XM_008264471.2(LOC100342424);XM_008264484.2(LOC100342424);XM_017349821.1(LOC100342424);
GO:0006072	glycerol-3-phosphate metabolic process	7	0.00027196	4.187	XM_002718743.3(GPAM);XM_008266101.2(GPD1L);XM_008270504.2(GPAM);XM_008270505.2(GPAM);XM_008270506.1(GPAM);XM_008270507.2(GPAM);XM_008270509.2(GPAM);
GO:0016460	myosin II complex	7	0.00027196	4.187	XM_008270736.2(MYH10);XM_017348894.1(MYH10);XM_017348895.1(MYH10);XM_017348896.1(MYH10);XM_017348897.1(MYH10);XM_017348898.1(MYH10);XM_017348899.1(MYH10);
GO:0016500	protein-hormone receptor activity	7	0.00027196	4.187	XM_002711332.3(LGR5);XM_008256789.2(LGR5);XM_008268585.2(LGR6);XM_008268586.2(LGR6);XM_008268587.2(LGR6);XM_017347858.1(LGR6);XM_017347859.1(LGR6);
GO:0043116	negative regulation of vascular permeability	7	0.00027196	4.187	XM_002708810.3(ADM);XM_002709372.3(SLIT2);XM_002715885.3(DDAH1);XM_008264379.2(PDE2A);XM_008274527.2(SLIT2);XM_017344850.1(PDE2A);XM_017345344.1(ADM);
GO:0048194	Golgi vesicle budding	7	0.00027196	4.187	XM_002718914.3(MYO18A);XM_008270992.2(MYO18A);XM_008270993.2(MYO18A);XM_008270994.2(MYO18A);XM_008270995.2(MYO18A);XM_008270996.2(MYO18A);XM_008270997.2(MYO18A);
GO:0060444	branching involved in mammary gland duct morphogenesis	7	0.00027196	4.187	XM_002717590.3(KDM5B);XM_008268570.2(KDM5B);XM_008268571.2(KDM5B);XM_017341634.1(SRC);XM_017346012.1(CSF1);XM_017347852.1(KDM5B);XM_017347853.1(KDM5B);
GO:0062009	secondary palate development	7	0.00027196	4.187	XM_002717171.3(LEF1);XM_008263730.2(LRRC32);XM_008267504.2(LEF1);XM_008267505.2(LEF1);XM_008267506.2(LEF1);XM_008267507.2(LEF1);XM_008267508.2(LEF1);
GO:0099173	postsynapse organization	7	0.00027196	4.187	XM_008272442.2(CNKSR2);XM_017346935.1(SPTBN2);XM_017346936.1(SPTBN2);XM_017346939.1(SPTBN2);XM_017346945.1(SPTBN2);XM_017346947.1(SPTBN2);XM_017346950.1(SPTBN2);
GO:0021675	nerve development	7	0.000639548	3.80636	XM_008259014.2(NRP2);XM_008259015.2(NRP2);XM_008259016.2(NRP2);XM_008259017.2(NRP2);XM_017343056.1(NRP2);XM_017343829.1(SEMA3F);XM_017343997.1(AFG3L2);
GO:0035631	CD40 receptor complex	7	0.000639548	3.80636	XM_002709054.3(TRAF6);XM_002709712.3(HTRA2);XM_017340552.1(HTRA2);XM_017340559.1(HTRA2);XM_017340561.1(HTRA2);XM_017340562.1(HTRA2);XM_017348216.1(RNF31);
GO:0042759	long-chain fatty acid biosynthetic process	7	0.000639548	3.80636	XM_002717122.3(ELOVL6);XM_008267482.2(ELOVL6);XM_008267484.2(ELOVL6);XM_008268985.2(MYO5A);XM_008268986.2(MYO5A);XM_008268988.2(MYO5A);XM_008273037.2(PLP1);
GO:0045178	basal part of cell	7	0.000639548	3.80636	XM_008265146.2(DOCK7);XM_008265147.2(DOCK7);XM_008265148.2(DOCK7);XM_008265149.2(DOCK7);XM_017340884.1(OTOF);XM_017340957.1(LOC103345003);XM_017346241.1(DOCK7);
GO:0071281	cellular response to iron ion	7	0.000639548	3.80636	XM_002714165.3(TFAP2A);XM_002714166.3(TFAP2A);XM_002714167.3(TFAP2A);XM_008262367.2(TFAP2A);XM_008262369.2(TFAP2A);XM_017344896.1(TFAP2A);XM_017344898.1(TFAP2A);
GO:0071691	cardiac muscle thin filament assembly	7	0.000639548	3.80636	XM_002718751.3(NRAP);XM_002718752.3(NRAP);XM_008270528.2(NRAP);XM_017348567.1(NRAP);XM_017348568.1(NRAP);XM_017348569.1(NRAP);XM_017348570.1(NRAP);
GO:2000573	positive regulation of DNA biosynthetic process	7	0.000639548	3.80636	NM_001319575.1(MYC);XM_008249309.2(PTK2B);XM_008255902.2(MYC);XM_008262545.2(DDX39B);XM_017337951.1(PTK2B);XM_017340986.1(MYC);XM_017341634.1(SRC);
GO:0003831	beta-N-acetylglucosaminylglycopeptide beta-1,4-galactosyltransferase activity	7	0.00131322	3.48917	XM_017347429.1(WDFY3);XM_017347430.1(WDFY3);XM_017347431.1(WDFY3);XM_017347432.1(WDFY3);XM_017347433.1(WDFY3);XM_017347435.1(WDFY3);XM_017347436.1(WDFY3);
GO:0060710	chorio-allantoic fusion	7	0.00131322	3.48917	XM_002717171.3(LEF1);XM_002719544.3(ZFP36L1);XM_008267504.2(LEF1);XM_008267505.2(LEF1);XM_008267506.2(LEF1);XM_008267507.2(LEF1);XM_008267508.2(LEF1);
GO:1905274	regulation of modification of postsynaptic actin cytoskeleton	7	0.00131322	3.48917	XM_008270736.2(MYH10);XM_017348894.1(MYH10);XM_017348895.1(MYH10);XM_017348896.1(MYH10);XM_017348897.1(MYH10);XM_017348898.1(MYH10);XM_017348899.1(MYH10);
GO:0004741	[pyruvate dehydrogenase (lipoamide)] phosphatase activity	7	0.00243558	3.22077	XM_008255734.2(PDP1);XM_008255737.2(PDP1);XM_008255741.2(PDP1);XM_008255743.2(PDP1);XM_008255744.2(PDP1);XM_008255745.1(PDP1);XM_008255746.2(PDP1);
GO:0010332	response to gamma radiation	7	0.00243558	3.22077	NM_001319575.1(MYC);XM_002713951.3(XRCC4);XM_008255902.2(MYC);XM_008261904.2(XRCC4);XM_008261905.2(XRCC4);XM_017340986.1(MYC);XM_017344563.1(XRCC4);
GO:0016012	sarcoglycan complex	7	0.00243558	3.22077	XM_017344309.1(SGCE);XM_017344310.1(SGCE);XM_017344311.1(SGCE);XM_017344312.1(SGCE);XM_017344313.1(SGCE);XM_017344314.1(SGCE);XM_017344315.1(SGCE);
GO:0045580	regulation of T cell differentiation	7	0.00243558	3.22077	XM_002709770.3(LOC100341926);XM_002710425.3(PRELID1);XM_008254254.2(LOC100341926);XM_008254255.2(LOC100341926);XM_017341275.1(PRELID1);XM_017347246.1(IL15);XM_017347247.1(IL15);
GO:0051306	mitotic sister chromatid separation	7	0.00243558	3.22077	XM_017343195.1(LOC100344728);XM_017343196.1(LOC100344728);XM_017343197.1(LOC100344728);XM_017343198.1(LOC100344728);XM_017343199.1(LOC100344728);XM_017343200.1(LOC100344728);XM_017343201.1(LOC100344728);
GO:0061549	sympathetic ganglion development	7	0.00243558	3.22077	XM_008259014.2(NRP2);XM_008259015.2(NRP2);XM_008259016.2(NRP2);XM_008259017.2(NRP2);XM_017342176.1(INSM1);XM_017343056.1(NRP2);XM_017343829.1(SEMA3F);
GO:0070306	lens fiber cell differentiation	7	0.00243558	3.22077	XM_002717590.3(KDM5B);XM_002718176.3(SMAD3);XM_008268570.2(KDM5B);XM_008268571.2(KDM5B);XM_017347852.1(KDM5B);XM_017347853.1(KDM5B);XM_017350170.1(TDRD7);
GO:2000786	positive regulation of autophagosome assembly	7	0.00243558	3.22077	XM_002715522.3(SH3GLB1);XM_008264943.2(SH3GLB1);XM_008264944.2(SH3GLB1);XM_008264945.2(SH3GLB1);XM_008268409.2(RAB3GAP2);XM_008271389.2(PIP4K2B);XM_017347776.1(RAB3GAP2);
GO:0021559	trigeminal nerve development	7	0.00417192	2.99072	XM_002714165.3(TFAP2A);XM_002714166.3(TFAP2A);XM_002714167.3(TFAP2A);XM_008262367.2(TFAP2A);XM_008262369.2(TFAP2A);XM_017344896.1(TFAP2A);XM_017344898.1(TFAP2A);
GO:0042220	response to cocaine	7	0.00417192	2.99072	XM_008249309.2(PTK2B);XM_008261291.2(NCAM1);XM_008263198.2(CNR1);XM_008271811.2(CACNG4);XM_017337951.1(PTK2B);XM_017340920.1(DNMT3A);XM_017343748.1(SLC6A1);
GO:0048752	semicircular canal morphogenesis	7	0.00417192	2.99072	XM_008255648.2(EYA1);XM_008255649.2(EYA1);XM_017341390.1(EYA1);XM_017341392.1(EYA1);XM_017341393.1(EYA1);XM_017347643.1(ZEB1);XM_017347644.1(ZEB1);
GO:0050707	regulation of cytokine secretion	7	0.00417192	2.99072	XM_002718743.3(GPAM);XM_008268370.2(TLR5);XM_008270504.2(GPAM);XM_008270505.2(GPAM);XM_008270506.1(GPAM);XM_008270507.2(GPAM);XM_008270509.2(GPAM);
GO:0051870	methotrexate binding	7	0.00417192	2.99072	XM_002708718.3(LOC100342424);XM_008264441.2(LOC100342424);XM_008264448.1(LOC100342424);XM_008264460.2(LOC100342424);XM_008264471.2(LOC100342424);XM_008264484.2(LOC100342424);XM_017349821.1(LOC100342424);
GO:0060339	negative regulation of type I interferon-mediated signaling pathway	7	0.00417192	2.99072	XM_002715335.2(DCST1);XM_002716001.3(MUL1);XM_008257322.2(NLRC5);XM_017345843.1(DCST1);XM_017345844.1(DCST1);XM_017345845.1(DCST1);XM_017346508.1(MUL1);
GO:0061714	folic acid receptor activity	7	0.00417192	2.99072	XM_002708718.3(LOC100342424);XM_008264441.2(LOC100342424);XM_008264448.1(LOC100342424);XM_008264460.2(LOC100342424);XM_008264471.2(LOC100342424);XM_008264484.2(LOC100342424);XM_017349821.1(LOC100342424);
GO:1903799	negative regulation of production of miRNAs involved in gene silencing by miRNA	7	0.00417192	2.99072	XM_008263694.2(ESR1);XM_008263695.2(ESR1);XM_008263696.2(ESR1);XM_008263697.2(ESR1);XM_008263698.2(ESR1);XM_008263699.2(ESR1);XM_008263705.2(ESR1);
GO:0002091	negative regulation of receptor internalization	7	0.0067031	2.79133	XM_002718817.3(DLG4);XM_008270811.2(DLG4);XM_008270814.2(DLG4);XM_017349565.1(ATXN2);XM_017349566.1(ATXN2);XM_017349567.1(ATXN2);XM_017349568.1(ATXN2);
GO:0010460	positive regulation of heart rate	7	0.0067031	2.79133	XM_002708810.3(ADM);XM_002714803.3(HEY2);XM_008260220.2(SCN3B);XM_008260221.2(SCN3B);XM_008260234.2(SCN3B);XM_008260241.2(SCN3B);XM_017345344.1(ADM);
GO:0015884	folic acid transport	7	0.0067031	2.79133	XM_002708718.3(LOC100342424);XM_008264441.2(LOC100342424);XM_008264448.1(LOC100342424);XM_008264460.2(LOC100342424);XM_008264471.2(LOC100342424);XM_008264484.2(LOC100342424);XM_017349821.1(LOC100342424);
GO:0016576	histone dephosphorylation	7	0.0067031	2.79133	XM_002719732.3(PPM1F);XM_008255648.2(EYA1);XM_008255649.2(EYA1);XM_017341390.1(EYA1);XM_017341392.1(EYA1);XM_017341393.1(EYA1);XM_017349612.1(PPM1F);
GO:0032675	regulation of interleukin-6 production	7	0.0067031	2.79133	XM_008256209.1(SIRPA);XM_008270545.2(AFAP1L2);XM_008270546.2(AFAP1L2);XM_008270547.2(AFAP1L2);XM_008270548.2(AFAP1L2);XM_017341726.1(SIRPA);XM_017341727.1(SIRPA);
GO:0032874	positive regulation of stress-activated MAPK cascade	7	0.0067031	2.79133	XM_002712009.3(KLHDC10);XM_008253688.2(SEMA4C);XM_008258199.2(KLHDC10);XM_008268673.2(C16H1orf106);XM_017342552.1(TAOK2);XM_017342553.1(TAOK2);XM_017345709.1(LOC103350019);
GO:0051127	positive regulation of actin nucleation	7	0.0067031	2.79133	XM_002719353.3(WIPF2);XM_008269253.2(FMN1);XM_008269254.2(FMN1);XM_008271434.2(WIPF2);XM_008271435.2(WIPF2);XM_008271436.2(WIPF2);XM_017349194.1(WIPF2);
GO:0060037	pharyngeal system development	7	0.0067031	2.79133	XM_008255648.2(EYA1);XM_008255649.2(EYA1);XM_008271874.2(SIX4);XM_017341390.1(EYA1);XM_017341392.1(EYA1);XM_017341393.1(EYA1);XM_017347815.1(PLXNA2);
GO:0070369	beta-catenin-TCF7L2 complex	7	0.0067031	2.79133	XM_008261336.2(TCF4);XM_017344194.1(TCF4);XM_017344195.1(TCF4);XM_017344196.1(TCF4);XM_017344197.1(TCF4);XM_017344198.1(TCF4);XM_017344199.1(TCF4);
GO:2000778	positive regulation of interleukin-6 secretion	7	0.0067031	2.79133	XM_002710888.3(MAVS);XM_008255932.2(LOC100357982);XM_008256262.2(MAVS);XM_008256263.2(MAVS);XM_008256264.2(MAVS);XM_008270704.2(C1QTNF4);XM_017341756.1(MAVS);
GO:0005247	voltage-gated chloride channel activity	7	0.0102172	2.61688	NM_001082751.1(CLCN2);XM_002711951.3(CLCN1);XM_002716306.3(LOC100356209);XM_008266448.2(LOC100356727);XM_008272337.2(CLCN5);XM_008272338.2(CLCN5);XM_008272339.2(CLCN5);
GO:0005542	folic acid binding	7	0.0102172	2.61688	XM_002708718.3(LOC100342424);XM_008264441.2(LOC100342424);XM_008264448.1(LOC100342424);XM_008264460.2(LOC100342424);XM_008264471.2(LOC100342424);XM_008264484.2(LOC100342424);XM_017349821.1(LOC100342424);
GO:0008209	androgen metabolic process	7	0.0102172	2.61688	XM_008263694.2(ESR1);XM_008263695.2(ESR1);XM_008263696.2(ESR1);XM_008263697.2(ESR1);XM_008263698.2(ESR1);XM_008263699.2(ESR1);XM_008263705.2(ESR1);
GO:2000060	positive regulation of ubiquitin-dependent protein catabolic process	7	0.0102172	2.61688	NM_001082049.2(CLU);XM_008249309.2(PTK2B);XM_008267330.2(FBXW7);XM_008273906.2(CLU);XM_008273913.2(CLU);XM_017337951.1(PTK2B);XM_017349843.1(CCDC22);
GO:0000715	nucleotide-excision repair, DNA damage recognition	7	0.0209303	2.32611	XM_002708127.3(RAD23B);XM_002712894.3(COPS7A);XM_008259754.2(COPS7A);XM_008259755.2(COPS7A);XM_008259756.2(COPS7A);XM_017343194.1(COPS7B);XM_017343411.1(COPS7A);
GO:0001547	antral ovarian follicle growth	7	0.0209303	2.32611	XM_008263694.2(ESR1);XM_008263695.2(ESR1);XM_008263696.2(ESR1);XM_008263697.2(ESR1);XM_008263698.2(ESR1);XM_008263699.2(ESR1);XM_008263705.2(ESR1);
GO:0005916	fascia adherens	7	0.0209303	2.32611	XM_002718751.3(NRAP);XM_002718752.3(NRAP);XM_008270528.2(NRAP);XM_017348567.1(NRAP);XM_017348568.1(NRAP);XM_017348569.1(NRAP);XM_017348570.1(NRAP);
GO:0006930	substrate-dependent cell migration, cell extension	7	0.0209303	2.32611	XM_008270736.2(MYH10);XM_017348894.1(MYH10);XM_017348895.1(MYH10);XM_017348896.1(MYH10);XM_017348897.1(MYH10);XM_017348898.1(MYH10);XM_017348899.1(MYH10);
GO:0007492	endoderm development	7	0.0209303	2.32611	XM_002712365.3(EPB41L5);XM_002718176.3(SMAD3);XM_002720091.3(MED12);XM_008258468.2(EPB41L5);XM_017342786.1(EPB41L5);XM_017342787.1(EPB41L5);XM_017342789.1(EPB41L5);
GO:0014823	response to activity	7	0.0209303	2.32611	XM_002712602.3(CREB1);XM_002717172.3(HADH);XM_008259047.2(CREB1);XM_008259050.2(CREB1);XM_008260180.2(COL4A2);XM_008263749.1(MAS1);XM_017343062.1(CREB1);
GO:0019482	beta-alanine metabolic process	7	0.0209303	2.32611	XM_002717077.3(AASDH);XM_008267824.2(AASDH);XM_008267825.2(AASDH);XM_008267827.2(AASDH);XM_008267829.2(AASDH);XM_008267832.2(AASDH);XM_017347539.1(AASDH);
GO:0031011	Ino80 complex	7	0.0209303	2.32611	XM_002708310.3(NFRKB);XM_002717971.3(INO80);XM_008254217.2(INO80B);XM_008259224.2(NFRKB);XM_008259232.2(NFRKB);XM_017342551.1(NFRKB);XM_017348137.1(INO80);
GO:0033169	histone H3-K9 demethylation	7	0.0209303	2.32611	XM_002708438.3(LOC100346681);XM_002708440.3(LOC100347458);XM_002708441.2(LOC100347712);XM_002708442.2(LOC100348204);XM_002720027.3(PHF8);XM_008255093.2(KDM3B);XM_017341086.1(KDM3B);
GO:0034452	dynactin binding	7	0.0209303	2.32611	XM_002717773.3(SPTBN5);XM_002719796.3(BICDL1);XM_008256351.2(SNX5);XM_008272308.2(BICDL1);XM_008272310.2(BICDL1);XM_008272311.2(BICDL1);XM_017349592.1(BICDL1);
GO:0045664	regulation of neuron differentiation	7	0.0209303	2.32611	XM_002711817.3(C6H16orf52);XM_002716987.2(ATOH1);XM_008255648.2(EYA1);XM_008255649.2(EYA1);XM_017341390.1(EYA1);XM_017341392.1(EYA1);XM_017341393.1(EYA1);
GO:0050909	sensory perception of taste	7	0.0209303	2.32611	NM_001082775.1(SCNN1B);XM_002717171.3(LEF1);XM_008267504.2(LEF1);XM_008267505.2(LEF1);XM_008267506.2(LEF1);XM_008267507.2(LEF1);XM_008267508.2(LEF1);
GO:0098690	glycinergic synapse	7	0.0209303	2.32611	XM_002712787.3(IQSEC3);XM_002718991.2(NLGN2);XM_008259872.1(IQSEC3);XM_008268809.2(SLC6A5);XM_017345563.1(SLC6A5);XM_017348865.1(NLGN2);XM_017349343.1(GPHN);
GO:2000311	regulation of AMPA receptor activity	7	0.0209303	2.32611	XM_002718991.2(NLGN2);XM_008254418.2(NRXN1);XM_008257925.2(GSG1L);XM_008271811.2(CACNG4);XM_017340784.1(NRXN1);XM_017348865.1(NLGN2);XM_017348961.1(MINK1);
GO:0004866	endopeptidase inhibitor activity	7	0.028464	2.20368	NM_001082009.1(ITIH4);XM_002707991.3(RECK);XM_017343628.1(ITIH4);XM_017343629.1(ITIH4);XM_017343630.1(ITIH4);XM_017343631.1(ITIH4);XM_017343632.1(ITIH4);
GO:0021592	fourth ventricle development	7	0.028464	2.20368	XM_008270736.2(MYH10);XM_017348894.1(MYH10);XM_017348895.1(MYH10);XM_017348896.1(MYH10);XM_017348897.1(MYH10);XM_017348898.1(MYH10);XM_017348899.1(MYH10);
GO:0030879	mammary gland development	7	0.028464	2.20368	XM_002717171.3(LEF1);XM_008267504.2(LEF1);XM_008267505.2(LEF1);XM_008267506.2(LEF1);XM_008267507.2(LEF1);XM_008267508.2(LEF1);XM_017344991.1(NOTCH4);
GO:0035136	forelimb morphogenesis	7	0.028464	2.20368	XM_002713515.3(RNF165);XM_002714495.3(TFAP2B);XM_008269253.2(FMN1);XM_008269254.2(FMN1);XM_017344687.1(NIPBL);XM_017345177.1(TFAP2B);XM_017345182.1(TFAP2B);
GO:0070742	C2H2 zinc finger domain binding	7	0.028464	2.20368	XM_002717171.3(LEF1);XM_002720042.3(ZXDB);XM_008267504.2(LEF1);XM_008267505.2(LEF1);XM_008267506.2(LEF1);XM_008267507.2(LEF1);XM_008267508.2(LEF1);
GO:1901388	regulation of transforming growth factor beta activation	7	0.028464	2.20368	XM_008263730.2(LRRC32);XM_017342882.1(ITGB6);XM_017342883.1(ITGB6);XM_017342884.1(ITGB6);XM_017342885.1(ITGB6);XM_017342886.1(ITGB6);XM_017342887.1(ITGB6);
GO:0008219	cell death	7	0.0376357	2.0935	XM_002709943.3(FOSL2);XM_002713826.3(DFNA5);XM_008259954.2(PARP4);XM_008261545.2(DFNA5);XM_008265271.2(FAF1);XM_017343480.1(PARP4);XM_017344387.1(DFNA5);
GO:0010906	regulation of glucose metabolic process	7	0.0376357	2.0935	XM_002711711.3(MLYCD);XM_008255623.2(NCOA2);XM_008255625.2(NCOA2);XM_008255626.2(NCOA2);XM_008255627.2(NCOA2);XM_017341389.1(NCOA2);XM_017342935.1(PDK1);
GO:0021680	cerebellar Purkinje cell layer development	7	0.0376357	2.0935	XM_008270736.2(MYH10);XM_017348894.1(MYH10);XM_017348895.1(MYH10);XM_017348896.1(MYH10);XM_017348897.1(MYH10);XM_017348898.1(MYH10);XM_017348899.1(MYH10);
GO:0043586	tongue development	7	0.0376357	2.0935	XM_002717171.3(LEF1);XM_008267504.2(LEF1);XM_008267505.2(LEF1);XM_008267506.2(LEF1);XM_008267507.2(LEF1);XM_008267508.2(LEF1);XM_008271874.2(SIX4);
GO:0071310	cellular response to organic substance	7	0.0376357	2.0935	XM_008270954.2(SLC6A4);XM_008270955.2(SLC6A4);XM_008270956.2(SLC6A4);XM_008270959.2(SLC6A4);XM_017344177.1(MAPK4);XM_017349146.1(SLC6A4);XM_017349610.1(CUX2);
GO:0000186	activation of MAPKK activity	7	0.0485496	1.99381	XM_008259404.2(LRRK2);XM_008264290.2(NTRK1);XM_008265883.2(MAP3K6);XM_008272414.2(MAP3K15);XM_017342552.1(TAOK2);XM_017342553.1(TAOK2);XM_017345475.1(MAP3K4);
GO:0006139	nucleobase-containing compound metabolic process	7	0.0485496	1.99381	XM_002710837.4(SLC23A2);XM_008262975.2(SLC29A1);XM_008262976.2(SLC29A1);XM_008262977.2(SLC29A1);XM_008262978.2(SLC29A1);XM_017343605.1(LOC100339982);XM_017349608.1(OAS3);
GO:0006839	mitochondrial transport	7	0.0485496	1.99381	XM_002717517.3(FLVCR1);XM_002718448.3(KIF1BP);XM_008261705.1(SLC25A13);XM_008268435.2(FLVCR1);XM_008268436.2(FLVCR1);XM_008270032.2(KIF1BP);XM_017347792.1(FLVCR1);
GO:0042104	positive regulation of activated T cell proliferation	7	0.0485496	1.99381	XM_002712467.3(IGFBP2);XM_002718743.3(GPAM);XM_008270504.2(GPAM);XM_008270505.2(GPAM);XM_008270506.1(GPAM);XM_008270507.2(GPAM);XM_008270509.2(GPAM);
GO:0045638	negative regulation of myeloid cell differentiation	7	0.0485496	1.99381	XM_002717990.3(MEIS2);XM_002717991.3(MEIS2);XM_008249309.2(PTK2B);XM_008268340.2(ITPKB);XM_008269236.2(MEIS2);XM_017337951.1(PTK2B);XM_017348154.1(MEIS2);
GO:0050769	positive regulation of neurogenesis	7	0.0485496	1.99381	XM_002713951.3(XRCC4);XM_008258707.2(LRP2);XM_008261904.2(XRCC4);XM_008261905.2(XRCC4);XM_017341060.1(JADE2);XM_017344563.1(XRCC4);XM_017345438.1(LOC100350756);
GO:0051787	misfolded protein binding	7	0.0485496	1.99381	NM_001082049.2(CLU);XM_002712324.3(DNAJC10);XM_002714283.3(LOC100354037);XM_002714285.3(LOC100354435);XM_008262600.2(LOC100353783);XM_008273906.2(CLU);XM_008273913.2(CLU);
GO:0070986	left/right axis specification	7	0.0485496	1.99381	XM_002709949.3(IFT172);XM_002712365.3(EPB41L5);XM_008258468.2(EPB41L5);XM_017340853.1(IFT172);XM_017342786.1(EPB41L5);XM_017342787.1(EPB41L5);XM_017342789.1(EPB41L5);
GO:0090068	positive regulation of cell cycle process	7	0.0485496	1.99381	XM_002717171.3(LEF1);XM_008267504.2(LEF1);XM_008267505.2(LEF1);XM_008267506.2(LEF1);XM_008267507.2(LEF1);XM_008267508.2(LEF1);XM_017346718.1(LOC100338666);
GO:1990074	polyuridylation-dependent mRNA catabolic process	7	0.0485496	1.99381	XM_017343195.1(LOC100344728);XM_017343196.1(LOC100344728);XM_017343197.1(LOC100344728);XM_017343198.1(LOC100344728);XM_017343199.1(LOC100344728);XM_017343200.1(LOC100344728);XM_017343201.1(LOC100344728);
GO:0001771	immunological synapse formation	7	0.0612769	1.90318	XM_008256091.2(DOCK8);XM_008256100.2(DOCK8);XM_008256104.2(DOCK8);XM_008270972.2(GIT1);XM_017341248.1(DOCK2);XM_017341631.1(DOCK8);XM_017341632.1(DOCK8);
GO:0004540	ribonuclease activity	7	0.0612769	1.90318	XM_017343195.1(LOC100344728);XM_017343196.1(LOC100344728);XM_017343197.1(LOC100344728);XM_017343198.1(LOC100344728);XM_017343199.1(LOC100344728);XM_017343200.1(LOC100344728);XM_017343201.1(LOC100344728);
GO:0021678	third ventricle development	7	0.0612769	1.90318	XM_008270736.2(MYH10);XM_017348894.1(MYH10);XM_017348895.1(MYH10);XM_017348896.1(MYH10);XM_017348897.1(MYH10);XM_017348898.1(MYH10);XM_017348899.1(MYH10);
GO:0035497	cAMP response element binding	7	0.0612769	1.90318	XM_002711936.3(CREB3L2);XM_002712602.3(CREB1);XM_008258046.2(CREB3L2);XM_008259047.2(CREB1);XM_008259050.2(CREB1);XM_008270286.2(CREB3L1);XM_017343062.1(CREB1);
GO:0045672	positive regulation of osteoclast differentiation	7	0.0612769	1.90318	XM_002709054.3(TRAF6);XM_002712602.3(CREB1);XM_008259047.2(CREB1);XM_008259050.2(CREB1);XM_017341183.1(PPARGC1B);XM_017343062.1(CREB1);XM_017346012.1(CSF1);
GO:0047496	vesicle transport along microtubule	7	0.0612769	1.90318	XM_002711777.3(NDE1);XM_008257793.2(NDE1);XM_008257794.2(NDE1);XM_008260258.2(TRAK1);XM_008268007.2(KIF5B);XM_017343681.1(TRAK1);XM_017343682.1(TRAK1);
GO:0060394	negative regulation of pathway-restricted SMAD protein phosphorylation	7	0.0612769	1.90318	XM_008255932.2(LOC100357982);XM_008260997.2(LDLRAD4);XM_017340877.1(EMILIN1);XM_017343978.1(LDLRAD4);XM_017343980.1(LDLRAD4);XM_017348744.1(PBLD);XM_017348746.1(PBLD);
GO:0070973	protein localization to endoplasmic reticulum exit site	7	0.0612769	1.90318	XM_008257758.2(LOC103348559);XM_008257760.2(LOC103348559);XM_008257761.2(LOC103348559);XM_008257762.2(LOC103348559);XM_008259404.2(LRRK2);XM_008269525.2(CTAGE5);XM_008269526.2(CTAGE5);
GO:0097539	ciliary transition fiber	7	0.0612769	1.90318	XM_008260763.2(CEP164);XM_008260769.2(CEP164);XM_017343129.1(CEP164);XM_017343132.1(CEP164);XM_017343136.1(CEP164);XM_017343141.1(CEP164);XM_017343150.1(CEP164);
GO:2000378	negative regulation of reactive oxygen species metabolic process	7	0.0612769	1.90318	XM_002714165.3(TFAP2A);XM_002714166.3(TFAP2A);XM_002714167.3(TFAP2A);XM_008262367.2(TFAP2A);XM_008262369.2(TFAP2A);XM_017344896.1(TFAP2A);XM_017344898.1(TFAP2A);
GO:0004435	phosphatidylinositol phospholipase C activity	7	0.0758535	1.82044	XM_008266046.2(PLCL2);XM_017346859.1(PLCH1);XM_017346860.1(PLCH1);XM_017346861.1(PLCH1);XM_017346862.1(PLCH1);XM_017348430.1(PLCE1);XM_017348431.1(PLCE1);
GO:0008630	intrinsic apoptotic signaling pathway in response to DNA damage	7	0.0758535	1.82044	XM_002709712.3(HTRA2);XM_008262302.2(PIK3R1);XM_017340552.1(HTRA2);XM_017340559.1(HTRA2);XM_017340561.1(HTRA2);XM_017340562.1(HTRA2);XM_017344762.1(PIK3R1);
GO:0010587	miRNA catabolic process	7	0.0758535	1.82044	XM_017343195.1(LOC100344728);XM_017343196.1(LOC100344728);XM_017343197.1(LOC100344728);XM_017343198.1(LOC100344728);XM_017343199.1(LOC100344728);XM_017343200.1(LOC100344728);XM_017343201.1(LOC100344728);
GO:0036342	post-anal tail morphogenesis	7	0.0758535	1.82044	XM_002710860.2(TCF15);XM_002720091.3(MED12);XM_008264219.2(VANGL2);XM_008270758.2(HES7);XM_017344972.1(DCHS1);XM_017344974.1(DCHS1);XM_017347292.1(LOC103350669);
GO:0046658	anchored component of plasma membrane	7	0.0758535	1.82044	XM_008260529.2(PRSS50);XM_008263740.2(LOC100357076);XM_008263741.2(LOC100357076);XM_008263743.2(LOC100357076);XM_008271357.2(RTN4RL2);XM_017343775.1(LOC100350250);XM_017344826.1(MDGA1);
GO:0098885	modification of postsynaptic actin cytoskeleton	7	0.0758535	1.82044	XM_008270736.2(MYH10);XM_017348894.1(MYH10);XM_017348895.1(MYH10);XM_017348896.1(MYH10);XM_017348897.1(MYH10);XM_017348898.1(MYH10);XM_017348899.1(MYH10);
GO:1900029	positive regulation of ruffle assembly	7	0.0758535	1.82044	XM_017342301.1(CARMIL2);XM_017344351.1(COBL);XM_017344352.1(COBL);XM_017344353.1(COBL);XM_017344354.1(COBL);XM_017344355.1(COBL);XM_017344356.1(COBL);
GO:0003841	1-acylglycerol-3-phosphate O-acyltransferase activity	7	0.0922804	1.74458	XM_002709935.3(LCLAT1);XM_002716971.3(GPAT3);XM_008254571.2(LCLAT1);XM_008262620.2(AGPAT1);XM_008263752.2(AGPAT4);XM_017347427.1(GPAT3);XM_017347428.1(GPAT3);
GO:0005720	nuclear heterochromatin	7	0.0922804	1.74458	XM_002711034.3(CBX5);XM_002714879.3(BEND3);XM_008256567.2(CBX5);XM_008256569.2(CBX5);XM_008256571.2(CBX5);XM_017340920.1(DNMT3A);XM_017346602.1(TNKS1BP1);
GO:0006370	7-methylguanosine mRNA capping	7	0.0922804	1.74458	XM_002718862.3(NCBP3);XM_008266709.2(NCBP2);XM_008270875.2(NCBP3);XM_008270876.2(NCBP3);XM_017345086.1(CMTR1);XM_017345088.1(CMTR1);XM_017345089.1(CMTR1);
GO:0008045	motor neuron axon guidance	7	0.0922804	1.74458	XM_002709372.3(SLIT2);XM_002713515.3(RNF165);XM_002716725.3(ALCAM);XM_008267007.2(ALCAM);XM_008274527.2(SLIT2);XM_017342839.1(KIF5C);XM_017348456.1(SLIT1);
GO:0008091	spectrin	7	0.0922804	1.74458	XM_002717773.3(SPTBN5);XM_017346935.1(SPTBN2);XM_017346936.1(SPTBN2);XM_017346939.1(SPTBN2);XM_017346945.1(SPTBN2);XM_017346947.1(SPTBN2);XM_017346950.1(SPTBN2);
GO:0031491	nucleosome binding	7	0.0922804	1.74458	NM_001205213.1(RCC1);XM_002715999.3(HP1BP3);XM_008260034.2(LOC103349074);XM_008265814.2(RCC1);XM_008265899.2(ARID1A);XM_017341209.1(SAP30L);XM_017341210.1(SAP30L);
GO:0030217	T cell differentiation	7	0.110524	1.6748	XM_002715418.3(PTPN22);XM_008258758.2(SP3);XM_008264644.2(PTPN22);XM_017346218.1(LEPR);XM_017346219.1(LEPR);XM_017346222.1(LEPR);XM_017346224.1(LEPR);
GO:0035094	response to nicotine	7	0.110524	1.6748	XM_002712602.3(CREB1);XM_002717044.3(NKX6-1);XM_008259047.2(CREB1);XM_008259050.2(CREB1);XM_008263198.2(CNR1);XM_008271309.2(PPP1R9B);XM_017343062.1(CREB1);
GO:0043280	positive regulation of cysteine-type endopeptidase activity involved in apoptotic process	7	0.110524	1.6748	NM_001319575.1(MYC);XM_002719732.3(PPM1F);XM_008248962.2(SOX7);XM_008255902.2(MYC);XM_017340986.1(MYC);XM_017342178.1(DAPK1);XM_017349612.1(PPM1F);
GO:0048568	embryonic organ development	7	0.110524	1.6748	XM_002708127.3(RAD23B);XM_002713771.3(GLI3);XM_002719544.3(ZFP36L1);XM_008262127.2(GDNF);XM_017344449.1(GLI3);XM_017344450.1(GLI3);XM_017348683.1(BMPR1A);
GO:0005267	potassium channel activity	7	0.130518	1.61039	XM_002718671.3(KCNIP2);XM_002718672.3(KCNIP2);XM_002718676.3(KCNIP2);XM_008255917.2(KCNQ3);XM_008256762.2(TMEM38B);XM_017344780.1(KCNK5);XM_017348514.1(KCNIP2);
GO:0010862	positive regulation of pathway-restricted SMAD protein phosphorylation	7	0.130518	1.61039	NM_001082650.1(BMP2);XM_002713770.3(INHBA);XM_002717090.3(BMP3);XM_017339108.1(RBPMS);XM_017341769.1(LOC108175367);XM_017344005.1(TWSG1);XM_017348683.1(BMPR1A);
GO:0071949	FAD binding	7	0.130518	1.61039	NM_001278863.1(AOX4);XM_002712307.3(AGPS);XM_002717886.3(SQRDL);XM_002719654.3(COQ6);XM_008263645.2(MICAL1);XM_017342642.1(AOX2);XM_017345416.1(MICAL2);
GO:2000352	negative regulation of endothelial cell apoptotic process	7	0.130518	1.61039	XM_002711469.3(PAK4);XM_008257149.2(PAK4);XM_008257150.2(PAK4);XM_008257151.2(PAK4);XM_008257152.2(PAK4);XM_008257153.2(PAK4);XM_017347243.1(KDR);
GO:0007223	Wnt signaling pathway, calcium modulating pathway	7	0.152168	1.55074	XM_002717171.3(LEF1);XM_002719185.3(FZD2);XM_008267504.2(LEF1);XM_008267505.2(LEF1);XM_008267506.2(LEF1);XM_008267507.2(LEF1);XM_008267508.2(LEF1);
GO:0031267	small GTPase binding	7	0.152168	1.55074	XM_002708180.3(FGD3);XM_008256969.2(FGD3);XM_008256978.2(FGD3);XM_008256989.2(FGD3);XM_008270972.2(GIT1);XM_008272662.2(FGD1);XM_017349776.1(FGD1);
GO:0043194	axon initial segment	7	0.152168	1.55074	NM_001171311.1(MAP1A);XM_002715427.3(TRIM46);XM_008255917.2(KCNQ3);XM_008264356.2(TRIM46);XM_008268819.2(MAP1A);XM_017347838.1(NFASC);XM_017347866.1(NAV1);
GO:0005005	transmembrane-ephrin receptor activity	7	0.175353	1.49536	XM_002711919.3(EPHB4);XM_008265706.2(EPHB2);XM_008267078.1(EPHA6);XM_017346475.1(EPHB2);XM_017346476.1(EPHB2);XM_017346477.1(EPHB2);XM_017346479.1(EPHB2);
GO:0010107	potassium ion import	7	0.175353	1.49536	NM_001082649.1(SLC12A3);XM_002708453.3(KCNJ5);XM_002715242.3(ATP1A4);XM_008259307.2(KCNJ1);XM_008259309.2(KCNJ1);XM_008263942.2(KCNJ10);XM_008264239.2(ATP1A4);
GO:0034704	calcium channel complex	7	0.199931	1.44379	NM_001082779.1(TRPC5);XM_002718431.3(MICU1);XM_008269980.2(MICU1);XM_008269981.2(MICU1);XM_017348252.1(AKAP6);XM_017348253.1(AKAP6);XM_017348717.1(MICU1);
GO:0051959	dynein light intermediate chain binding	7	0.199931	1.44379	XM_002711390.3(DNAL4);XM_008265171.2(HOOK1);XM_008270771.2(DNAH2);XM_008271917.2(CCDC88C);XM_017343219.1(DNAH7);XM_017344950.1(DNHD1);XM_017347761.1(DNAH14);
GO:0071397	cellular response to cholesterol	7	0.199931	1.44379	XM_002713770.3(INHBA);XM_002719327.3(OSBPL7);XM_008262501.2(GPLD1);XM_008262504.2(GPLD1);XM_008262505.2(GPLD1);XM_008262506.2(GPLD1);XM_017344961.1(GPLD1);
GO:0101003	ficolin-1-rich granule membrane	7	0.199931	1.44379	XM_008256209.1(SIRPA);XM_008260544.2(NBEAL2);XM_008265791.2(UBR4);XM_017341726.1(SIRPA);XM_017341727.1(SIRPA);XM_017347838.1(NFASC);XM_017348637.1(ADAM8);
GO:1904837	beta-catenin-TCF complex assembly	7	0.199931	1.44379	XM_002717171.3(LEF1);XM_008267504.2(LEF1);XM_008267505.2(LEF1);XM_008267506.2(LEF1);XM_008267507.2(LEF1);XM_008267508.2(LEF1);XM_017341832.1(KMT2D);
GO:0005109	frizzled binding	7	0.225742	1.39567	XM_002711085.3(WNT1);XM_002719265.3(RNF43);XM_008265713.2(WNT4);XM_008266621.2(DVL3);XM_008270807.2(DVL2);XM_017348494.1(WNT8B);XM_017349082.1(RNF43);
GO:0015721	bile acid and bile salt transport	7	0.225742	1.39567	XM_008255623.2(NCOA2);XM_008255625.2(NCOA2);XM_008255626.2(NCOA2);XM_008255627.2(NCOA2);XM_008267641.2(SLC10A6);XM_017341389.1(NCOA2);XM_017347442.1(SLC10A6);
GO:0016922	nuclear receptor binding	7	0.225742	1.39567	XM_008255623.2(NCOA2);XM_008255625.2(NCOA2);XM_008255626.2(NCOA2);XM_008255627.2(NCOA2);XM_008265899.2(ARID1A);XM_017341389.1(NCOA2);XM_017341946.1(BAZ2A);
GO:0035914	skeletal muscle cell differentiation	7	0.225742	1.39567	XM_002709879.3(FOXN2);XM_002714396.3(MED20);XM_008265136.2(PAX5);XM_017340786.1(FOXN2);XM_017340787.1(FOXN2);XM_017340788.1(FOXN2);XM_017346315.1(DMRTA2);
GO:0051881	regulation of mitochondrial membrane potential	7	0.225742	1.39567	XM_002710425.3(PRELID1);XM_002712574.3(NDUFS1);XM_002716001.3(MUL1);XM_002718686.3(PRDX3);XM_008266251.2(SLC25A36);XM_017341275.1(PRELID1);XM_017346508.1(MUL1);
GO:0016573	histone acetylation	7	0.280368	1.30844	XM_002710954.3(KAT14);XM_002718403.3(KAT6B);XM_008270441.2(TAF5);XM_017341781.1(KAT14);XM_017341782.1(KAT14);XM_017348259.1(BAZ1A);XM_017348260.1(BAZ1A);
GO:0060999	positive regulation of dendritic spine development	7	0.280368	1.30844	XM_008269917.2(DLG5);XM_008270468.2(NEURL1);XM_008272399.1(CDKL5);XM_008272400.2(CDKL5);XM_017348419.1(CPEB3);XM_017348531.1(NEURL1);XM_017349866.1(CDKL5);
GO:0086091	regulation of heart rate by cardiac conduction	7	0.280368	1.30844	NM_001082036.1(KCNA5);XM_002708453.3(KCNJ5);XM_008260220.2(SCN3B);XM_008260221.2(SCN3B);XM_008260234.2(SCN3B);XM_008260241.2(SCN3B);XM_008271296.2(CACNA1G);
GO:0022857	transmembrane transporter activity	7	0.308818	1.26879	XM_002715627.3(SV2A);XM_002716421.3(SLC7A14);XM_008264317.2(SLC25A44);XM_008272927.2(SLC25A43);XM_017344004.1(RALBP1);XM_017345919.1(SV2A);XM_017347833.1(SLC41A1);
GO:0030296	protein tyrosine kinase activator activity	7	0.308818	1.26879	XM_002709544.3(NRG1);XM_008252192.2(NRG1);XM_008270545.2(AFAP1L2);XM_008270546.2(AFAP1L2);XM_008270547.2(AFAP1L2);XM_008270548.2(AFAP1L2);XM_017339028.1(NRG1);
GO:0030705	cytoskeleton-dependent intracellular transport	7	0.308818	1.26879	XM_008262082.2(MYO10);XM_008262083.2(MYO10);XM_008265171.2(HOOK1);XM_008271917.2(CCDC88C);XM_017344656.1(MYO10);XM_017346974.1(MAP6D1);XM_017347698.1(LOC103350906);
GO:0034332	adherens junction organization	7	0.308818	1.26879	XM_008257378.2(CDH8);XM_008258338.2(CDHR3);XM_008258339.2(CDHR3);XM_008267104.2(CADM2);XM_017341634.1(SRC);XM_017342753.1(CDHR3);XM_017344663.1(LOC100343059);
GO:0035327	transcriptionally active chromatin	7	0.308818	1.26879	XM_008263694.2(ESR1);XM_008263695.2(ESR1);XM_008263696.2(ESR1);XM_008263697.2(ESR1);XM_008263698.2(ESR1);XM_008263699.2(ESR1);XM_008263705.2(ESR1);
GO:0071364	cellular response to epidermal growth factor stimulus	7	0.308818	1.26879	XM_002719544.3(ZFP36L1);XM_008257142.2(ZFP36);XM_008258311.2(PTPN12);XM_008270972.2(GIT1);XM_008271309.2(PPP1R9B);XM_017343123.1(VIL1);XM_017348831.1(COL1A1);
GO:1902017	regulation of cilium assembly	7	0.308818	1.26879	XM_002709901.3(DYNC2LI1);XM_008270764.2(CNTROB);XM_008272399.1(CDKL5);XM_008272400.2(CDKL5);XM_017349020.1(CNTROB);XM_017349022.1(CNTROB);XM_017349866.1(CDKL5);
GO:0007088	regulation of mitotic nuclear division	7	0.337779	1.23147	NM_001171485.1(OBSL1);NM_001205213.1(RCC1);XM_008260034.2(LOC103349074);XM_008262305.1(CCNB1);XM_008265814.2(RCC1);XM_017341039.1(CCNI2);XM_017345139.1(CUL9);
GO:2001244	positive regulation of intrinsic apoptotic signaling pathway	7	0.337779	1.23147	NM_001082049.2(CLU);XM_002713826.3(DFNA5);XM_008261545.2(DFNA5);XM_008262008.2(RACK1);XM_008273906.2(CLU);XM_008273913.2(CLU);XM_017344387.1(DFNA5);
GO:0030020	extracellular matrix structural constituent conferring tensile strength	7	0.367068	1.19629	XM_002716174.3(COL6A6);XM_008260180.2(COL4A2);XM_008263112.2(COL12A1);XM_008263114.2(COL12A1);XM_008263116.2(COL12A1);XM_008267252.2(COL6A2);XM_017345241.1(COL12A1);
GO:0031648	protein destabilization	7	0.367068	1.19629	XM_002708544.3(TRIM21);XM_002716001.3(MUL1);XM_008255932.2(LOC100357982);XM_008267330.2(FBXW7);XM_008271917.2(CCDC88C);XM_017341634.1(SRC);XM_017346508.1(MUL1);
GO:0071168	protein localization to chromatin	7	0.396509	1.16306	XM_008263694.2(ESR1);XM_008263695.2(ESR1);XM_008263696.2(ESR1);XM_008263697.2(ESR1);XM_008263698.2(ESR1);XM_008263699.2(ESR1);XM_008263705.2(ESR1);
GO:0007628	adult walking behavior	7	0.425934	1.13162	XM_002709712.3(HTRA2);XM_008263905.2(GBX1);XM_008263942.2(KCNJ10);XM_017340552.1(HTRA2);XM_017340559.1(HTRA2);XM_017340561.1(HTRA2);XM_017340562.1(HTRA2);
GO:0046889	positive regulation of lipid biosynthetic process	7	0.425934	1.13162	NM_001171409.1(APOA5);XM_002712602.3(CREB1);XM_002712603.3(CREB1);XM_008259047.2(CREB1);XM_008259050.2(CREB1);XM_008273105.2(ENHO);XM_017343062.1(CREB1);
GO:0007249	I-kappaB kinase/NF-kappaB signaling	7	0.455183	1.10184	XM_002709054.3(TRAF6);XM_002717945.3(HACD3);XM_002719187.2(MAP3K14);XM_008262546.2(NFKBIL1);XM_008271593.2(MAP3K14);XM_017348216.1(RNF31);XM_017349238.1(MAP3K14);
GO:1901215	negative regulation of neuron death	7	0.455183	1.10184	XM_002712059.3(SMO);XM_002712602.3(CREB1);XM_008259047.2(CREB1);XM_008259050.2(CREB1);XM_008259404.2(LRRK2);XM_008271908.1(CHGA);XM_017343062.1(CREB1);
GO:0000070	mitotic sister chromatid segregation	7	0.48411	1.07359	XM_002717971.3(INO80);XM_002718364.3(ZWINT);XM_008262366.2(LOC100357230);XM_008270115.2(ZWINT);XM_017348137.1(INO80);XM_017348770.1(ZWINT);XM_017348841.1(KIF18B);
GO:0060079	excitatory postsynaptic potential	7	0.48411	1.07359	XM_002709249.3(NPAS4);XM_008257808.2(GRIN2A);XM_008259404.2(LRRK2);XM_008262975.2(SLC29A1);XM_008262976.2(SLC29A1);XM_008262977.2(SLC29A1);XM_008262978.2(SLC29A1);
GO:0090102	cochlea development	7	0.48411	1.07359	XM_002714803.3(HEY2);XM_017340884.1(OTOF);XM_017340957.1(LOC103345003);XM_017344846.1(SOBP);XM_017344972.1(DCHS1);XM_017344974.1(DCHS1);XM_017347292.1(LOC103350669);
GO:0003785	actin monomer binding	7	0.512582	1.04675	XM_017342560.1(CORO1A);XM_017344351.1(COBL);XM_017344352.1(COBL);XM_017344353.1(COBL);XM_017344354.1(COBL);XM_017344355.1(COBL);XM_017344356.1(COBL);
GO:0007026	negative regulation of microtubule depolymerization	7	0.512582	1.04675	XM_002719070.3(GAS2L2);XM_008254602.2(TRIM54);XM_008256837.2(NAV3);XM_017341994.1(NAV3);XM_017341995.1(NAV3);XM_017345709.1(LOC103350019);XM_017346974.1(MAP6D1);
GO:0010508	positive regulation of autophagy	7	0.512582	1.04675	XM_002708544.3(TRIM21);XM_002714049.3(PLK2);XM_002718582.3(TRIM8);XM_008255932.2(LOC100357982);XM_008259404.2(LRRK2);XM_008272598.2(PIM2);XM_017342178.1(DAPK1);
GO:0031258	lamellipodium membrane	7	0.512582	1.04675	XM_002712325.3(NCKAP1);XM_008256091.2(DOCK8);XM_008256100.2(DOCK8);XM_008256104.2(DOCK8);XM_008258817.2(NCKAP1);XM_017341631.1(DOCK8);XM_017341632.1(DOCK8);
GO:0008217	regulation of blood pressure	7	0.540479	1.02122	NM_001082638.1(AGTR2);XM_008258702.2(STK39);XM_008260770.2(NISCH);XM_008265734.2(ECE1);XM_008271908.1(CHGA);XM_017342906.1(STK39);XM_017348206.1(MYH6);
GO:0070830	bicellular tight junction assembly	7	0.540479	1.02122	XM_002714075.3(MARVELD2);XM_008255801.2(GRHL2);XM_008255802.2(GRHL2);XM_008255803.2(GRHL2);XM_008262939.2(SRF);XM_017341465.1(GRHL2);XM_017344771.1(MARVELD2);
GO:0046966	thyroid hormone receptor binding	7	0.567696	0.996905	XM_002719348.3(MED24);XM_002720091.3(MED12);XM_008271193.2(MED13);XM_008271429.2(MED24);XM_017339945.1(ARID5A);XM_017349063.1(MED13);XM_017349191.1(MED24);
GO:0032024	positive regulation of insulin secretion	7	0.594139	0.973721	XM_002712696.3(TM7SF3);XM_002717044.3(NKX6-1);XM_002718991.2(NLGN2);XM_008269891.2(GLUD1);XM_008272515.2(CASK);XM_008272517.2(CASK);XM_017348865.1(NLGN2);
GO:0030521	androgen receptor signaling pathway	7	0.619733	0.951591	XM_002719348.3(MED24);XM_002720091.3(MED12);XM_008265899.2(ARID1A);XM_008271193.2(MED13);XM_008271429.2(MED24);XM_017349063.1(MED13);XM_017349191.1(MED24);
GO:0051453	regulation of intracellular pH	7	0.619733	0.951591	XM_008256154.2(TM9SF4);XM_008256155.2(TM9SF4);XM_008256244.2(SLC4A11);XM_008272522.2(SLC9A7);XM_008272523.2(SLC9A7);XM_017341737.1(SLC4A11);XM_017343805.1(SLC26A6);
GO:0060395	SMAD protein signal transduction	7	0.644413	0.930445	NM_001082650.1(BMP2);XM_002713770.3(INHBA);XM_002717090.3(BMP3);XM_002718176.3(SMAD3);XM_008254167.2(ATOH8);XM_017341060.1(JADE2);XM_017341769.1(LOC108175367);
GO:0080008	Cul4-RING E3 ubiquitin ligase complex	7	0.668128	0.910218	XM_002712280.3(DCAF17);XM_002719469.3(DCAF7);XM_008258728.2(DCAF17);XM_008258729.2(DCAF17);XM_008272110.2(DCAF4);XM_017342924.1(DCAF17);XM_017350024.1(LOC100356495);
GO:0045668	negative regulation of osteoblast differentiation	7	0.69084	0.890851	XM_002708266.3(SEMA4D);XM_002718176.3(SMAD3);XM_008266589.1(CHRD);XM_008272078.2(C20H14orf169);XM_017344005.1(TWSG1);XM_017346951.1(CHRD);XM_017346952.1(CHRD);
GO:0008157	protein phosphatase 1 binding	7	0.712523	0.872292	NM_001082744.2(PPP1R2);XM_008255168.2(SH3RF2);XM_008255169.2(SH3RF2);XM_008271309.2(PPP1R9B);XM_017341158.1(SH3RF2);XM_017341159.1(SH3RF2);XM_017346649.1(PPP1R2);
GO:0051973	positive regulation of telomerase activity	7	0.712523	0.872292	XM_008249069.2(HMBOX1);XM_008249075.2(HMBOX1);XM_008255801.2(GRHL2);XM_008255802.2(GRHL2);XM_008255803.2(GRHL2);XM_017341465.1(GRHL2);XM_017345475.1(MAP3K4);
GO:0061001	regulation of dendritic spine morphogenesis	7	0.712523	0.872292	XM_002710919.3(LOC100344556);XM_008259404.2(LRRK2);XM_008270707.2(ARHGAP44);XM_017341735.1(LOC100344556);XM_017348994.1(ARHGAP44);XM_017348995.1(ARHGAP44);XM_017348996.1(ARHGAP44);
GO:0032760	positive regulation of tumor necrosis factor production	7	0.771273	0.820981	XM_002710888.3(MAVS);XM_008256262.2(MAVS);XM_008256263.2(MAVS);XM_008256264.2(MAVS);XM_008262302.2(PIK3R1);XM_017341756.1(MAVS);XM_017344762.1(PIK3R1);
GO:0090316	positive regulation of intracellular protein transport	7	0.805227	0.79	XM_008267768.1(RUFY3);XM_008268007.2(KIF5B);XM_008273171.2(TENM1);XM_017342299.1(FAM65A);XM_017347501.1(RUFY3);XM_017347834.1(RAB29);XM_017349875.1(TENM1);
GO:0090543	Flemming body	7	0.861335	0.734562	XM_002711137.3(RACGAP1);XM_002718174.3(USP3);XM_008256433.2(RACGAP1);XM_008256434.2(RACGAP1);XM_008269185.2(ZFYVE19);XM_008269632.2(ARF6);XM_017348139.1(ZFYVE19);
GO:0016328	lateral plasma membrane	7	0.873086	0.721897	XM_002708424.3(LOC100340551);XM_002709580.2(LOC100359277);XM_002709582.2(LOC100338129);XM_008254140.2(LOC100359024);XM_008264219.2(VANGL2);XM_008270807.2(DVL2);XM_017349879.1(NUMA1);
GO:0031146	SCF-dependent proteasomal ubiquitin-dependent protein catabolic process	7	0.873086	0.721897	XM_002711629.3(FBXL8);XM_002713874.3(FBXL17);XM_008257430.2(FBXL8);XM_008257431.2(FBXL8);XM_008266109.2(FBXL2);XM_008267330.2(FBXW7);XM_017342288.1(FBXL8);
GO:0070507	regulation of microtubule cytoskeleton organization	7	0.884	0.709661	XM_002708424.3(LOC100340551);XM_002709580.2(LOC100359277);XM_002709582.2(LOC100338129);XM_002713956.3(EFNA5);XM_008254140.2(LOC100359024);XM_017343913.1(FAM107A);XM_017346974.1(MAP6D1);
GO:0006869	lipid transport	7	0.894116	0.697834	NM_001082035.1(SCP2);NM_001171409.1(APOA5);XM_002711171.3(ESYT1);XM_002713663.3(PLEKHA8);XM_002718061.3(LRP10);XM_017344408.1(PLEKHA8);XM_017346807.1(ESYT3);
GO:0030183	B cell differentiation	7	0.903476	0.686394	XM_002709238.3(CLCF1);XM_008257340.2(ADGRG3);XM_008258758.2(SP3);XM_008262302.2(PIK3R1);XM_008264290.2(NTRK1);XM_017344762.1(PIK3R1);XM_017347019.1(CLCF1);
GO:0045471	response to ethanol	7	0.912121	0.675323	XM_008249309.2(PTK2B);XM_008257808.2(GRIN2A);XM_008263198.2(CNR1);XM_017337951.1(PTK2B);XM_017342893.1(PSMD14);XM_017346667.1(CLDN18);XM_017347335.1(SETD7);
GO:0032868	response to insulin	7	0.934162	0.644154	XM_002712467.3(IGFBP2);XM_002717172.3(HADH);XM_008261609.2(GHRHR);XM_017344762.1(PIK3R1);XM_017345846.1(ZBTB7B);XM_017346017.1(SORT1);XM_017349797.1(INPPL1);
GO:0050896	response to stimulus	7	0.934162	0.644154	NM_001082775.1(SCNN1B);XM_002708076.3(SLC24A2);XM_002719651.3(VSX2);XM_008257303.2(IRX5);XM_008268426.2(USH2A);XM_017349511.1(CABP1);XM_017349512.1(CABP1);
GO:0005637	nuclear inner membrane	7	0.940344	0.634394	XM_002711242.3(LEMD3);XM_002714334.3(NRM);XM_002717532.3(KCNH1);XM_002718176.3(SMAD3);XM_008256931.2(TMPO);XM_008261609.2(GHRHR);XM_008268016.1(LOC103350872);
GO:0043392	negative regulation of DNA binding	7	0.940344	0.634394	XM_002712059.3(SMO);XM_002717171.3(LEF1);XM_008267504.2(LEF1);XM_008267505.2(LEF1);XM_008267506.2(LEF1);XM_008267507.2(LEF1);XM_008267508.2(LEF1);
GO:0055085	transmembrane transport	7	0.96415	0.589718	XM_008266399.2(MFSD1);XM_008266400.2(MFSD1);XM_008267641.2(SLC10A6);XM_017342491.1(ABCC1);XM_017344004.1(RALBP1);XM_017347442.1(SLC10A6);XM_017348929.1(SPNS2);
GO:0043195	terminal bouton	7	0.970965	0.573562	XM_002715409.3(SYT11);XM_002718340.3(SLC18A3);XM_008257808.2(GRIN2A);XM_008258230.2(OPN1SW);XM_008259404.2(LRRK2);XM_017342255.1(CNGB1);XM_017348010.1(UNC13C);
GO:0031122	cytoplasmic microtubule organization	7	0.973908	0.565811	XM_002709949.3(IFT172);XM_008265171.2(HOOK1);XM_008265609.1(FSD1);XM_008271917.2(CCDC88C);XM_017340853.1(IFT172);XM_017342155.1(FIGNL2);XM_017345215.1(LOC100345428);
GO:0035176	social behavior	7	0.973908	0.565811	XM_002709249.3(NPAS4);XM_008270954.2(SLC6A4);XM_008270955.2(SLC6A4);XM_008270956.2(SLC6A4);XM_008270959.2(SLC6A4);XM_017341940.1(VPS13A);XM_017349146.1(SLC6A4);
GO:0000786	nucleosome	7	0.976574	0.558267	XM_002714954.3(LOC100353786);XM_002715999.3(HP1BP3);XM_002718403.3(KAT6B);XM_008251266.2(LOC100340305);XM_008262457.2(LOC100349246);XM_017344252.1(LOC100338650);XM_017344947.1(LOC103349693);
GO:0000976	transcription regulatory region sequence-specific DNA binding	7	0.978987	0.550921	XM_002719543.3(SIX6);XM_008255093.2(KDM3B);XM_008265289.2(TAL1);XM_008271874.2(SIX4);XM_017340797.1(SIX2);XM_017341086.1(KDM3B);XM_017348920.1(PER1);
GO:0003743	translation initiation factor activity	7	0.986514	0.523375	XM_002711008.3(EIF4B);XM_002711501.3(EIF3K);XM_002714035.2(DHX29);XM_008255448.2(EIF4E1B);XM_008256499.2(EIF4B);XM_008265642.2(EIF3F);XM_008273475.2(EIF1AD);
GO:0042632	cholesterol homeostasis	7	0.989249	0.51061	NM_001171409.1(APOA5);NM_001195638.1(LIPG);XM_002718933.3(TMEM97);XM_008255932.2(LOC100357982);XM_008271193.2(MED13);XM_017348866.1(PLSCR3);XM_017349063.1(MED13);
GO:0042742	defense response to bacterium	7	0.989249	0.51061	XM_002710888.3(MAVS);XM_008254684.2(LYG2);XM_008256262.2(MAVS);XM_008256263.2(MAVS);XM_008256264.2(MAVS);XM_008268370.2(TLR5);XM_017341756.1(MAVS);
GO:0043484	regulation of RNA splicing	7	0.990413	0.504458	XM_002715049.3(FASTK);XM_008263900.2(FASTK);XM_008263902.2(FASTK);XM_008272320.2(SRRM4);XM_017341289.1(CLK4);XM_017342438.1(RBFOX1);XM_017342439.1(RBFOX1);
GO:0006413	translational initiation	7	0.998418	0.427245	XM_002710309.3(RPS14);XM_002711008.3(EIF4B);XM_002711501.3(EIF3K);XM_008256499.2(EIF4B);XM_008265642.2(EIF3F);XM_008269225.2(LOC100351184);XM_017345600.1(LOC108177601);
GO:0006457	protein folding	7	0.999846	0.360948	NM_001082057.1(PPIA);XM_002714639.3(FKBP5);XM_002719389.3(DNAJC7);XM_008255227.2(CDC37L1);XM_008262824.2(FKBP5);XM_008271484.2(DNAJC7);XM_017347719.1(RGS7);
GO:0001134	transcription regulator recruiting activity	8	6.06759e-07	5.98143	XM_008266334.2(TEAD1);XM_008266366.2(TEAD1);XM_017345432.1(TEAD1);XM_017345437.1(TEAD1);XM_017345442.1(TEAD1);XM_017345445.1(TEAD1);XM_017345447.1(TEAD1);XM_017345459.1(TEAD1);
GO:0071148	TEAD-1-YAP complex	8	6.06759e-07	5.98143	XM_008266334.2(TEAD1);XM_008266366.2(TEAD1);XM_017345432.1(TEAD1);XM_017345437.1(TEAD1);XM_017345442.1(TEAD1);XM_017345445.1(TEAD1);XM_017345447.1(TEAD1);XM_017345459.1(TEAD1);
GO:0015056	corticotrophin-releasing factor receptor activity	8	4.65067e-06	5.31683	XM_002713736.3(CRHR2);XM_008261600.2(CRHR2);XM_008261601.2(CRHR2);XM_008261602.2(CRHR2);XM_008261603.2(CRHR2);XM_008261604.2(CRHR2);XM_008261605.2(CRHR2);XM_017344413.1(CRHR2);
GO:0030284	estrogen receptor activity	8	4.65067e-06	5.31683	XM_002714947.3(ESR1);XM_002717171.3(LEF1);XM_008263703.2(ESR1);XM_008267504.2(LEF1);XM_008267505.2(LEF1);XM_008267506.2(LEF1);XM_008267507.2(LEF1);XM_008267508.2(LEF1);
GO:0043404	corticotropin-releasing hormone receptor activity	8	4.65067e-06	5.31683	XM_002713736.3(CRHR2);XM_008261600.2(CRHR2);XM_008261601.2(CRHR2);XM_008261602.2(CRHR2);XM_008261603.2(CRHR2);XM_008261604.2(CRHR2);XM_008261605.2(CRHR2);XM_017344413.1(CRHR2);
GO:0046885	regulation of hormone biosynthetic process	8	4.65067e-06	5.31683	XM_008262918.2(TRERF1);XM_017345124.1(TRERF1);XM_017345125.1(TRERF1);XM_017345126.1(TRERF1);XM_017345127.1(TRERF1);XM_017345128.1(TRERF1);XM_017345129.1(TRERF1);XM_017345130.1(TRERF1);
GO:0060068	vagina development	8	4.65067e-06	5.31683	XM_008258707.2(LRP2);XM_008263694.2(ESR1);XM_008263695.2(ESR1);XM_008263696.2(ESR1);XM_008263697.2(ESR1);XM_008263698.2(ESR1);XM_008263699.2(ESR1);XM_008263705.2(ESR1);
GO:0060763	mammary duct terminal end bud growth	8	4.65067e-06	5.31683	XM_002709372.3(SLIT2);XM_002717590.3(KDM5B);XM_008268570.2(KDM5B);XM_008268571.2(KDM5B);XM_008274527.2(SLIT2);XM_017346012.1(CSF1);XM_017347852.1(KDM5B);XM_017347853.1(KDM5B);
GO:0065004	protein-DNA complex assembly	8	4.65067e-06	5.31683	XM_002714803.3(HEY2);XM_008261336.2(TCF4);XM_017344194.1(TCF4);XM_017344195.1(TCF4);XM_017344196.1(TCF4);XM_017344197.1(TCF4);XM_017344198.1(TCF4);XM_017344199.1(TCF4);
GO:0031103	axon regeneration	8	1.98109e-05	4.78514	XM_002708718.3(LOC100342424);XM_008264441.2(LOC100342424);XM_008264448.1(LOC100342424);XM_008264460.2(LOC100342424);XM_008264471.2(LOC100342424);XM_008264484.2(LOC100342424);XM_008271357.2(RTN4RL2);XM_017349821.1(LOC100342424);
GO:0042634	regulation of hair cycle	8	1.98109e-05	4.78514	XM_002711722.3(FA2H);XM_002717167.3(CLOCK);XM_008267850.2(CLOCK);XM_008267851.2(CLOCK);XM_008267852.2(CLOCK);XM_008267853.2(CLOCK);XM_017344687.1(NIPBL);XM_017348920.1(PER1);
GO:0048339	paraxial mesoderm development	8	1.98109e-05	4.78514	XM_002710860.2(TCF15);XM_002712365.3(EPB41L5);XM_008258468.2(EPB41L5);XM_017342191.1(DLL3);XM_017342192.1(DLL3);XM_017342786.1(EPB41L5);XM_017342787.1(EPB41L5);XM_017342789.1(EPB41L5);
GO:0006415	translational termination	8	6.19098e-05	4.35013	XM_002714942.3(MTRF1L);XM_008260019.2(MTRF1);XM_008263710.2(MTRF1L);XM_017343503.1(MTRF1);XM_017343504.1(MTRF1);XM_017345429.1(MTRF1L);XM_017345431.1(MTRF1L);XM_017346152.1(IFI44);
GO:0021612	facial nerve structural organization	8	6.19098e-05	4.35013	XM_008259014.2(NRP2);XM_008259015.2(NRP2);XM_008259016.2(NRP2);XM_008259017.2(NRP2);XM_008271351.2(HOXB2);XM_017342682.1(PLXNA4);XM_017343056.1(NRP2);XM_017343829.1(SEMA3F);
GO:0034427	nuclear-transcribed mRNA catabolic process, exonucleolytic, 3'-5'	8	6.19098e-05	4.35013	XM_017342360.1(EXOSC6);XM_017343195.1(LOC100344728);XM_017343196.1(LOC100344728);XM_017343197.1(LOC100344728);XM_017343198.1(LOC100344728);XM_017343199.1(LOC100344728);XM_017343200.1(LOC100344728);XM_017343201.1(LOC100344728);
GO:0051693	actin filament capping	8	6.19098e-05	4.35013	XM_002717773.3(SPTBN5);XM_017343123.1(VIL1);XM_017346935.1(SPTBN2);XM_017346936.1(SPTBN2);XM_017346939.1(SPTBN2);XM_017346945.1(SPTBN2);XM_017346947.1(SPTBN2);XM_017346950.1(SPTBN2);
GO:0055015	ventricular cardiac muscle cell development	8	6.19098e-05	4.35013	XM_002714803.3(HEY2);XM_008270736.2(MYH10);XM_017348894.1(MYH10);XM_017348895.1(MYH10);XM_017348896.1(MYH10);XM_017348897.1(MYH10);XM_017348898.1(MYH10);XM_017348899.1(MYH10);
GO:0055089	fatty acid homeostasis	8	6.19098e-05	4.35013	XM_002718630.3(GOT1);XM_002718743.3(GPAM);XM_008255932.2(LOC100357982);XM_008270504.2(GPAM);XM_008270505.2(GPAM);XM_008270506.1(GPAM);XM_008270507.2(GPAM);XM_008270509.2(GPAM);
GO:0002116	semaphorin receptor complex	8	0.000158357	3.98762	XM_008259014.2(NRP2);XM_008259015.2(NRP2);XM_008259016.2(NRP2);XM_008259017.2(NRP2);XM_017342682.1(PLXNA4);XM_017343056.1(NRP2);XM_017343709.1(PLXNA1);XM_017347815.1(PLXNA2);
GO:0003747	translation release factor activity	8	0.000158357	3.98762	XM_002714942.3(MTRF1L);XM_008260019.2(MTRF1);XM_008263710.2(MTRF1L);XM_017343503.1(MTRF1);XM_017343504.1(MTRF1);XM_017345429.1(MTRF1L);XM_017345431.1(MTRF1L);XM_017346152.1(IFI44);
GO:0005652	nuclear lamina	8	0.000158357	3.98762	XM_002719851.3(CASK);XM_002719852.3(CASK);XM_002719853.3(CASK);XM_008272512.2(CASK);XM_008272513.2(CASK);XM_008272514.2(CASK);XM_008272516.2(CASK);XM_017349766.1(CASK);
GO:0017154	semaphorin receptor activity	8	0.000158357	3.98762	XM_008259014.2(NRP2);XM_008259015.2(NRP2);XM_008259016.2(NRP2);XM_008259017.2(NRP2);XM_017342682.1(PLXNA4);XM_017343056.1(NRP2);XM_017343709.1(PLXNA1);XM_017347815.1(PLXNA2);
GO:0006473	protein acetylation	8	0.000351189	3.68088	XM_002713213.3(NAT6);XM_002717167.3(CLOCK);XM_008260690.2(NAT6);XM_008267850.2(CLOCK);XM_008267851.2(CLOCK);XM_008267852.2(CLOCK);XM_008267853.2(CLOCK);XM_017346659.1(KAT2B);
GO:0007512	adult heart development	8	0.000351189	3.68088	XM_008270736.2(MYH10);XM_017348206.1(MYH6);XM_017348894.1(MYH10);XM_017348895.1(MYH10);XM_017348896.1(MYH10);XM_017348897.1(MYH10);XM_017348898.1(MYH10);XM_017348899.1(MYH10);
GO:0040012	regulation of locomotion	8	0.000351189	3.68088	NM_001171153.1(HTR1D);XM_008257063.2(FBXO7);XM_008257064.2(FBXO7);XM_008259404.2(LRRK2);XM_017345520.1(HTR1D);XM_017345521.1(HTR1D);XM_017345522.1(HTR1D);XM_017345524.1(HTR1D);
GO:0060749	mammary gland alveolus development	8	0.000351189	3.68088	XM_008261434.2(TNFRSF11A);XM_008263694.2(ESR1);XM_008263695.2(ESR1);XM_008263696.2(ESR1);XM_008263697.2(ESR1);XM_008263698.2(ESR1);XM_008263699.2(ESR1);XM_008263705.2(ESR1);
GO:0090140	regulation of mitochondrial fission	8	0.000351189	3.68088	XM_002719080.3(MYO19);XM_008259404.2(LRRK2);XM_008271170.2(MYO19);XM_008271172.2(MYO19);XM_008271174.2(MYO19);XM_017349052.1(MYO19);XM_017349053.1(MYO19);XM_017349054.1(MYO19);
GO:0000138	Golgi trans cisterna	8	0.000699243	3.41796	XM_002715085.3(YIPF1);XM_008270945.2(GOSR1);XM_008270949.2(GOSR1);XM_017346281.1(YIPF1);XM_017346282.1(YIPF1);XM_017346283.1(YIPF1);XM_017346284.1(YIPF1);XM_017346285.1(YIPF1);
GO:0046621	negative regulation of organ growth	8	0.000699243	3.41796	XM_002710366.3(WWC1);XM_008250200.2(WWC2);XM_008255374.2(WWC1);XM_008270954.2(SLC6A4);XM_008270955.2(SLC6A4);XM_008270956.2(SLC6A4);XM_008270959.2(SLC6A4);XM_017349146.1(SLC6A4);
GO:0045055	regulated exocytosis	8	0.00127914	3.1901	XM_002715379.3(TMEM79);XM_002718682.3(RAB11FIP2);XM_017340671.1(RAB11FIP5);XM_017340672.1(RAB11FIP5);XM_017340673.1(RAB11FIP5);XM_017340674.1(RAB11FIP5);XM_017345798.1(TMEM79);XM_017345799.1(TMEM79);
GO:0060324	face development	8	0.00127914	3.1901	XM_002708207.3(ZFAND5);XM_008255801.2(GRHL2);XM_008255802.2(GRHL2);XM_008255803.2(GRHL2);XM_008256401.2(ZFAND5);XM_008256405.2(ZFAND5);XM_008262939.2(SRF);XM_017341465.1(GRHL2);
GO:0090280	positive regulation of calcium ion import	8	0.00127914	3.1901	XM_002719851.3(CASK);XM_002719852.3(CASK);XM_002719853.3(CASK);XM_008272512.2(CASK);XM_008272513.2(CASK);XM_008272514.2(CASK);XM_008272516.2(CASK);XM_017349766.1(CASK);
GO:1904447	folate import across plasma membrane	8	0.00127914	3.1901	XM_002708718.3(LOC100342424);XM_008258707.2(LRP2);XM_008264441.2(LOC100342424);XM_008264448.1(LOC100342424);XM_008264460.2(LOC100342424);XM_008264471.2(LOC100342424);XM_008264484.2(LOC100342424);XM_017349821.1(LOC100342424);
GO:0005797	Golgi medial cisterna	8	0.00218492	2.99072	NM_001082745.1(MGAT1);XM_002715085.3(YIPF1);XM_008270947.2(GOSR1);XM_017346281.1(YIPF1);XM_017346282.1(YIPF1);XM_017346283.1(YIPF1);XM_017346284.1(YIPF1);XM_017346285.1(YIPF1);
GO:0010467	gene expression	8	0.00218492	2.99072	XM_002720063.3(EDA);XM_008269253.2(FMN1);XM_008269254.2(FMN1);XM_008272738.2(EDA);XM_008272739.2(EDA);XM_017342568.1(LAT);XM_017342569.1(LAT);XM_017349960.1(EDA);
GO:0048512	circadian behavior	8	0.00218492	2.99072	XM_002716142.3(GPR157);XM_008257045.2(LOC100341681);XM_008262865.2(BTBD9);XM_017342096.1(LOC100341681);XM_017342097.1(LOC100341681);XM_017342100.1(LOC100341681);XM_017342101.1(LOC100341681);XM_017345092.1(BTBD9);
GO:0061626	pharyngeal arch artery morphogenesis	8	0.00218492	2.99072	XM_002708718.3(LOC100342424);XM_008264441.2(LOC100342424);XM_008264448.1(LOC100342424);XM_008264460.2(LOC100342424);XM_008264471.2(LOC100342424);XM_008264484.2(LOC100342424);XM_017348683.1(BMPR1A);XM_017349821.1(LOC100342424);
GO:0000178	exosome (RNase complex)	8	0.00352633	2.81479	XM_017342360.1(EXOSC6);XM_017343195.1(LOC100344728);XM_017343196.1(LOC100344728);XM_017343197.1(LOC100344728);XM_017343198.1(LOC100344728);XM_017343199.1(LOC100344728);XM_017343200.1(LOC100344728);XM_017343201.1(LOC100344728);
GO:0035102	PRC1 complex	8	0.00352633	2.81479	XM_002716394.3(PHC3);XM_008266473.2(PHC3);XM_008266475.2(PHC3);XM_008266476.2(PHC3);XM_017345041.1(RING1);XM_017346910.1(PHC3);XM_017346911.1(PHC3);XM_017346912.1(PHC3);
GO:0000340	RNA 7-methylguanosine cap binding	8	0.00542599	2.65841	NM_001082710.1(AGO2);XM_002710179.3(GEMIN5);XM_002718862.3(NCBP3);XM_008255311.2(GEMIN5);XM_008266708.2(NCBP2);XM_008266709.2(NCBP2);XM_008270875.2(NCBP3);XM_008270876.2(NCBP3);
GO:0015106	bicarbonate transmembrane transporter activity	8	0.00542599	2.65841	XM_002714640.3(SLC26A8);XM_008256244.2(SLC4A11);XM_008262830.2(SLC26A8);XM_008262831.2(SLC26A8);XM_008262833.2(SLC26A8);XM_008268506.2(SLC26A9);XM_017341737.1(SLC4A11);XM_017343805.1(SLC26A6);
GO:0017016	Ras GTPase binding	8	0.00542599	2.65841	XM_002712290.3(RAPGEF4);XM_008258750.2(RAPGEF4);XM_008258752.2(RAPGEF4);XM_008258753.2(RAPGEF4);XM_017342936.1(RAPGEF4);XM_017342937.1(RAPGEF4);XM_017348430.1(PLCE1);XM_017348431.1(PLCE1);
GO:0035613	RNA stem-loop binding	8	0.00542599	2.65841	XM_008270736.2(MYH10);XM_017348419.1(CPEB3);XM_017348894.1(MYH10);XM_017348895.1(MYH10);XM_017348896.1(MYH10);XM_017348897.1(MYH10);XM_017348898.1(MYH10);XM_017348899.1(MYH10);
GO:0048821	erythrocyte development	8	0.00542599	2.65841	XM_002709350.3(LYAR);XM_002714380.3(RHAG);XM_008262939.2(SRF);XM_008269712.2(ARID4A);XM_008274111.2(LYAR);XM_008274116.2(LYAR);XM_008274122.2(LYAR);XM_008274136.2(LYAR);
GO:0060077	inhibitory synapse	8	0.00542599	2.65841	XM_002712787.3(IQSEC3);XM_002715409.3(SYT11);XM_002718991.2(NLGN2);XM_008255988.2(SLC32A1);XM_008259872.1(IQSEC3);XM_017346520.1(IGSF21);XM_017348865.1(NLGN2);XM_017349343.1(GPHN);
GO:0010839	negative regulation of keratinocyte proliferation	8	0.00801547	2.5185	XM_002719851.3(CASK);XM_002719852.3(CASK);XM_002719853.3(CASK);XM_008272512.2(CASK);XM_008272513.2(CASK);XM_008272514.2(CASK);XM_008272516.2(CASK);XM_017349766.1(CASK);
GO:0032454	histone demethylase activity (H3-K9 specific)	8	0.00801547	2.5185	XM_002708438.3(LOC100346681);XM_002708440.3(LOC100347458);XM_002708441.2(LOC100347712);XM_002708442.2(LOC100348204);XM_002720027.3(PHF8);XM_008255093.2(KDM3B);XM_008257274.2(PHF2);XM_017341086.1(KDM3B);
GO:0032525	somite rostral/caudal axis specification	8	0.00801547	2.5185	XM_002711872.3(TBX6);XM_002712365.3(EPB41L5);XM_008257944.2(TBX6);XM_008258468.2(EPB41L5);XM_017342786.1(EPB41L5);XM_017342787.1(EPB41L5);XM_017342789.1(EPB41L5);XM_017349796.1(LOC108178732);
GO:0060065	uterus development	8	0.0114309	2.39257	XM_008263694.2(ESR1);XM_008263695.2(ESR1);XM_008263696.2(ESR1);XM_008263697.2(ESR1);XM_008263698.2(ESR1);XM_008263699.2(ESR1);XM_008263705.2(ESR1);XM_017341634.1(SRC);
GO:0002064	epithelial cell development	8	0.0158079	2.27864	XM_008263694.2(ESR1);XM_008263695.2(ESR1);XM_008263696.2(ESR1);XM_008263697.2(ESR1);XM_008263698.2(ESR1);XM_008263699.2(ESR1);XM_008263705.2(ESR1);XM_008267712.2(SHROOM3);
GO:0007097	nuclear migration	8	0.0158079	2.27864	XM_008270736.2(MYH10);XM_017348456.1(SLIT1);XM_017348894.1(MYH10);XM_017348895.1(MYH10);XM_017348896.1(MYH10);XM_017348897.1(MYH10);XM_017348898.1(MYH10);XM_017348899.1(MYH10);
GO:0035418	protein localization to synapse	8	0.0158079	2.27864	XM_002718817.3(DLG4);XM_002718991.2(NLGN2);XM_008254418.2(NRXN1);XM_008260650.2(BSN);XM_008270811.2(DLG4);XM_008270814.2(DLG4);XM_017340784.1(NRXN1);XM_017348865.1(NLGN2);
GO:0043030	regulation of macrophage activation	8	0.0158079	2.27864	XM_002713961.3(PJA2);XM_002718914.3(MYO18A);XM_008270992.2(MYO18A);XM_008270993.2(MYO18A);XM_008270994.2(MYO18A);XM_008270995.2(MYO18A);XM_008270996.2(MYO18A);XM_008270997.2(MYO18A);
GO:0043149	stress fiber assembly	8	0.0158079	2.27864	XM_002716904.3(FHDC1);XM_008249309.2(PTK2B);XM_008262939.2(SRF);XM_008267310.2(FHDC1);XM_008267312.2(FHDC1);XM_017337951.1(PTK2B);XM_017341634.1(SRC);XM_017347042.1(ITGB5);
GO:0044233	Mitochondria-associated ER Membrane	8	0.021277	2.17507	XM_002714864.3(RAB32);XM_002719670.3(ZFYVE1);XM_008272102.2(ZFYVE1);XM_008272103.2(ZFYVE1);XM_008272104.2(ZFYVE1);XM_008272105.2(ZFYVE1);XM_008272106.2(ZFYVE1);XM_008272107.2(ZFYVE1);
GO:2000406	positive regulation of T cell migration	8	0.021277	2.17507	XM_008256091.2(DOCK8);XM_008256100.2(DOCK8);XM_008256104.2(DOCK8);XM_008270652.2(ADAM8);XM_017341631.1(DOCK8);XM_017341632.1(DOCK8);XM_017348635.1(ADAM8);XM_017348636.1(ADAM8);
GO:0046655	folic acid metabolic process	8	0.0279587	2.0805	XM_002708718.3(LOC100342424);XM_008264441.2(LOC100342424);XM_008264448.1(LOC100342424);XM_008264460.2(LOC100342424);XM_008264471.2(LOC100342424);XM_008264484.2(LOC100342424);XM_008271884.2(MTHFD1);XM_017349821.1(LOC100342424);
GO:0060071	Wnt signaling pathway, planar cell polarity pathway	8	0.0279587	2.0805	XM_002711085.3(WNT1);XM_002720091.3(MED12);XM_008260612.2(CELSR3);XM_008260613.2(CELSR3);XM_008260614.2(CELSR3);XM_008264752.2(CELSR2);XM_008266621.2(DVL3);XM_008270807.2(DVL2);
GO:0071391	cellular response to estrogen stimulus	8	0.0279587	2.0805	XM_008263694.2(ESR1);XM_008263695.2(ESR1);XM_008263696.2(ESR1);XM_008263697.2(ESR1);XM_008263698.2(ESR1);XM_008263699.2(ESR1);XM_008263705.2(ESR1);XM_017339945.1(ARID5A);
GO:0016234	inclusion body	8	0.0359596	1.99381	XM_008259404.2(LRRK2);XM_017347429.1(WDFY3);XM_017347430.1(WDFY3);XM_017347431.1(WDFY3);XM_017347432.1(WDFY3);XM_017347433.1(WDFY3);XM_017347435.1(WDFY3);XM_017347436.1(WDFY3);
GO:0070016	armadillo repeat domain binding	8	0.0359596	1.99381	XM_002717171.3(LEF1);XM_008267504.2(LEF1);XM_008267505.2(LEF1);XM_008267506.2(LEF1);XM_008267507.2(LEF1);XM_008267508.2(LEF1);XM_008269473.2(STRN3);XM_008269474.2(STRN3);
GO:0098693	regulation of synaptic vesicle cycle	8	0.0359596	1.99381	XM_002712290.3(RAPGEF4);XM_008258750.2(RAPGEF4);XM_008258752.2(RAPGEF4);XM_008258753.2(RAPGEF4);XM_008260650.2(BSN);XM_008272551.2(SYN1);XM_017342936.1(RAPGEF4);XM_017342937.1(RAPGEF4);
GO:0046580	negative regulation of Ras protein signal transduction	8	0.0453685	1.91406	XM_002714384.2(SYNGAP1);XM_008265706.2(EPHB2);XM_008266260.2(RASA2);XM_017346475.1(EPHB2);XM_017346476.1(EPHB2);XM_017346477.1(EPHB2);XM_017346479.1(EPHB2);XM_017346814.1(RASA2);
GO:0004993	G protein-coupled serotonin receptor activity	8	0.0562538	1.84044	NM_001171153.1(HTR1D);XM_002714562.3(HTR1E);XM_008255225.2(HTR4);XM_008265805.2(HTR6);XM_017345520.1(HTR1D);XM_017345521.1(HTR1D);XM_017345522.1(HTR1D);XM_017345524.1(HTR1D);
GO:0030111	regulation of Wnt signaling pathway	8	0.0562538	1.84044	XM_002717171.3(LEF1);XM_008264219.2(VANGL2);XM_008267504.2(LEF1);XM_008267505.2(LEF1);XM_008267506.2(LEF1);XM_008267507.2(LEF1);XM_008267508.2(LEF1);XM_017348832.1(ITGA3);
GO:0000245	spliceosomal complex assembly	8	0.0686613	1.77228	XM_002709909.3(GEMIN6);XM_008254501.2(GEMIN6);XM_008254502.2(GEMIN6);XM_008254504.2(GEMIN6);XM_008254505.2(GEMIN6);XM_008262545.2(DDX39B);XM_017340811.1(GEMIN6);XM_017340812.1(GEMIN6);
GO:0016342	catenin complex	8	0.0686613	1.77228	XM_002719386.3(JUP);XM_008257378.2(CDH8);XM_008258338.2(CDHR3);XM_008258339.2(CDHR3);XM_017342753.1(CDHR3);XM_017344663.1(LOC100343059);XM_017349333.1(JUP);XM_017349334.1(JUP);
GO:0030097	hemopoiesis	8	0.0686613	1.77228	XM_002719895.3(EBP);XM_008265289.2(TAL1);XM_017340791.1(TTC7A);XM_017344005.1(TWSG1);XM_017344445.1(CDK13);XM_017344446.1(CDK13);XM_017344991.1(NOTCH4);XM_017346012.1(CSF1);
GO:0071679	commissural neuron axon guidance	8	0.0686613	1.77228	XM_002712059.3(SMO);XM_008261291.2(NCAM1);XM_008262127.2(GDNF);XM_008265706.2(EPHB2);XM_017346475.1(EPHB2);XM_017346476.1(EPHB2);XM_017346477.1(EPHB2);XM_017346479.1(EPHB2);
GO:0097440	apical dendrite	8	0.0686613	1.77228	XM_008249309.2(PTK2B);XM_008270468.2(NEURL1);XM_008271070.2(MYO1D);XM_008272515.2(CASK);XM_008272517.2(CASK);XM_017337951.1(PTK2B);XM_017348419.1(CPEB3);XM_017348531.1(NEURL1);
GO:0004385	guanylate kinase activity	8	0.0826136	1.70898	XM_002719851.3(CASK);XM_002719852.3(CASK);XM_002719853.3(CASK);XM_008272512.2(CASK);XM_008272513.2(CASK);XM_008272514.2(CASK);XM_008272516.2(CASK);XM_017349766.1(CASK);
GO:0017025	TBP-class protein binding	8	0.0826136	1.70898	XM_002713042.3(CAND2);XM_008263694.2(ESR1);XM_008263695.2(ESR1);XM_008263696.2(ESR1);XM_008263697.2(ESR1);XM_008263698.2(ESR1);XM_008263699.2(ESR1);XM_008263705.2(ESR1);
GO:0045746	negative regulation of Notch signaling pathway	8	0.0826136	1.70898	XM_002712289.3(DLX1);XM_002714803.3(HEY2);XM_002715311.3(PEAR1);XM_002716072.3(YTHDF2);XM_002718653.3(HIF1AN);XM_008270468.2(NEURL1);XM_017347901.1(MMP14);XM_017348531.1(NEURL1);
GO:0015026	coreceptor activity	8	0.0981091	1.65005	XM_008256309.1(GFRA4);XM_008260513.2(CXCR6);XM_008264260.2(FCRL1);XM_008271321.2(NGFR);XM_008273212.2(IGSF1);XM_017343763.1(CXCR6);XM_017343764.1(CXCR6);XM_017345926.1(HFE2);
GO:0021670	lateral ventricle development	8	0.0981091	1.65005	XM_008265136.2(PAX5);XM_008270736.2(MYH10);XM_017348894.1(MYH10);XM_017348895.1(MYH10);XM_017348896.1(MYH10);XM_017348897.1(MYH10);XM_017348898.1(MYH10);XM_017348899.1(MYH10);
GO:0035909	aorta morphogenesis	8	0.115123	1.59505	XM_002714495.3(TFAP2B);XM_008255648.2(EYA1);XM_008255649.2(EYA1);XM_017341390.1(EYA1);XM_017341392.1(EYA1);XM_017341393.1(EYA1);XM_017345177.1(TFAP2B);XM_017345182.1(TFAP2B);
GO:0001784	phosphotyrosine residue binding	8	0.133607	1.54359	XM_002716117.3(FGR);XM_008262302.2(PIK3R1);XM_008265877.2(FGR);XM_008268643.2(PTPN5);XM_017342431.1(SHC3);XM_017344762.1(PIK3R1);XM_017345513.1(PTPN5);XM_017345515.1(PTPN5);
GO:0060322	head development	8	0.133607	1.54359	XM_002718693.3(WDR11);XM_008265216.2(SSBP3);XM_017341454.1(OSR2);XM_017341455.1(OSR2);XM_017346275.1(SSBP3);XM_017346276.1(SSBP3);XM_017347901.1(MMP14);XM_017348617.1(WDR11);
GO:0042110	T cell activation	8	0.153494	1.49536	XM_002712034.3(PIK3CG);XM_002718176.3(SMAD3);XM_002719910.3(FOXP3);XM_008258341.2(PIK3CG);XM_017337819.1(KIF13B);XM_017342568.1(LAT);XM_017342569.1(LAT);XM_017347834.1(RAB29);
GO:0005666	RNA polymerase III complex	8	0.174697	1.45004	XM_002718399.3(POLR3A);XM_008257864.2(POLR3E);XM_008257865.2(POLR3E);XM_008257867.2(POLR3E);XM_008269916.2(POLR3A);XM_017342516.1(POLR3E);XM_017342517.1(POLR3E);XM_017342518.1(POLR3E);
GO:0032570	response to progesterone	8	0.174697	1.45004	XM_002709544.3(NRG1);XM_008252192.2(NRG1);XM_008255623.2(NCOA2);XM_008255625.2(NCOA2);XM_008255626.2(NCOA2);XM_008255627.2(NCOA2);XM_017339028.1(NRG1);XM_017341389.1(NCOA2);
GO:0042592	homeostatic process	8	0.174697	1.45004	XM_008262918.2(TRERF1);XM_017345124.1(TRERF1);XM_017345125.1(TRERF1);XM_017345126.1(TRERF1);XM_017345127.1(TRERF1);XM_017345128.1(TRERF1);XM_017345129.1(TRERF1);XM_017345130.1(TRERF1);
GO:0042169	SH2 domain binding	8	0.220621	1.36718	XM_008262008.2(RACK1);XM_008268554.2(LAX1);XM_008270545.2(AFAP1L2);XM_008270546.2(AFAP1L2);XM_008270547.2(AFAP1L2);XM_008270548.2(AFAP1L2);XM_017341634.1(SRC);XM_017349797.1(INPPL1);
GO:0045182	translation regulator activity	8	0.220621	1.36718	XM_002710308.3(RPS14);XM_002710309.3(RPS14);XM_008256464.2(LOC100337691);XM_008265276.2(ELAVL4);XM_008265278.2(ELAVL4);XM_008265279.2(ELAVL4);XM_008269225.2(LOC100351184);XM_008271077.1(YBX2);
GO:0030864	cortical actin cytoskeleton	8	0.245097	1.32921	XM_008254999.2(SHROOM1);XM_008261840.2(LANCL2);XM_008267712.2(SHROOM3);XM_008271309.2(PPP1R9B);XM_008274172.2(WDR1);XM_017342560.1(CORO1A);XM_017344347.1(LANCL2);XM_017344348.1(LANCL2);
GO:0045787	positive regulation of cell cycle	8	0.245097	1.32921	XM_002708544.3(TRIM21);XM_008262305.1(CCNB1);XM_008270954.2(SLC6A4);XM_008270955.2(SLC6A4);XM_008270956.2(SLC6A4);XM_008270959.2(SLC6A4);XM_017341039.1(CCNI2);XM_017349146.1(SLC6A4);
GO:0080025	phosphatidylinositol-3,5-bisphosphate binding	8	0.245097	1.32921	XM_008256351.2(SNX5);XM_008259575.1(PLEKHA5);XM_008269865.2(LOC100343496);XM_008272605.2(WDR45);XM_017342973.1(SESTD1);XM_017342974.1(SESTD1);XM_017342975.1(SESTD1);XM_017349755.1(WDR45);
GO:0098688	parallel fiber to Purkinje cell synapse	8	0.245097	1.32921	XM_008257808.2(GRIN2A);XM_017346935.1(SPTBN2);XM_017346936.1(SPTBN2);XM_017346939.1(SPTBN2);XM_017346945.1(SPTBN2);XM_017346947.1(SPTBN2);XM_017346950.1(SPTBN2);XM_017348010.1(UNC13C);
GO:0033209	tumor necrosis factor-mediated signaling pathway	8	0.270405	1.29328	XM_002711732.3(KARS);XM_002719187.2(MAP3K14);XM_008249309.2(PTK2B);XM_008257634.2(KARS);XM_008261434.2(TNFRSF11A);XM_008271593.2(MAP3K14);XM_017337951.1(PTK2B);XM_017349238.1(MAP3K14);
GO:0030517	negative regulation of axon extension	8	0.296401	1.25925	XM_002709372.3(SLIT2);XM_002713380.3(SEMA3G);XM_002715427.3(TRIM46);XM_008259884.2(RNF6);XM_008260764.2(SEMA3G);XM_008260765.2(SEMA3G);XM_008264356.2(TRIM46);XM_008274527.2(SLIT2);
GO:0043015	gamma-tubulin binding	8	0.296401	1.25925	XM_002711137.3(RACGAP1);XM_008256433.2(RACGAP1);XM_008256434.2(RACGAP1);XM_017340671.1(RAB11FIP5);XM_017340672.1(RAB11FIP5);XM_017340673.1(RAB11FIP5);XM_017340674.1(RAB11FIP5);XM_017346216.1(PDE4B);
GO:0050770	regulation of axonogenesis	8	0.296401	1.25925	XM_002708424.3(LOC100340551);XM_002709580.2(LOC100359277);XM_002709582.2(LOC100338129);XM_008254140.2(LOC100359024);XM_008267768.1(RUFY3);XM_008273734.2(SSH3);XM_017337819.1(KIF13B);XM_017347501.1(RUFY3);
GO:0043014	alpha-tubulin binding	8	0.322943	1.22696	XM_002711137.3(RACGAP1);XM_002717971.3(INO80);XM_008255799.2(NCALD);XM_008256433.2(RACGAP1);XM_008256434.2(RACGAP1);XM_017342230.1(SLC6A2);XM_017343776.1(LOC108177102);XM_017348137.1(INO80);
GO:0046329	negative regulation of JNK cascade	8	0.322943	1.22696	XM_008255168.2(SH3RF2);XM_008255169.2(SH3RF2);XM_008256209.1(SIRPA);XM_017341158.1(SH3RF2);XM_017341159.1(SH3RF2);XM_017341726.1(SIRPA);XM_017341727.1(SIRPA);XM_017348920.1(PER1);
GO:0060325	face morphogenesis	8	0.377083	1.16711	XM_002717171.3(LEF1);XM_008267504.2(LEF1);XM_008267505.2(LEF1);XM_008267506.2(LEF1);XM_008267507.2(LEF1);XM_008267508.2(LEF1);XM_017344687.1(NIPBL);XM_017348831.1(COL1A1);
GO:0007528	neuromuscular junction development	8	0.563844	0.996905	XM_002713417.2(LAMB2);XM_002715099.3(NRDC);XM_002715100.3(NRDC);XM_002716316.3(KY);XM_008259404.2(LRRK2);XM_008266211.2(KY);XM_017343997.1(AFG3L2);XM_017348010.1(UNC13C);
GO:0005080	protein kinase C binding	8	0.612864	0.957029	XM_002712352.3(SDPR);XM_008262008.2(RACK1);XM_008269446.2(ADCY4);XM_008269447.2(ADCY4);XM_008269448.2(ADCY4);XM_017341634.1(SRC);XM_017341825.1(ADCY6);XM_017348224.1(ADCY4);
GO:0005614	interstitial matrix	8	0.636258	0.938264	XM_002708950.3(NAV2);XM_002708951.3(NAV2);XM_008268700.2(NAV2);XM_008268706.2(NAV2);XM_008268721.2(NAV2);XM_008268731.2(NAV2);XM_008268740.2(NAV2);XM_017348659.1(KAZALD1);
GO:0030041	actin filament polymerization	8	0.636258	0.938264	XM_017343123.1(VIL1);XM_017343913.1(FAM107A);XM_017344351.1(COBL);XM_017344352.1(COBL);XM_017344353.1(COBL);XM_017344354.1(COBL);XM_017344355.1(COBL);XM_017344356.1(COBL);
GO:0030658	transport vesicle membrane	8	0.658839	0.92022	XM_002714534.3(TMEM30A);XM_008257544.2(SNTB2);XM_008271908.1(CHGA);XM_017340671.1(RAB11FIP5);XM_017340672.1(RAB11FIP5);XM_017340673.1(RAB11FIP5);XM_017340674.1(RAB11FIP5);XM_017345391.1(ARFGEF3);
GO:0004896	cytokine receptor activity	8	0.70142	0.886138	XM_008257073.2(CSF2RB);XM_008257074.2(CSF2RB);XM_008257075.2(CSF2RB);XM_017342108.1(CSF2RB);XM_017346218.1(LEPR);XM_017346219.1(LEPR);XM_017346222.1(LEPR);XM_017346224.1(LEPR);
GO:0030666	endocytic vesicle membrane	8	0.70142	0.886138	XM_002711085.3(WNT1);XM_002718817.3(DLG4);XM_002718887.3(SCARF1);XM_008258480.2(MARCO);XM_008265713.2(WNT4);XM_008270811.2(DLG4);XM_008270814.2(DLG4);XM_008271811.2(CACNG4);
GO:0006486	protein glycosylation	8	0.721369	0.870026	XM_002713159.3(RPN1);XM_002713218.3(TMEM115);XM_002714531.3(B3GAT2);XM_002715724.3(MAN1A2);XM_002717323.3(B3GALNT2);XM_008258701.2(B3GALT1);XM_008262515.2(FUT4);XM_017341301.1(ST3GAL4);
GO:0044297	cell body	8	0.721369	0.870026	XM_002715409.3(SYT11);XM_002715455.3(KCNN3);XM_008249309.2(PTK2B);XM_008258230.2(OPN1SW);XM_008267266.2(LZTS1);XM_008270855.2(PITPNM3);XM_008271811.2(CACNG4);XM_017337951.1(PTK2B);
GO:0034097	response to cytokine	8	0.740406	0.85449	NM_001082009.1(ITIH4);XM_008261434.2(TNFRSF11A);XM_008262939.2(SRF);XM_017343628.1(ITIH4);XM_017343629.1(ITIH4);XM_017343630.1(ITIH4);XM_017343631.1(ITIH4);XM_017343632.1(ITIH4);
GO:0071339	MLL1 complex	8	0.740406	0.85449	NM_001171336.1(PHF20);XM_002707942.3(TEX10);XM_008255971.2(PHF20);XM_008260939.1(TEX10);XM_008270822.2(C19H17orf49);XM_008270824.2(C19H17orf49);XM_017341622.1(PHF20);XM_017349127.1(TEX10);
GO:0016241	regulation of macroautophagy	8	0.807401	0.797524	XM_002709080.3(ATG13);XM_008270363.2(ATG13);XM_008270368.2(ATG13);XM_008270373.2(ATG13);XM_008270382.2(ATG13);XM_008270389.2(ATG13);XM_008270400.2(ATG13);XM_017346317.1(ATG13);
GO:0035861	site of double-strand break	8	0.807401	0.797524	XM_002708438.3(LOC100346681);XM_002708440.3(LOC100347458);XM_002708441.2(LOC100347712);XM_002708442.2(LOC100348204);XM_002713490.3(RNF138);XM_002713491.3(RNF138);XM_008261181.2(RNF138);XM_017344099.1(RNF138);
GO:0008333	endosome to lysosome transport	8	0.82191	0.78445	XM_002717973.3(VPS18);XM_008260258.2(TRAK1);XM_008265171.2(HOOK1);XM_008269136.2(VPS39);XM_017343681.1(TRAK1);XM_017343682.1(TRAK1);XM_017346017.1(SORT1);XM_017348099.1(VPS39);
GO:0050900	leukocyte migration	8	0.835557	0.771797	XM_002708736.3(ESAM);XM_002711037.3(ITGA5);XM_008256209.1(SIRPA);XM_017341726.1(SIRPA);XM_017341727.1(SIRPA);XM_017346216.1(PDE4B);XM_017348190.1(SLC7A7);XM_017348832.1(ITGA3);
GO:0016197	endosomal transport	8	0.848368	0.759547	XM_002711718.3(VPS4A);XM_002718769.3(CALY);XM_008257545.2(VPS4A);XM_008270646.1(CALY);XM_008270647.2(CALY);XM_017342114.1(TOM1);XM_017342115.1(TOM1);XM_017348823.1(ANKFY1);
GO:0042277	peptide binding	8	0.86037	0.747679	XM_002717183.3(ENPEP);XM_002718121.3(CSNK1G1);XM_008263655.2(OMP);XM_008263749.1(MAS1);XM_008268901.2(CSNK1G1);XM_008270201.2(IDE);XM_017347965.1(CSNK1G1);XM_017347968.1(CSNK1G1);
GO:0005902	microvillus	8	0.882062	0.725022	NM_001082764.1(SLC10A2);XM_002712388.3(MYO7B);XM_008256431.2(AQP5);XM_008259404.2(LRRK2);XM_017337819.1(KIF13B);XM_017342881.1(CD302);XM_017343123.1(VIL1);XM_017343255.1(RAPGEF3);
GO:0005200	structural constituent of cytoskeleton	8	0.891815	0.714201	XM_002719157.3(KRT16);XM_008260770.2(NISCH);XM_017346935.1(SPTBN2);XM_017346936.1(SPTBN2);XM_017346939.1(SPTBN2);XM_017346945.1(SPTBN2);XM_017346947.1(SPTBN2);XM_017346950.1(SPTBN2);
GO:0002576	platelet degranulation	8	0.909303	0.693499	NM_001082009.1(ITIH4);XM_008262966.2(GTPBP2);XM_008262967.1(GTPBP2);XM_017343628.1(ITIH4);XM_017343629.1(ITIH4);XM_017343630.1(ITIH4);XM_017343631.1(ITIH4);XM_017343632.1(ITIH4);
GO:0071333	cellular response to glucose stimulus	8	0.917104	0.683592	XM_008255932.2(LOC100357982);XM_008261609.2(GHRHR);XM_008262008.2(RACK1);XM_008262939.2(SRF);XM_008262975.2(SLC29A1);XM_008262976.2(SLC29A1);XM_008262977.2(SLC29A1);XM_008262978.2(SLC29A1);
GO:0001786	phosphatidylserine binding	8	0.930988	0.664603	XM_002712352.3(SDPR);XM_002715409.3(SYT11);XM_008258428.2(LOC100356443);XM_008264632.2(SYT6);XM_008264634.2(SYT6);XM_017342775.1(LOC100356443);XM_017345903.1(ANXA9);XM_017347856.1(SYT2);
GO:0043410	positive regulation of MAPK cascade	8	0.9428	0.646641	XM_002710366.3(WWC1);XM_002713826.3(DFNA5);XM_008255374.2(WWC1);XM_008261545.2(DFNA5);XM_017344387.1(DFNA5);XM_017345551.1(FCRL3);XM_017347243.1(KDR);XM_017347646.1(KIAA1462);
GO:0006310	DNA recombination	8	0.948008	0.638019	XM_002708310.3(NFRKB);XM_002711862.3(PAGR1);XM_008254217.2(INO80B);XM_008259224.2(NFRKB);XM_008259232.2(NFRKB);XM_017342551.1(NFRKB);XM_017348362.1(NSMCE3);XM_017348365.1(PIF1);
GO:0043647	inositol phosphate metabolic process	8	0.95279	0.629624	XM_008268340.2(ITPKB);XM_008272145.2(INPP5J);XM_017346859.1(PLCH1);XM_017346860.1(PLCH1);XM_017346861.1(PLCH1);XM_017346862.1(PLCH1);XM_017348430.1(PLCE1);XM_017348431.1(PLCE1);
GO:0050728	negative regulation of inflammatory response	8	0.961193	0.61348	XM_002709372.3(SLIT2);XM_002718176.3(SMAD3);XM_002718897.3(ABR);XM_008256209.1(SIRPA);XM_008274527.2(SLIT2);XM_017341726.1(SIRPA);XM_017341727.1(SIRPA);XM_017348925.1(ABR);
GO:0050804	modulation of chemical synaptic transmission	8	0.971287	0.590759	XM_002718897.3(ABR);XM_002718991.2(NLGN2);XM_008257808.2(GRIN2A);XM_008261291.2(NCAM1);XM_008271309.2(PPP1R9B);XM_017348865.1(NLGN2);XM_017348925.1(ABR);XM_017349817.1(IQSEC2);
GO:0045727	positive regulation of translation	8	0.978929	0.56966	XM_002711024.3(TARBP2);XM_002711459.3(HNRNPL);XM_008249309.2(PTK2B);XM_008256539.2(TARBP2);XM_008262545.2(DDX39B);XM_008269681.2(SAMD4A);XM_017337951.1(PTK2B);XM_017348419.1(CPEB3);
GO:0003697	single-stranded DNA binding	8	0.987631	0.537657	XM_002713490.3(RNF138);XM_002713491.3(RNF138);XM_008261181.2(RNF138);XM_008265216.2(SSBP3);XM_017341093.1(PURA);XM_017344099.1(RNF138);XM_017346275.1(SSBP3);XM_017346276.1(SSBP3);
GO:0006464	cellular protein modification process	8	0.987631	0.537657	XM_002709444.3(MSRA);XM_002717612.3(SEPHS1);XM_002719974.3(PHEX);XM_008256157.2(TTLL9);XM_008259954.2(PARP4);XM_008266109.2(FBXL2);XM_017337796.1(MSRA);XM_017343480.1(PARP4);
GO:0005975	carbohydrate metabolic process	8	0.992036	0.514532	NM_001101689.1(LPH);XM_002712599.3(GLB1L);XM_002716579.2(CHST2);XM_008259214.2(GLB1L);XM_008266101.2(GPD1L);XM_008268558.2(CHI3L1);XM_008269989.2(CHST3);XM_017343144.1(GLB1L);
GO:0051289	protein homotetramerization	8	0.996413	0.478514	NM_001101718.1(RYR1);NM_001256900.1(GPX3);XM_002710862.3(HM13);XM_002710863.3(HM13);XM_002715409.3(SYT11);XM_008270201.2(IDE);XM_017341067.1(PCBD2);XM_017345859.1(CRTC2);
GO:0006406	mRNA export from nucleus	8	0.998771	0.439004	XM_002718840.3(NUP88);XM_008262545.2(DDX39B);XM_008266709.2(NCBP2);XM_008267277.2(LOC100347674);XM_008267404.1(LOC100343073);XM_008267794.2(YTHDC1);XM_017344243.1(NUP210);XM_017347520.1(YTHDC1);
GO:0000381	regulation of alternative mRNA splicing, via spliceosome	8	0.999835	0.382812	XM_002711459.3(HNRNPL);XM_008272320.2(SRRM4);XM_017342111.1(RBFOX2);XM_017342112.1(RBFOX2);XM_017342113.1(RBFOX2);XM_017342437.1(RBFOX1);XM_017346529.1(SRSF4);XM_017349505.1(RBM19);
GO:0050760	negative regulation of thymidylate synthase biosynthetic process	9	1.01271e-07	5.98143	XM_002708759.3(APBB1);XM_002708760.3(APBB1);XM_008265253.2(APBB1);XM_008265255.2(APBB1);XM_008265260.2(APBB1);XM_017344894.1(APBB1);XM_017344897.1(APBB1);XM_017344900.1(APBB1);XM_017344904.1(APBB1);
GO:0004366	glycerol-3-phosphate O-acyltransferase activity	9	8.60617e-07	5.38329	XM_002716971.3(GPAT3);XM_002718743.3(GPAM);XM_008270504.2(GPAM);XM_008270505.2(GPAM);XM_008270506.1(GPAM);XM_008270507.2(GPAM);XM_008270509.2(GPAM);XM_017347427.1(GPAT3);XM_017347428.1(GPAT3);
GO:0035544	negative regulation of SNARE complex assembly	9	8.60617e-07	5.38329	XM_002718239.3(TRIM9);XM_002718240.3(TRIM9);XM_008269647.2(TRIM9);XM_008269648.2(TRIM9);XM_008269649.2(TRIM9);XM_017348288.1(TRIM9);XM_017348289.1(TRIM9);XM_017348290.1(TRIM9);XM_017348291.1(TRIM9);
GO:0102420	sn-1-glycerol-3-phosphate C16:0-DCA-CoA acyl transferase activity	9	8.60617e-07	5.38329	XM_002716971.3(GPAT3);XM_002718743.3(GPAM);XM_008270504.2(GPAM);XM_008270505.2(GPAM);XM_008270506.1(GPAM);XM_008270507.2(GPAM);XM_008270509.2(GPAM);XM_017347427.1(GPAT3);XM_017347428.1(GPAT3);
GO:1990391	DNA repair complex	9	8.60617e-07	5.38329	XM_002708859.3(PHF21A);XM_008270265.2(PHF21A);XM_008270266.2(PHF21A);XM_008270268.2(PHF21A);XM_008270280.2(PHF21A);XM_008270281.2(PHF21A);XM_008270283.2(PHF21A);XM_017346227.1(PHF21A);XM_017346238.1(PHF21A);
GO:0006259	DNA metabolic process	9	4.02376e-06	4.8939	XM_002718914.3(MYO18A);XM_002719485.3(KPNA2);XM_008270992.2(MYO18A);XM_008270993.2(MYO18A);XM_008270994.2(MYO18A);XM_008270995.2(MYO18A);XM_008270996.2(MYO18A);XM_008270997.2(MYO18A);XM_008271725.2(KPNA2);
GO:0019887	protein kinase regulator activity	9	4.02376e-06	4.8939	XM_002709079.3(ATG13);XM_002709080.3(ATG13);XM_008270363.2(ATG13);XM_008270368.2(ATG13);XM_008270373.2(ATG13);XM_008270382.2(ATG13);XM_008270389.2(ATG13);XM_008270400.2(ATG13);XM_017346317.1(ATG13);
GO:1990316	Atg1/ULK1 kinase complex	9	4.02376e-06	4.8939	XM_002709079.3(ATG13);XM_002709080.3(ATG13);XM_008270363.2(ATG13);XM_008270368.2(ATG13);XM_008270373.2(ATG13);XM_008270382.2(ATG13);XM_008270389.2(ATG13);XM_008270400.2(ATG13);XM_017346317.1(ATG13);
GO:0005049	nuclear export signal receptor activity	9	1.36864e-05	4.48607	XM_008255381.2(RANBP17);XM_008255382.2(RANBP17);XM_008262962.2(XPO5);XM_017341253.1(RANBP17);XM_017341254.1(RANBP17);XM_017341256.1(RANBP17);XM_017341257.1(RANBP17);XM_017345147.1(XPO5);XM_017345148.1(XPO5);
GO:0010863	positive regulation of phospholipase C activity	9	3.78366e-05	4.14099	XM_002714947.3(ESR1);XM_008263694.2(ESR1);XM_008263695.2(ESR1);XM_008263696.2(ESR1);XM_008263697.2(ESR1);XM_008263698.2(ESR1);XM_008263699.2(ESR1);XM_008263703.2(ESR1);XM_008263705.2(ESR1);
GO:0035871	protein K11-linked deubiquitination	9	3.78366e-05	4.14099	XM_002712587.3(USP37);XM_002716005.3(OTUD3);XM_008255594.2(VCPIP1);XM_008259143.2(USP37);XM_008259146.2(USP37);XM_008265779.2(OTUD3);XM_017343120.1(USP37);XM_017343121.1(USP37);XM_017343122.1(USP37);
GO:0035973	aggrephagy	9	3.78366e-05	4.14099	XM_002718884.3(WDR81);XM_008270929.2(WDR81);XM_017347429.1(WDFY3);XM_017347430.1(WDFY3);XM_017347431.1(WDFY3);XM_017347432.1(WDFY3);XM_017347433.1(WDFY3);XM_017347435.1(WDFY3);XM_017347436.1(WDFY3);
GO:0099175	regulation of postsynapse organization	9	3.78366e-05	4.14099	XM_008259014.2(NRP2);XM_008259015.2(NRP2);XM_008259016.2(NRP2);XM_008259017.2(NRP2);XM_008272399.1(CDKL5);XM_008272400.2(CDKL5);XM_017343056.1(NRP2);XM_017343829.1(SEMA3F);XM_017349866.1(CDKL5);
GO:1904469	positive regulation of tumor necrosis factor secretion	9	3.78366e-05	4.14099	XM_002710888.3(MAVS);XM_008256262.2(MAVS);XM_008256263.2(MAVS);XM_008256264.2(MAVS);XM_008259404.2(LRRK2);XM_008266144.2(LRRFIP2);XM_008266145.2(LRRFIP2);XM_008270704.2(C1QTNF4);XM_017341756.1(MAVS);
GO:0008420	RNA polymerase II CTD heptapeptide repeat phosphatase activity	9	9.01474e-05	3.84521	XM_002712475.3(CTDSP1);XM_017343112.1(CTDSP1);XM_017343113.1(CTDSP1);XM_017343114.1(CTDSP1);XM_017343115.1(CTDSP1);XM_017343116.1(CTDSP1);XM_017343117.1(CTDSP1);XM_017343118.1(CTDSP1);XM_017343119.1(CTDSP1);
GO:0034727	piecemeal microautophagy of the nucleus	9	9.01474e-05	3.84521	XM_002709079.3(ATG13);XM_002709080.3(ATG13);XM_008270363.2(ATG13);XM_008270368.2(ATG13);XM_008270373.2(ATG13);XM_008270382.2(ATG13);XM_008270389.2(ATG13);XM_008270400.2(ATG13);XM_017346317.1(ATG13);
GO:0001655	urogenital system development	9	0.000373363	3.36455	XM_008265706.2(EPHB2);XM_017340179.1(PAX8);XM_017341454.1(OSR2);XM_017341455.1(OSR2);XM_017346475.1(EPHB2);XM_017346476.1(EPHB2);XM_017346477.1(EPHB2);XM_017346479.1(EPHB2);XM_017348367.1(FOXB1);
GO:0005721	pericentric heterochromatin	9	0.000373363	3.36455	XM_002708438.3(LOC100346681);XM_002708440.3(LOC100347458);XM_002708441.2(LOC100347712);XM_002708442.2(LOC100348204);XM_002711034.3(CBX5);XM_008256567.2(CBX5);XM_008256569.2(CBX5);XM_008256571.2(CBX5);XM_008271951.2(LOC100352102);
GO:0060317	cardiac epithelial to mesenchymal transition	9	0.000373363	3.36455	NM_001082650.1(BMP2);XM_002714803.3(HEY2);XM_008264362.1(ADAM15);XM_017341769.1(LOC108175367);XM_017345833.1(ADAM15);XM_017345834.1(ADAM15);XM_017345835.1(ADAM15);XM_017345838.1(ADAM15);XM_017345842.1(ADAM15);
GO:0070528	protein kinase C signaling	9	0.000373363	3.36455	XM_002714360.3(FLOT1);XM_008257339.2(ADGRG1);XM_008263749.1(MAS1);XM_017342246.1(ADGRG1);XM_017342247.1(ADGRG1);XM_017342248.1(ADGRG1);XM_017342249.1(ADGRG1);XM_017343805.1(SLC26A6);XM_017345009.1(FLOT1);
GO:0006707	cholesterol catabolic process	9	0.000675821	3.16664	XM_002718887.3(SCARF1);XM_008262918.2(TRERF1);XM_017345124.1(TRERF1);XM_017345125.1(TRERF1);XM_017345126.1(TRERF1);XM_017345127.1(TRERF1);XM_017345128.1(TRERF1);XM_017345129.1(TRERF1);XM_017345130.1(TRERF1);
GO:0033627	cell adhesion mediated by integrin	9	0.000675821	3.16664	XM_002711037.3(ITGA5);XM_008265195.2(C13H1orf168);XM_017342882.1(ITGB6);XM_017342883.1(ITGB6);XM_017342884.1(ITGB6);XM_017342885.1(ITGB6);XM_017342886.1(ITGB6);XM_017342887.1(ITGB6);XM_017347042.1(ITGB5);
GO:0071564	npBAF complex	9	0.000675821	3.16664	XM_008256642.1(SMARCC2);XM_008260556.2(SMARCC1);XM_008265899.2(ARID1A);XM_017341932.1(SMARCC2);XM_017341933.1(SMARCC2);XM_017341934.1(SMARCC2);XM_017341935.1(SMARCC2);XM_017341936.1(SMARCC2);XM_017341937.1(SMARCC2);
GO:0000423	mitophagy	9	0.00115176	2.99072	XM_002709079.3(ATG13);XM_002709080.3(ATG13);XM_008270363.2(ATG13);XM_008270368.2(ATG13);XM_008270373.2(ATG13);XM_008270382.2(ATG13);XM_008270389.2(ATG13);XM_008270400.2(ATG13);XM_017346317.1(ATG13);
GO:0031256	leading edge membrane	9	0.00115176	2.99072	XM_008256091.2(DOCK8);XM_008256100.2(DOCK8);XM_008256104.2(DOCK8);XM_008270707.2(ARHGAP44);XM_017341631.1(DOCK8);XM_017341632.1(DOCK8);XM_017348994.1(ARHGAP44);XM_017348995.1(ARHGAP44);XM_017348996.1(ARHGAP44);
GO:0032797	SMN complex	9	0.00186545	2.83331	XM_002709909.3(GEMIN6);XM_002710179.3(GEMIN5);XM_008254501.2(GEMIN6);XM_008254502.2(GEMIN6);XM_008254504.2(GEMIN6);XM_008254505.2(GEMIN6);XM_008255311.2(GEMIN5);XM_017340811.1(GEMIN6);XM_017340812.1(GEMIN6);
GO:0008180	COP9 signalosome	9	0.00289239	2.69164	XM_002712894.3(COPS7A);XM_008259754.2(COPS7A);XM_008259755.2(COPS7A);XM_008259756.2(COPS7A);XM_017341920.1(TESPA1);XM_017342568.1(LAT);XM_017342569.1(LAT);XM_017343194.1(COPS7B);XM_017343411.1(COPS7A);
GO:0008272	sulfate transport	9	0.00289239	2.69164	XM_002711137.3(RACGAP1);XM_002714640.3(SLC26A8);XM_008256433.2(RACGAP1);XM_008256434.2(RACGAP1);XM_008262830.2(SLC26A8);XM_008262831.2(SLC26A8);XM_008262833.2(SLC26A8);XM_017342690.1(SLC13A4);XM_017343805.1(SLC26A6);
GO:0031362	anchored component of external side of plasma membrane	9	0.00289239	2.69164	XM_002708718.3(LOC100342424);XM_002713956.3(EFNA5);XM_008264441.2(LOC100342424);XM_008264448.1(LOC100342424);XM_008264460.2(LOC100342424);XM_008264471.2(LOC100342424);XM_008264484.2(LOC100342424);XM_017346520.1(IGSF21);XM_017349821.1(LOC100342424);
GO:0071565	nBAF complex	9	0.00289239	2.69164	XM_008256642.1(SMARCC2);XM_008260556.2(SMARCC1);XM_008265899.2(ARID1A);XM_017341932.1(SMARCC2);XM_017341933.1(SMARCC2);XM_017341934.1(SMARCC2);XM_017341935.1(SMARCC2);XM_017341936.1(SMARCC2);XM_017341937.1(SMARCC2);
GO:0097504	Gemini of coiled bodies	9	0.00289239	2.69164	XM_002709909.3(GEMIN6);XM_002710179.3(GEMIN5);XM_008254501.2(GEMIN6);XM_008254502.2(GEMIN6);XM_008254504.2(GEMIN6);XM_008254505.2(GEMIN6);XM_008255311.2(GEMIN5);XM_017340811.1(GEMIN6);XM_017340812.1(GEMIN6);
GO:2000310	regulation of NMDA receptor activity	9	0.00289239	2.69164	XM_002718817.3(DLG4);XM_008249309.2(PTK2B);XM_008254418.2(NRXN1);XM_008270811.2(DLG4);XM_008270814.2(DLG4);XM_017337951.1(PTK2B);XM_017340784.1(NRXN1);XM_017342178.1(DAPK1);XM_017345438.1(LOC100350756);
GO:1990761	growth cone lamellipodium	9	0.00431822	2.56347	XM_002708759.3(APBB1);XM_002708760.3(APBB1);XM_008265253.2(APBB1);XM_008265255.2(APBB1);XM_008265260.2(APBB1);XM_017344894.1(APBB1);XM_017344897.1(APBB1);XM_017344900.1(APBB1);XM_017344904.1(APBB1);
GO:0006851	mitochondrial calcium ion transmembrane transport	9	0.00623694	2.44695	XM_002709513.3(MICU3);XM_002718431.3(MICU1);XM_008251181.2(MICU3);XM_008251192.2(MICU3);XM_008269980.2(MICU1);XM_008269981.2(MICU1);XM_017338923.1(MICU3);XM_017343997.1(AFG3L2);XM_017348717.1(MICU1);
GO:0050771	negative regulation of axonogenesis	9	0.00623694	2.44695	XM_002714384.2(SYNGAP1);XM_008265706.2(EPHB2);XM_008267768.1(RUFY3);XM_008271321.2(NGFR);XM_017346475.1(EPHB2);XM_017346476.1(EPHB2);XM_017346477.1(EPHB2);XM_017346479.1(EPHB2);XM_017347501.1(RUFY3);
GO:0051170	import into nucleus	9	0.00623694	2.44695	XM_002709909.3(GEMIN6);XM_002710179.3(GEMIN5);XM_008254501.2(GEMIN6);XM_008254502.2(GEMIN6);XM_008254504.2(GEMIN6);XM_008254505.2(GEMIN6);XM_008255311.2(GEMIN5);XM_017340811.1(GEMIN6);XM_017340812.1(GEMIN6);
GO:0016322	neuron remodeling	9	0.00874866	2.34056	XM_002711044.3(RND1);XM_002718887.3(SCARF1);XM_017341829.1(RND1);XM_017345053.1(ANKS1A);XM_017345054.1(ANKS1A);XM_017345055.1(ANKS1A);XM_017345056.1(ANKS1A);XM_017345057.1(ANKS1A);XM_017345058.1(ANKS1A);
GO:0030031	cell projection assembly	9	0.0119569	2.24304	XM_002712325.3(NCKAP1);XM_008253514.2(TSGA10);XM_008253519.2(TSGA10);XM_008255326.2(CYFIP2);XM_008258817.2(NCKAP1);XM_017339681.1(TSGA10);XM_017339687.1(TSGA10);XM_017339692.1(TSGA10);XM_017339705.1(TSGA10);
GO:0070821	tertiary granule membrane	9	0.0119569	2.24304	XM_008256209.1(SIRPA);XM_008260544.2(NBEAL2);XM_008265791.2(UBR4);XM_017341726.1(SIRPA);XM_017341727.1(SIRPA);XM_017348637.1(ADAM8);XM_017349937.1(RAP2C);XM_017349938.1(RAP2C);XM_017349993.1(FRMPD3);
GO:0034719	SMN-Sm protein complex	9	0.0159658	2.15331	XM_002709909.3(GEMIN6);XM_002710179.3(GEMIN5);XM_008254501.2(GEMIN6);XM_008254502.2(GEMIN6);XM_008254504.2(GEMIN6);XM_008254505.2(GEMIN6);XM_008255311.2(GEMIN5);XM_017340811.1(GEMIN6);XM_017340812.1(GEMIN6);
GO:0003429	growth plate cartilage chondrocyte morphogenesis	9	0.0208767	2.0705	XM_002716065.3(MATN1);XM_008255779.2(MATN2);XM_008255780.2(MATN2);XM_008255781.2(MATN2);XM_008263112.2(COL12A1);XM_008263114.2(COL12A1);XM_008263116.2(COL12A1);XM_008267252.2(COL6A2);XM_017345241.1(COL12A1);
GO:0009058	biosynthetic process	9	0.0208767	2.0705	XM_008259225.2(GMPPA);XM_008270084.2(ACCS);XM_008270089.2(ACCS);XM_017343151.1(GMPPA);XM_017343699.1(ALDH1L1);XM_017343700.1(ALDH1L1);XM_017346106.1(ACCSL);XM_017348744.1(PBLD);XM_017348746.1(PBLD);
GO:0071360	cellular response to exogenous dsRNA	9	0.0208767	2.0705	XM_002710888.3(MAVS);XM_002714360.3(FLOT1);XM_002716001.3(MUL1);XM_008256262.2(MAVS);XM_008256263.2(MAVS);XM_008256264.2(MAVS);XM_017341756.1(MAVS);XM_017345009.1(FLOT1);XM_017346508.1(MUL1);
GO:0098780	response to mitochondrial depolarisation	9	0.0208767	2.0705	XM_002709079.3(ATG13);XM_002709080.3(ATG13);XM_008270363.2(ATG13);XM_008270368.2(ATG13);XM_008270373.2(ATG13);XM_008270382.2(ATG13);XM_008270389.2(ATG13);XM_008270400.2(ATG13);XM_017346317.1(ATG13);
GO:0007016	cytoskeletal anchoring at plasma membrane	9	0.0267858	1.99381	XM_002713267.3(FLNB);XM_002713269.3(FLNB);XM_002713270.3(FLNB);XM_008260834.2(FLNB);XM_008260835.2(FLNB);XM_008260836.2(FLNB);XM_008260837.2(FLNB);XM_017343901.1(FLNB);XM_017343902.1(FLNB);
GO:0004709	MAP kinase kinase kinase activity	9	0.0337806	1.9226	XM_002719187.2(MAP3K14);XM_008265883.2(MAP3K6);XM_008271593.2(MAP3K14);XM_008272414.2(MAP3K15);XM_017342552.1(TAOK2);XM_017342553.1(TAOK2);XM_017344729.1(MAP3K1);XM_017345475.1(MAP3K4);XM_017349238.1(MAP3K14);
GO:0033146	regulation of intracellular estrogen receptor signaling pathway	9	0.0337806	1.9226	XM_002718743.3(GPAM);XM_008260851.2(KCTD6);XM_008270504.2(GPAM);XM_008270505.2(GPAM);XM_008270506.1(GPAM);XM_008270507.2(GPAM);XM_008270509.2(GPAM);XM_017341634.1(SRC);XM_017343909.1(KCTD6);
GO:0042474	middle ear morphogenesis	9	0.0337806	1.9226	XM_008255648.2(EYA1);XM_008255649.2(EYA1);XM_008261472.2(TSHZ1);XM_017340797.1(SIX2);XM_017341390.1(EYA1);XM_017341392.1(EYA1);XM_017341393.1(EYA1);XM_017341454.1(OSR2);XM_017341455.1(OSR2);
GO:0050767	regulation of neurogenesis	9	0.0337806	1.9226	XM_002714803.3(HEY2);XM_008255689.2(HEY1);XM_008265146.2(DOCK7);XM_008265147.2(DOCK7);XM_008265148.2(DOCK7);XM_008265149.2(DOCK7);XM_008270758.2(HES7);XM_017341060.1(JADE2);XM_017346241.1(DOCK7);
GO:0030239	myofibril assembly	9	0.0419379	1.85631	NM_001082308.1(MYH11);XM_008270736.2(MYH10);XM_017348206.1(MYH6);XM_017348894.1(MYH10);XM_017348895.1(MYH10);XM_017348896.1(MYH10);XM_017348897.1(MYH10);XM_017348898.1(MYH10);XM_017348899.1(MYH10);
GO:0032590	dendrite membrane	9	0.0513214	1.79443	XM_008271885.2(AKAP5);XM_008271886.2(AKAP5);XM_017344309.1(SGCE);XM_017344310.1(SGCE);XM_017344311.1(SGCE);XM_017344312.1(SGCE);XM_017344313.1(SGCE);XM_017344314.1(SGCE);XM_017344315.1(SGCE);
GO:0038083	peptidyl-tyrosine autophosphorylation	9	0.0872367	1.6313	XM_002709422.3(TXK);XM_002716117.3(FGR);XM_008249309.2(PTK2B);XM_008264290.2(NTRK1);XM_008265877.2(FGR);XM_017337951.1(PTK2B);XM_017341634.1(SRC);XM_017347028.1(TNK2);XM_017347243.1(KDR);
GO:0097104	postsynaptic membrane assembly	9	0.0872367	1.6313	XM_002718991.2(NLGN2);XM_008254418.2(NRXN1);XM_008265706.2(EPHB2);XM_017340784.1(NRXN1);XM_017346475.1(EPHB2);XM_017346476.1(EPHB2);XM_017346477.1(EPHB2);XM_017346479.1(EPHB2);XM_017348865.1(NLGN2);
GO:0004712	protein serine/threonine/tyrosine kinase activity	9	0.117767	1.53808	XM_002708006.3(TESK1);XM_002717548.3(DYRK3);XM_002717566.3(DSTYK);XM_008268501.2(DYRK3);XM_008268502.2(DYRK3);XM_008268524.2(DSTYK);XM_017341289.1(CLK4);XM_017347028.1(TNK2);XM_017347837.1(DSTYK);
GO:0006337	nucleosome disassembly	9	0.117767	1.53808	XM_008256642.1(SMARCC2);XM_008260556.2(SMARCC1);XM_008265899.2(ARID1A);XM_017341932.1(SMARCC2);XM_017341933.1(SMARCC2);XM_017341934.1(SMARCC2);XM_017341935.1(SMARCC2);XM_017341936.1(SMARCC2);XM_017341937.1(SMARCC2);
GO:0035257	nuclear hormone receptor binding	9	0.117767	1.53808	XM_002719386.3(JUP);XM_008255623.2(NCOA2);XM_008255625.2(NCOA2);XM_008255626.2(NCOA2);XM_008255627.2(NCOA2);XM_017341389.1(NCOA2);XM_017348627.1(TACC2);XM_017349333.1(JUP);XM_017349334.1(JUP);
GO:0051898	negative regulation of protein kinase B signaling	9	0.117767	1.53808	XM_002716001.3(MUL1);XM_002716005.3(OTUD3);XM_002718609.3(SFRP5);XM_008256174.2(TRIB3);XM_008262008.2(RACK1);XM_008265779.2(OTUD3);XM_017344935.1(LOC100348076);XM_017344936.1(LOC100348076);XM_017346508.1(MUL1);
GO:0006402	mRNA catabolic process	9	0.134953	1.49536	XM_002709704.3(PNPT1);XM_002719544.3(ZFP36L1);XM_008257142.2(ZFP36);XM_008266104.2(CNOT10);XM_017346718.1(LOC100338666);XM_017346765.1(CNOT10);XM_017346766.1(CNOT10);XM_017346767.1(CNOT10);XM_017346768.1(CNOT10);
GO:0043552	positive regulation of phosphatidylinositol 3-kinase activity	9	0.134953	1.49536	XM_002715522.3(SH3GLB1);XM_002716117.3(FGR);XM_008249309.2(PTK2B);XM_008264943.2(SH3GLB1);XM_008264944.2(SH3GLB1);XM_008264945.2(SH3GLB1);XM_008265877.2(FGR);XM_017337951.1(PTK2B);XM_017341634.1(SRC);
GO:1990837	sequence-specific double-stranded DNA binding	9	0.134953	1.49536	XM_002714803.3(HEY2);XM_002717590.3(KDM5B);XM_008255689.2(HEY1);XM_008268570.2(KDM5B);XM_008268571.2(KDM5B);XM_008270758.2(HES7);XM_017347223.1(LOC100358544);XM_017347852.1(KDM5B);XM_017347853.1(KDM5B);
GO:0008139	nuclear localization sequence binding	9	0.153358	1.45494	XM_002716883.2(LOC100349090);XM_002719485.3(KPNA2);XM_008267277.2(LOC100347674);XM_008267404.1(LOC100343073);XM_008268019.2(POM121L12);XM_008271725.2(KPNA2);XM_017347316.1(ANAPC10);XM_017349511.1(CABP1);XM_017349512.1(CABP1);
GO:0030014	CCR4-NOT complex	9	0.153358	1.45494	XM_008255298.2(CNOT8);XM_008266104.2(CNOT10);XM_017341211.1(CNOT8);XM_017346602.1(TNKS1BP1);XM_017346765.1(CNOT10);XM_017346766.1(CNOT10);XM_017346767.1(CNOT10);XM_017346768.1(CNOT10);XM_017348419.1(CPEB3);
GO:0030215	semaphorin receptor binding	9	0.153358	1.45494	XM_002708266.3(SEMA4D);XM_002713380.3(SEMA3G);XM_002713842.3(SEMA3D);XM_008253688.2(SEMA4C);XM_008260764.2(SEMA3G);XM_008260765.2(SEMA3G);XM_008261803.2(SEMA3D);XM_017343829.1(SEMA3F);XM_017344335.1(SEMA3D);
GO:0060997	dendritic spine morphogenesis	9	0.153358	1.45494	XM_002718817.3(DLG4);XM_008265706.2(EPHB2);XM_008270811.2(DLG4);XM_008270814.2(DLG4);XM_017346475.1(EPHB2);XM_017346476.1(EPHB2);XM_017346477.1(EPHB2);XM_017346479.1(EPHB2);XM_017348759.1(ZNF365);
GO:0001578	microtubule bundle formation	9	0.172918	1.41665	XM_002715427.3(TRIM46);XM_002717882.2(TPPP2);XM_002719070.3(GAS2L2);XM_008264356.2(TRIM46);XM_008269322.1(TPPP2);XM_008269323.2(TPPP2);XM_017341840.1(NCKAP5L);XM_017347866.1(NAV1);XM_017349879.1(NUMA1);
GO:0001942	hair follicle development	9	0.172918	1.41665	XM_002711332.3(LGR5);XM_002713770.3(INHBA);XM_008256700.2(HOXC13);XM_008256789.2(LGR5);XM_008259904.2(TNFRSF19);XM_008259905.2(TNFRSF19);XM_008259906.2(TNFRSF19);XM_008259907.2(TNFRSF19);XM_008264219.2(VANGL2);
GO:0017075	syntaxin-1 binding	9	0.172918	1.41665	XM_008256195.2(SNPH);XM_008259404.2(LRRK2);XM_008268985.2(MYO5A);XM_008268986.2(MYO5A);XM_008268988.2(MYO5A);XM_017341718.1(SNPH);XM_017341719.1(SNPH);XM_017342178.1(DAPK1);XM_017348010.1(UNC13C);
GO:0031529	ruffle organization	9	0.193554	1.38033	XM_008254745.2(LPIN1);XM_008254747.2(LPIN1);XM_008254748.2(LPIN1);XM_008254749.2(LPIN1);XM_008254750.2(LPIN1);XM_008254751.2(LPIN1);XM_008254755.2(LPIN1);XM_017340887.1(LPIN1);XM_017340888.1(LPIN1);
[truncated: 1,126 more rows]
