# Supplementary material for: Residual periodontal ligament in the extraction socket promotes the dentin regeneration potential of DPSCs in the rabbit jaw
Source: Stem Cell Res Ther. 2023 Mar 20;14:47. doi: 10.1186/s13287-023-03283-x (PMC10029302; doi:10.1186/s13287-023-03283-x)
Supplement: Supplementary file 15 — Additional file 15: KEGG enrichment analysis of differentially expressed mRNAs in DPSCs regulated by PDLSCs. [file 13287_2023_3283_MOESM15_ESM.xls]

## Sheet: Sheet2
Supplementary Table 10. The KEGG enrichment analysis of differentially expressed mRNA of PDLSCs regulated in DPSCs
id	Term	ListHits	p-value	Enrichment_score	Gene	DiffState style
ocu00010	Glycolysis / Gluconeogenesis	8	6.85711e-06	7.74669	ALDOA;ALDOC;ENO1;ENO2;GAPDH;GPI;PGK1;PKLR	up
ocu00710	Carbon fixation in photosynthetic organisms	5	2.39419e-05	13.5567	ALDOA;ALDOC;GAPDH;ME3;PGK1	up
ocu01200	Carbon metabolism	9	2.65485e-05	5.60967	ALDOA;ALDOC;ENO1;ENO2;GAPDH;GPI;ME3;PGK1;PKLR	up
ocu01230	Biosynthesis of amino acids	7	2.66069e-05	7.74669	ALDOA;ALDOC;ENO1;ENO2;GAPDH;PGK1;PKLR	up
ocu00680	Methane metabolism	4	9.4426e-05	15.4934	ALDOA;ALDOC;ENO1;ENO2	up
ocu04713	Circadian entrainment	6	0.00135644	4.85613	ADCY4;KCNJ3;KCNJ9;PER3;RYR1;RYR2	up
ocu04530	Tight junction	7	0.00193647	3.91327	JAM2;LOC100008687;LOC100303760;MYH1;MYH3;MYH4;RAB3B	up
ocu04726	Serotonergic synapse	7	0.00205448	3.87334	ALOX5;HTR6;HTR7;KCNJ3;KCNJ9;LOC100345193;LOC103351405	up
ocu04066	HIF-1 signaling pathway	6	0.00260151	4.28106	EGLN3;ENO1;ENO2;GAPDH;NOS2;VEGFA	up
ocu00030	Pentose phosphate pathway	3	0.00475455	8.56213	ALDOA;ALDOC;GPI	up
ocu04020	Calcium signaling pathway	7	0.00934931	2.94254	ADCY4;HTR6;HTR7;NOS2;RYR1;RYR2;TNNC1	up
ocu00830	Retinol metabolism	5	0.0107466	3.71416	AWAT2;LOC100345193;LOC100346650;LOC100357209;LOC103351405	up
ocu04260	Cardiac muscle contraction	4	0.0192071	3.87334	LOC100345745;RYR2;TNNC1;TNNT2	up
ocu04080	Neuroactive ligand-receptor interaction	9	0.0205166	2.19838	ADRA2A;APLNR;CHRNA9;HTR6;HTR7;LEP;LEPR;LOC100339518;MC5R	up
ocu00330	Arginine and proline metabolism	3	0.0222353	4.92971	GATM;NOS2;P4HA1	up
ocu04913	Ovarian steroidogenesis	3	0.0222353	4.92971	ADCY4;ALOX5;BMP6	up
ocu00910	Nitrogen metabolism	2	0.0265173	7.74669	CA12;CA9	up
ocu04014	Ras signaling pathway	7	0.0318695	2.30053	EFNA3;FGF11;HTR7;PGF;PLA2G6;RASGRP4;VEGFA	up
ocu00590	Arachidonic acid metabolism	4	0.0328163	3.28647	ALOX5;LOC100345193;LOC103351405;PLA2G6	up
ocu00591	Linoleic acid metabolism	3	0.0415722	3.87334	LOC100345193;LOC103351405;PLA2G6	up
ocu04921	Oxytocin signaling pathway	5	0.0640399	2.31738	ADCY4;KCNJ3;KCNJ9;RYR1;RYR2	up
ocu00051	Fructose and mannose metabolism	2	0.0714508	4.5189	ALDOA;ALDOC	up
ocu04750	Inflammatory mediator regulation of TRP channels	4	0.0734925	2.52218	ADCY4;LOC100345193;LOC103351405;PLA2G6	up
ocu04060	Cytokine-cytokine receptor interaction	7	0.0749769	1.89794	CCR7;CD27;EDAR;LEP;LEPR;LOC103351523;VEGFA	up
ocu00260	Glycine, serine and threonine metabolism	2	0.104985	3.61512	GATM;PIPOX	up
ocu04711	Circadian rhythm - fly	1	0.122227	7.74669	PER3	up
ocu04015	Rap1 signaling pathway	5	0.13136	1.85708	ADCY4;EFNA3;FGF11;PGF;VEGFA	up
ocu00620	Pyruvate metabolism	2	0.141842	3.0126	ME3;PKLR	up
ocu04723	Retrograde endocannabinoid signaling	3	0.146727	2.25945	ADCY4;KCNJ3;KCNJ9	up
ocu04974	Protein digestion and absorption	3	0.146727	2.25945	COL11A1;SLC15A1;XPNPEP2	up
ocu04261	Adrenergic signaling in cardiomyocytes	4	0.161804	1.88615	ADCY4;RYR2;TNNC1;TNNT2	up
ocu04721	Synaptic vesicle cycle	2	0.167728	2.71134	ATP6V1B1;SYT1	up
ocu04915	Estrogen signaling pathway	3	0.178071	2.05925	ADCY4;KCNJ3;KCNJ9	up
ocu00230	Purine metabolism	4	0.213982	1.68145	ADCY4;NT5DC4;PDE2A;PKLR	up
ocu04920	Adipocytokine signaling pathway	2	0.21465	2.30752	LEP;LEPR	up
ocu04022	cGMP-PKG signaling pathway	4	0.221802	1.65578	ADCY4;ADRA2A;KCNJ8;PDE2A	up
ocu04062	Chemokine signaling pathway	4	0.221802	1.65578	ADCY4;CCR7;FGR;LOC103351523	up
ocu00220	Arginine biosynthesis	1	0.22965	3.87334	NOS2	up
ocu04971	Gastric acid secretion	2	0.25575	2.04629	ADCY4;SLC26A7	up
ocu04966	Collecting duct acid secretion	1	0.257878	3.38918	ATP6V1B1	up
ocu04742	Taste transduction	2	0.262631	2.0084	ADCY4;SCNN1A	up
ocu04925	Aldosterone synthesis and secretion	2	0.262631	2.0084	ADCY4;PDE2A	up
ocu04976	Bile secretion	2	0.262631	2.0084	ADCY4;SLC22A7	up
ocu00340	Histidine metabolism	1	0.271605	3.18981	HDC	up
ocu04744	Phototransduction	1	0.271605	3.18981	RHO	up
ocu04614	Renin-angiotensin system	1	0.285081	3.0126	ACE	up
ocu03018	RNA degradation	2	0.297017	1.8382	ENO1;ENO2	up
ocu04514	Cell adhesion molecules (CAMs)	3	0.331126	1.47891	CDH5;JAM2;NLGN3	up
ocu04911	Insulin secretion	2	0.331177	1.69459	ADCY4;RYR2	up
ocu00592	alpha-Linolenic acid metabolism	1	0.336561	2.46485	PLA2G6	up
ocu04512	ECM-receptor interaction	2	0.337961	1.66852	GP9;SV2A	up
ocu00140	Steroid hormone biosynthesis	2	0.351467	1.61871	LOC100345193;LOC103351405	up
ocu00760	Nicotinate and nicotinamide metabolism	1	0.360908	2.25945	NT5DC4	up
ocu04977	Vitamin digestion and absorption	1	0.360908	2.25945	AWAT2	up
ocu04146	Peroxisome	2	0.364881	1.57179	NOS2;PIPOX	up
ocu04710	Circadian rhythm	1	0.38437	2.08565	PER3	up
ocu00564	Glycerophospholipid metabolism	2	0.384805	1.5063	GPAT2;PLA2G6	up
ocu04725	Cholinergic synapse	2	0.41095	1.42702	ADCY4;KCNJ3	up
ocu04670	Leukocyte transendothelial migration	2	0.417404	1.40849	CDH5;JAM2	up
ocu04152	AMPK signaling pathway	2	0.430207	1.37283	LEP;LEPR	up
ocu04724	Glutamatergic synapse	2	0.436553	1.35567	ADCY4;KCNJ3	up
ocu00380	Tryptophan metabolism	1	0.449761	1.69459	HAAO	up
ocu04960	Aldosterone-regulated sodium reabsorption	1	0.449761	1.69459	SCNN1A	up
ocu04360	Axon guidance	3	0.451402	1.21403	EFNA3;SEMA4A;SLIT1	up
ocu02010	ABC transporters	1	0.45997	1.64324	ABCA8	up
ocu00190	Oxidative phosphorylation	2	0.467707	1.27592	ATP6V1B1;LOC100345745	up
ocu00310	Lysine degradation	1	0.469991	1.59491	PIPOX	up
ocu03460	Fanconi anemia pathway	1	0.469991	1.59491	UBE2T	up
ocu00520	Amino sugar and nucleotide sugar metabolism	1	0.479829	1.54934	GPI	up
ocu04728	Dopaminergic synapse	2	0.479887	1.24659	KCNJ3;KCNJ9	up
ocu04024	cAMP signaling pathway	3	0.485023	1.15376	ADCY4;HTR6;RYR2	up
ocu04611	Platelet activation	2	0.491897	1.21858	ADCY4;GP9	up
ocu04923	Regulation of lipolysis in adipocytes	1	0.498965	1.46559	ADCY4	up
ocu04370	VEGF signaling pathway	1	0.50827	1.42702	VEGFA	up
ocu04510	Focal adhesion	3	0.513064	1.10667	CAV2;PGF;VEGFA	up
ocu04972	Pancreatic secretion	2	0.532552	1.12973	ADCY4;RYR2	up
ocu00565	Ether lipid metabolism	1	0.535171	1.3226	PLA2G6	up
ocu00561	Glycerolipid metabolism	1	0.543811	1.29111	GPAT2	up
ocu04113	Meiosis - yeast	1	0.576807	1.17884	DMC1	up
ocu04213	Longevity regulating pathway - multiple species	1	0.576807	1.17884	ADCY4	up
ocu04730	Long-term depression	1	0.576807	1.17884	RYR1	up
ocu04270	Vascular smooth muscle contraction	2	0.591891	1.01359	ADCY4;PLA2G6	up
ocu00500	Starch and sucrose metabolism	1	0.635876	1.0042	GPI	up
ocu04918	Thyroid hormone synthesis	1	0.635876	1.0042	ADCY4	up
ocu04151	PI3K-Akt signaling pathway	4	0.643175	0.91522	EFNA3;FGF11;PGF;VEGFA	up
ocu04924	Renin secretion	1	0.64932	0.968336	ACE	up
ocu04010	MAPK signaling pathway	3	0.655187	0.898787	FGF11;GADD45G;RASGRP4	up
ocu04610	Complement and coagulation cascades	1	0.655856	0.951347	CD46	up
ocu04520	Adherens junction	1	0.662272	0.934945	PTPRB	up
ocu04630	Jak-STAT signaling pathway	2	0.668024	0.881737	LEP;LEPR	up
ocu04115	p53 signaling pathway	1	0.66857	0.919098	GADD45G	up
ocu04640	Hematopoietic cell lineage	1	0.674751	0.90378	GP9	up
ocu04013	MAPK signaling pathway - fly	1	0.680818	0.888964	TNIK	up
ocu04540	Gap junction	1	0.680818	0.888964	ADCY4	up
ocu04970	Salivary secretion	1	0.686773	0.874626	ADCY4	up
ocu04012	ErbB signaling pathway	1	0.703987	0.834259	NRG2	up
ocu04211	Longevity regulating pathway	1	0.703987	0.834259	ADCY4	up
ocu04727	GABAergic synapse	1	0.703987	0.834259	ADCY4	up
ocu04912	GnRH signaling pathway	1	0.703987	0.834259	ADCY4	up
ocu04914	Progesterone-mediated oocyte maturation	1	0.703987	0.834259	ADCY4	up
ocu04350	TGF-beta signaling pathway	1	0.714939	0.809355	BMP6	up
ocu00240	Pyrimidine metabolism	1	0.745445	0.742833	NT5DC4	up
ocu04916	Melanogenesis	1	0.750206	0.732795	ADCY4	up
ocu04810	Regulation of actin cytoskeleton	2	0.760494	0.73778	FGF11;INSRR	up
ocu04114	Oocyte meiosis	1	0.785248	0.661302	ADCY4	up
ocu04650	Natural killer cell mediated cytotoxicity	1	0.789271	0.653335	LOC100357076	up
ocu04910	Insulin signaling pathway	1	0.80463	0.623297	PKLR	up
ocu04110	Cell cycle	1	0.825616	0.583084	GADD45G	up
ocu04068	FoxO signaling pathway	1	0.83835	0.559039	GADD45G	up
ocu04072	Phospholipase D signaling pathway	1	0.850163	0.536899	ADCY4	up
ocu04310	Wnt signaling pathway	1	0.855745	0.526474	DKK1	up
ocu04150	mTOR signaling pathway	1	0.858459	0.521412	ATP6V1B1	up
ocu04210	Apoptosis	1	0.87371	0.492971	GADD45G	up
ocu04390	Hippo signaling pathway	1	0.880713	0.479883	BMP6	up
ocu04145	Phagosome	1	0.895596	0.45189	ATP6V1B1	up
ocu04141	Protein processing in endoplasmic reticulum	1	0.910365	0.423647	ERO1A	up
ocu04144	Endocytosis	1	0.971112	0.289983	CAV2	up
ocu04740	Olfactory transduction	4	0.998985	0.325198	LOC100339370;LOC100358581;LOC100358843;PDE2A	up
ocu04668	TNF signaling pathway	8	2.21418e-06	9.00685	CCL2;CXCL10;GRO-A;GRO-B;LOC100345250;LOC100354804;TNFAIP3;VCAM1	down
ocu00100	Steroid biosynthesis	4	1.82149e-05	23.4821	DHCR24;LSS;SC5D;SQLE	down
ocu04062	Chemokine signaling pathway	8	0.000163676	5.01908	CCL11;CCL2;CXCL10;CXCL13;GRO-A;GRO-B;LOC100345250;LOC100354804	down
ocu04514	Cell adhesion molecules (CAMs)	7	0.000336033	5.23011	CD226;CD34;CD8B;CNTN2;LOC100358455;NTNG1;VCAM1	down
ocu00900	Terpenoid backbone biosynthesis	3	0.00123063	13.6979	FDPS;HMGCS1;LOC100346274	down
ocu04060	Cytokine-cytokine receptor interaction	8	0.00269414	3.2875	CCL11;CCL2;CXCL10;CXCL13;GRO-A;GRO-B;LOC100354804;TNFRSF21	down
ocu00770	Pantothenate and CoA biosynthesis	2	0.0138195	10.9583	LOC100344919;VNN1	down
ocu04360	Axon guidance	5	0.022851	3.0667	EPHB2;LOC100345250;NTN1;NTNG1;SLIT3	down
ocu00562	Inositol phosphate metabolism	3	0.0261359	4.65212	INPP5J;LOC100350561;MINPP1	down
ocu00592	alpha-Linolenic acid metabolism	2	0.028791	7.47159	LOC100343913;PLA2G2F	down
ocu04150	mTOR signaling pathway	4	0.0370769	3.16106	ATP6V1E2;LOC100345250;RPS6KA1;RRAGD	down
ocu00564	Glycerophospholipid metabolism	3	0.056624	3.42448	GPD1L;LOC100343913;PLA2G2F	down
ocu02010	ABC transporters	2	0.0604511	4.98106	ABCB8;TAP1	down
ocu04621	NOD-like receptor signaling pathway	2	0.0670846	4.69643	CCL2;TNFAIP3	down
ocu03050	Proteasome	2	0.0739484	4.44257	PSMB8;PSMB9	down
ocu04975	Fat digestion and absorption	2	0.084644	4.10938	LOC100343913;PLA2G2F	down
ocu00565	Ether lipid metabolism	2	0.0883088	4.00915	LOC100343913;PLA2G2F	down
ocu00591	Linoleic acid metabolism	2	0.0920206	3.91369	LOC100343913;PLA2G2F	down
ocu04662	B cell receptor signaling pathway	2	0.115189	3.42448	LOC100345250;PIK3AP1	down
ocu00072	Synthesis and degradation of ketone bodies	1	0.126101	7.47159	HMGCS1	down
ocu03320	PPAR signaling pathway	2	0.127281	3.22304	FABP5;LPL	down
ocu00450	Selenocompound metabolism	1	0.147283	6.32212	CTH	down
ocu00010	Glycolysis / Gluconeogenesis	2	0.148056	2.93527	LOC100350561;MINPP1	down
ocu04640	Hematopoietic cell lineage	2	0.165144	2.73958	CD34;CD8B	down
ocu04966	Collecting duct acid secretion	1	0.178113	5.13672	ATP6V1E2	down
ocu04064	NF-kappa B signaling pathway	2	0.182564	2.56836	TNFAIP3;VCAM1	down
ocu04612	Antigen processing and presentation	2	0.182564	2.56836	CD8B;TAP1	down
ocu04914	Progesterone-mediated oocyte maturation	2	0.186963	2.52885	LOC100345250;RPS6KA1	down
ocu00340	Histidine metabolism	1	0.188144	4.83456	ASPA	down
ocu00590	Arachidonic acid metabolism	2	0.191377	2.49053	LOC100343913;PLA2G2F	down
ocu02020	Two-component system	1	0.198054	4.56597	LOC100357840	down
ocu04620	Toll-like receptor signaling pathway	2	0.204702	2.38225	CXCL10;LOC100345250	down
ocu00514	Other types of O-glycan biosynthesis	1	0.207845	4.32566	CHST10	down
ocu00920	Sulfur metabolism	1	0.217518	4.10938	LOC100357840	down
ocu03030	DNA replication	1	0.217518	4.10938	MCM2	down
ocu04070	Phosphatidylinositol signaling system	2	0.218131	2.28299	INPP5J;LOC100345250	down
ocu04660	T cell receptor signaling pathway	2	0.222626	2.25171	CD8B;LOC100345250	down
ocu04011	MAPK signaling pathway - yeast	1	0.227075	3.91369	GPD1L	down
ocu04725	Cholinergic synapse	2	0.236155	2.16283	KCNJ2;LOC100345250	down
ocu04670	Leukocyte transendothelial migration	2	0.240677	2.13474	LOC100345250;VCAM1	down
ocu04722	Neurotrophin signaling pathway	2	0.245204	2.10737	LOC100345250;RPS6KA1	down
ocu00534	Glycosaminoglycan biosynthesis - heparan sulfate / heparin	1	0.245846	3.57337	HS6ST2	down
ocu00563	Glycosylphosphatidylinositol(GPI)-anchor biosynthesis	1	0.245846	3.57337	PGAP1	down
ocu00051	Fructose and mannose metabolism	1	0.255062	3.42448	TIGAR	down
ocu00250	Alanine, aspartate and glutamate metabolism	1	0.264168	3.2875	ASPA	down
ocu04750	Inflammatory mediator regulation of TRP channels	2	0.281497	1.91134	LOC100345250;TRPA1	down
ocu00650	Butanoate metabolism	1	0.299506	2.83405	HMGCS1	down
ocu00260	Glycine, serine and threonine metabolism	1	0.308077	2.73958	CTH	down
ocu00600	Sphingolipid metabolism	1	0.324909	2.56836	KDSR	down
ocu04960	Aldosterone-regulated sodium reabsorption	1	0.324909	2.56836	LOC100345250	down
ocu04014	Ras signaling pathway	3	0.325349	1.49432	LOC100343913;LOC100345250;PLA2G2F	down
ocu04972	Pancreatic secretion	2	0.326689	1.71224	LOC100343913;PLA2G2F	down
ocu04215	Apoptosis - multiple species	1	0.333173	2.49053	LOC100357840	down
ocu00270	Cysteine and methionine metabolism	1	0.349404	2.34821	CTH	down
ocu04923	Regulation of lipolysis in adipocytes	1	0.365246	2.22128	LOC100345250	down
ocu04370	VEGF signaling pathway	1	0.373024	2.16283	LOC100345250	down
ocu04973	Carbohydrate digestion and absorption	1	0.373024	2.16283	LOC100345250	down
ocu04270	Vascular smooth muscle contraction	2	0.37556	1.53621	LOC100343913;PLA2G2F	down
ocu04721	Synaptic vesicle cycle	1	0.3883	2.05469	ATP6V1E2	down
ocu04210	Apoptosis	2	0.388661	1.49432	LOC100345250;LOC100357840	down
ocu00860	Porphyrin and chlorophyll metabolism	1	0.3958	2.00457	CP	down
ocu04623	Cytosolic DNA-sensing pathway	1	0.3958	2.00457	CXCL10	down
ocu00561	Glycerolipid metabolism	1	0.403209	1.95685	LPL	down
ocu04921	Oxytocin signaling pathway	2	0.418761	1.40491	KCNJ2;LOC100345250	down
ocu04664	Fc epsilon RI signaling pathway	1	0.424904	1.82639	LOC100345250	down
ocu04720	Long-term potentiation	1	0.424904	1.82639	RPS6KA1	down
ocu04145	Phagosome	2	0.431441	1.36979	ATP6V1E2;TAP1	down
ocu04113	Meiosis - yeast	1	0.431962	1.78668	MCM2	down
ocu04213	Longevity regulating pathway - multiple species	1	0.431962	1.78668	LOC100345250	down
ocu00280	Valine, leucine and isoleucine degradation	1	0.438934	1.74867	HMGCS1	down
ocu00480	Glutathione metabolism	1	0.438934	1.74867	LOC100353174	down
ocu01230	Biosynthesis of amino acids	1	0.452627	1.6773	CTH	down
ocu04214	Apoptosis - fly	1	0.479034	1.55071	LOC100357840	down
ocu04971	Gastric acid secretion	1	0.479034	1.55071	KCNJ2	down
ocu04622	RIG-I-like receptor signaling pathway	1	0.498012	1.46763	CXCL10	down
ocu04917	Prolactin signaling pathway	1	0.498012	1.46763	LOC100345250	down
ocu04924	Renin secretion	1	0.498012	1.46763	KCNJ2	down
ocu04024	cAMP signaling pathway	2	0.515902	1.16578	DRD1;LOC100345250	down
ocu04111	Cell cycle - yeast	1	0.51631	1.39301	MCM2	down
ocu04115	p53 signaling pathway	1	0.51631	1.39301	LOC100357840	down
ocu04540	Gap junction	1	0.528142	1.34734	DRD1	down
ocu04666	Fc gamma R-mediated phagocytosis	1	0.53395	1.3256	LOC100345250	down
ocu04510	Focal adhesion	2	0.538518	1.1182	LOC100345250;TNXB	down
ocu04810	Regulation of actin cytoskeleton	2	0.538518	1.1182	CYFIP2;LOC100345250	down
ocu04012	ErbB signaling pathway	1	0.550957	1.26442	LOC100345250	down
ocu04211	Longevity regulating pathway	1	0.550957	1.26442	LOC100345250	down
ocu04512	ECM-receptor interaction	1	0.550957	1.26442	TNXB	down
ocu04151	PI3K-Akt signaling pathway	3	0.55621	1.04035	LOC100345250;PIK3AP1;TNXB	down
ocu00980	Metabolism of xenobiotics by cytochrome P450	1	0.556489	1.24527	LOC100353174	down
ocu04350	TGF-beta signaling pathway	1	0.561954	1.22668	BAMBI	down
ocu04974	Protein digestion and absorption	1	0.5883	1.14149	COL14A1	down
ocu00240	Pyrimidine metabolism	1	0.593378	1.12586	NME1	down
ocu00982	Drug metabolism - cytochrome P450	1	0.593378	1.12586	LOC100353174	down
ocu04066	HIF-1 signaling pathway	1	0.608248	1.08141	LOC100345250	down
ocu04919	Thyroid hormone signaling pathway	1	0.617862	1.05369	LOC100345250	down
ocu04152	AMPK signaling pathway	1	0.622581	1.04035	LOC100345250	down
ocu04915	Estrogen signaling pathway	1	0.622581	1.04035	LOC100345250	down
ocu04071	Sphingolipid signaling pathway	1	0.627243	1.02734	LOC100345250	down
ocu04380	Osteoclast differentiation	1	0.631849	1.01466	LOC100345250	down
ocu04114	Oocyte meiosis	1	0.636398	1.00229	RPS6KA1	down
ocu04650	Natural killer cell mediated cytotoxicity	1	0.640893	0.990211	LOC100345250	down
ocu00190	Oxidative phosphorylation	1	0.649717	0.966912	ATP6V1E2	down
ocu04728	Dopaminergic synapse	1	0.658329	0.944684	DRD1	down
ocu04910	Insulin signaling pathway	1	0.658329	0.944684	LOC100345250	down
ocu04611	Platelet activation	1	0.666731	0.923455	LOC100345250	down
ocu04110	Cell cycle	1	0.682931	0.883737	MCM2	down
ocu04068	FoxO signaling pathway	1	0.698355	0.847294	LOC100345250	down
ocu04072	Phospholipase D signaling pathway	1	0.71304	0.813738	LOC100345250	down
ocu04310	Wnt signaling pathway	1	0.720117	0.797937	BAMBI	down
ocu04550	Signaling pathways regulating pluripotency of stem cells	1	0.727021	0.782738	LOC100345250	down
ocu04261	Adrenergic signaling in cardiomyocytes	1	0.759106	0.714674	LOC100345250	down
ocu04630	Jak-STAT signaling pathway	1	0.782075	0.668191	LOC100345250	down
ocu00230	Purine metabolism	1	0.797874	0.637112	NME1	down
ocu04020	Calcium signaling pathway	1	0.797874	0.637112	DRD1	down
ocu03013	RNA transport	1	0.802885	0.627385	CYFIP2	down
ocu04022	cGMP-PKG signaling pathway	1	0.802885	0.627385	LOC100345250	down
ocu04015	Rap1 signaling pathway	1	0.836767	0.562928	LOC100345250	down
ocu04010	MAPK signaling pathway	1	0.895109	0.454075	RPS6KA1	down
ocu04080	Neuroactive ligand-receptor interaction	1	0.937764	0.370214	DRD1	down
