# Supplementary material for: Residual periodontal ligament in the extraction socket promotes the dentin regeneration potential of DPSCs in the rabbit jaw
Source: Stem Cell Res Ther. 2023 Mar 20;14:47. doi: 10.1186/s13287-023-03283-x (PMC10029302; doi:10.1186/s13287-023-03283-x)
Supplement: Supplementary file 16 — Additional file 16: KEGG enrichment analysis of differentially expressed lncRNAs in DPSCs regulated by PDLSCs. [file 13287_2023_3283_MOESM16_ESM.xls]

## Sheet: Sheet3
Supplementary Table 11. The KEGG enrichment analysis of differentially expressed lncRNA of PDLSCs regulated in DPSCs
id	Term	ListHits	p-value	Enrichment_score	Gene	DiffState style
ocu03008	Ribosome biogenesis in eukaryotes	1	0.0162651	61.12	TCONS_00001829	up
ko04745	Phototransduction - fly	1	0.0194894	50.9333	XR_001794781.1	up
ko00052	Galactose metabolism	1	0.0291053	33.9556	XR_518445.1	up
ko04973	Carbohydrate digestion and absorption	1	0.0322917	30.56	XR_518445.1	up
ko04971	Gastric acid secretion	1	0.0449434	21.8286	XR_001794781.1	up
ocu04962	Vasopressin-regulated water reabsorption	1	0.0449434	21.8286	TCONS_00001830	up
ko00500	Starch and sucrose metabolism	1	0.048083	20.3733	XR_518445.1	up
ko04925	Aldosterone synthesis and secretion	1	0.048083	20.3733	XR_001794781.1	up
ko04912	GnRH signaling pathway	1	0.0605486	16.0842	XR_001794781.1	up
ko04922	Glucagon signaling pathway	1	0.0698012	13.8909	XR_001794781.1	up
ocu04062	Chemokine signaling pathway	1	0.0698012	13.8909	TCONS_00018753	up
ko04713	Circadian entrainment	1	0.0728671	13.287	XR_001794781.1	up
ko04911	Insulin secretion	1	0.0820103	11.7538	XR_001794781.1	up
ko04916	Melanogenesis	1	0.08504	11.3185	XR_001794781.1	up
ko04725	Cholinergic synapse	1	0.0880607	10.9143	XR_001794781.1	up
ko00562	Inositol phosphate metabolism	1	0.0970689	9.85806	XR_519555.2	up
ko04722	Neurotrophin signaling pathway	1	0.0970689	9.85806	XR_001794781.1	up
ocu04060	Cytokine-cytokine receptor interaction	1	0.0970689	9.85806	TCONS_00018753	up
ko04012	ErbB signaling pathway	1	0.10303	9.26061	XR_001794781.1	up
ko04020	Calcium signaling pathway	1	0.105997	8.98824	XR_001794781.1	up
ocu04145	Phagosome	1	0.108955	8.73143	TCONS_00007986	up
ko04070	Phosphatidylinositol signaling system	1	0.120701	7.8359	XR_519555.2	up
ko04740	Olfactory transduction	1	0.126521	7.45366	XR_001794781.1	up
ko04310	Wnt signaling pathway	1	0.152285	6.112	XR_001794781.1	up
ko04080	Neuroactive ligand-receptor interaction	1	0.246107	3.59529	XR_001794764.1	up
ko04360	Axon guidance	1	0.258718	3.39556	XR_001794781.1	up
ko04114	Oocyte meiosis	2	0.270699	1.96527	XR_001794781.1;XR_518799.2	up
ko04728	Dopaminergic synapse	2	0.273244	1.95272	XR_001794781.1;XR_518799.2	up
ko04261	Adrenergic signaling in cardiomyocytes	2	0.305134	1.80828	XR_001794781.1;XR_518799.2	up
ko04720	Long-term potentiation	1	0.387544	2.09315	XR_001794781.1	up
ko04111	Cell cycle - yeast	1	0.424446	1.86341	XR_518799.2	up
ko04750	Inflammatory mediator regulation of TRP channels	1	0.42842	1.84096	XR_001794781.1	up
ko04066	HIF-1 signaling pathway	1	0.440195	1.77674	XR_001794781.1	up
ko04730	Long-term depression	1	0.440195	1.77674	XR_518799.2	up
ko04921	Oxytocin signaling pathway	1	0.44984	1.72655	XR_001794781.1	up
ko04071	Sphingolipid signaling pathway	1	0.461216	1.66995	XR_518799.2	up
ko04013	MAPK signaling pathway - fly	1	0.466825	1.64301	XR_518799.2	up
ko04391	Hippo signaling pathway - fly	1	0.468682	1.63422	XR_518799.2	up
ko04530	Tight junction	1	0.476055	1.6	XR_518799.2	up
ko04024	cAMP signaling pathway	1	0.479707	1.58342	XR_001794781.1	up
ko04152	AMPK signaling pathway	1	0.481524	1.57526	XR_518799.2	up
ko04151	PI3K-Akt signaling pathway	1	0.574625	1.2224	XR_518799.2	up
ko04113	Meiosis - yeast	1	0.635585	1.043	XR_518799.2	up
ko03015	mRNA surveillance pathway	1	0.658678	0.982637	XR_518799.2	up
ko04350	TGF-beta signaling pathway	1	0.670931	0.952025	XR_518799.2	up
ko04390	Hippo signaling pathway	1	0.694255	0.896188	XR_518799.2	up
ocu04152	AMPK signaling pathway	2	0.00364973	20.3733	TCONS_00014740;TCONS_00018539	down
ocu04350	TGF-beta signaling pathway	2	0.00414599	19.1	TCONS_00005599;TCONS_00014740	down
ocu00620	Pyruvate metabolism	1	0.00978466	101.867	TCONS_00018539	down
ocu00640	Propanoate metabolism	1	0.00978466	101.867	TCONS_00018539	down
ocu01212	Fatty acid metabolism	1	0.00978466	101.867	TCONS_00018539	down
ocu04140	Regulation of autophagy	1	0.0243179	40.7467	TCONS_00005599	down
ocu03050	Proteasome	1	0.0275242	35.9529	TCONS_00005599	down
ocu04612	Antigen processing and presentation	1	0.0275242	35.9529	TCONS_00005599	down
ocu04922	Glucagon signaling pathway	1	0.0291242	33.9556	TCONS_00018539	down
ko04512	ECM-receptor interaction	1	0.0307221	32.1684	XR_001794957.1	down
ko04662	B cell receptor signaling pathway	1	0.0307221	32.1684	ENSOCUT00000041628	down
ocu04380	Osteoclast differentiation	1	0.0307221	32.1684	TCONS_00005599	down
ocu04066	HIF-1 signaling pathway	1	0.03868	25.4667	TCONS_00005599	down
ocu04630	Jak-STAT signaling pathway	1	0.03868	25.4667	TCONS_00005599	down
ocu04650	Natural killer cell mediated cytotoxicity	1	0.0481604	20.3733	TCONS_00005599	down
ko04666	Fc gamma R-mediated phagocytosis	1	0.0497332	19.7161	ENSOCUT00000041628	down
ocu04060	Cytokine-cytokine receptor interaction	1	0.0497332	19.7161	TCONS_00005599	down
ocu04660	T cell receptor signaling pathway	1	0.0528725	18.5212	TCONS_00005599	down
ocu04910	Insulin signaling pathway	1	0.054439	17.9765	TCONS_00018539	down
ocu04730	Long-term depression	1	0.0684448	14.214	TCONS_00014740	down
ocu04013	MAPK signaling pathway - fly	1	0.0807545	11.9843	TCONS_00014740	down
ocu04111	Cell cycle - yeast	1	0.0838116	11.5321	TCONS_00014740	down
ocu04530	Tight junction	1	0.0944471	10.1867	TCONS_00014740	down
ocu04071	Sphingolipid signaling pathway	1	0.0959584	10.0197	TCONS_00014740	down
ocu04391	Hippo signaling pathway - fly	1	0.0959584	10.0197	TCONS_00014740	down
ocu04113	Meiosis - yeast	1	0.116905	8.14933	TCONS_00014740	down
ocu04114	Oocyte meiosis	1	0.122818	7.73671	TCONS_00014740	down
ocu03015	mRNA surveillance pathway	1	0.124291	7.64	TCONS_00014740	down
ocu04151	PI3K-Akt signaling pathway	1	0.133089	7.10698	TCONS_00014740	down
ocu04390	Hippo signaling pathway	1	0.137462	6.86742	TCONS_00014740	down
ocu04261	Adrenergic signaling in cardiomyocytes	1	0.140367	6.71648	TCONS_00014740	down
ocu04728	Dopaminergic synapse	1	0.140367	6.71648	TCONS_00014740	down
ko04380	Osteoclast differentiation	1	0.259374	3.43371	ENSOCUT00000041628	down
ko04510	Focal adhesion	1	0.275962	3.2	XR_001794957.1	down
ko04810	Regulation of actin cytoskeleton	1	0.275962	3.2	XR_001794957.1	down
ko04145	Phagosome	1	0.309465	2.80367	ENSOCUT00000041628	down
ko04151	PI3K-Akt signaling pathway	1	0.347554	2.4448	XR_001794957.1	down
