# Supplementary material for: Residual periodontal ligament in the extraction socket promotes the dentin regeneration potential of DPSCs in the rabbit jaw
Source: Stem Cell Res Ther. 2023 Mar 20;14:47. doi: 10.1186/s13287-023-03283-x (PMC10029302; doi:10.1186/s13287-023-03283-x)
Supplement: Supplementary file 19 — Additional file 19: KEGG enrichment analysis of differentially expressed circRNAs in DPSCs regulated by PDLSCs. [file 13287_2023_3283_MOESM19_ESM.xls]

## Sheet: Sheet1
Supplementary Table 12. The KEGG enrichment analysis of differentially expressed circRNA of PDLSCs regulated in DPSCs
id	Term	ListHits	p-value	Enrichment_score	Gene	DiffState style
ocu04214	Apoptosis - fly	5	0.0588568	2.31176	circRNA_1157|Chr15:25440173_25458026_+;circRNA_0137|Chr1:108311563_108326252_-;circRNA_2349|Chr3:114414056_114415211_-;circRNA_0134|Chr1:108266823_108272400_-;circRNA_2806|Chr7:142056548_142056885_+	up
ocu04066	HIF-1 signaling pathway	4	0.0776805	2.41228	circRNA_1046|Chr14:92667733_92668380_+;circRNA_0723|Chr13:41317528_41319017_+;circRNA_1048|Chr14:92668317_92671804_+;circRNA_0724|Chr13:41327747_41333013_+	up
ocu04622	RIG-I-like receptor signaling pathway	2	0.0850939	3.96303	circRNA_2804|Chr7:141930671_141931015_+;circRNA_2806|Chr7:142056548_142056885_+	up
ocu04115	p53 signaling pathway	5	0.0917569	2.03979	circRNA_0137|Chr1:108311563_108326252_-;circRNA_1009|Chr14:74493555_74493880_-;circRNA_0650|Chr13:3154294_3228270_-;circRNA_0134|Chr1:108266823_108272400_-;circRNA_2806|Chr7:142056548_142056885_+	up
ocu03008	Ribosome biogenesis in eukaryotes	4	0.0995447	2.21929	circRNA_0552|Chr12:76614298_76615491_-;circRNA_0995|Chr14:55804906_55810296_+;circRNA_0549|Chr12:76545335_76572743_-;circRNA_0996|Chr14:55804906_55816595_+	up
ocu04110	Cell cycle	6	0.116004	1.77071	circRNA_2799|Chr7:141692323_141711220_-;circRNA_2243|Chr3:20501111_20501973_-;circRNA_0137|Chr1:108311563_108326252_-;circRNA_2549|Chr5:9788629_9810675_+;circRNA_2309|Chr3:62441584_62449505_-;circRNA_0134|Chr1:108266823_108272400_-	up
ocu04962	Vasopressin-regulated water reabsorption	2	0.132893	3.08235	circRNA_0143|Chr1:113208796_113224402_-;circRNA_2268|Chr3:32406294_32409351_-	up
ocu04139	Regulation of mitophagy - yeast	2	0.158622	2.77412	circRNA_1691|Chr19:3174833_3185387_-;circRNA_1686|Chr19:3132008_3185387_-	up
ocu04140	Regulation of autophagy	2	0.158622	2.77412	circRNA_1691|Chr19:3174833_3185387_-;circRNA_1686|Chr19:3132008_3185387_-	up
ocu04540	Gap junction	2	0.158622	2.77412	circRNA_0009|Chr1:2314378_2336799_+;circRNA_0010|Chr1:2336052_2336799_+	up
ocu01212	Fatty acid metabolism	2	0.18518	2.52193	circRNA_2835|Chr7:157486513_157490442_-;circRNA_2824|Chr7:151037946_151051098_-	up
ocu04640	Hematopoietic cell lineage	2	0.18518	2.52193	circRNA_1046|Chr14:92667733_92668380_+;circRNA_1048|Chr14:92668317_92671804_+	up
ocu04391	Hippo signaling pathway - fly	3	0.188549	1.98151	circRNA_2349|Chr3:114414056_114415211_-;circRNA_2107|Chr20:5001452_5007041_-;circRNA_0929|Chr13:141392232_141410656_+	up
ocu03018	RNA degradation	3	0.20762	1.89144	circRNA_3038|Chr9:20240222_20241415_-;circRNA_2617|Chr6:7660099_7663863_-;circRNA_0987|Chr14:48532305_48539266_-	up
ocu00280	Valine, leucine and isoleucine degradation	2	0.212317	2.31176	circRNA_0268|Chr10:12308655_12322412_-;circRNA_0390|Chr11:62729838_62754093_-	up
ocu04621	NOD-like receptor signaling pathway	2	0.212317	2.31176	circRNA_0421|Chr11:82179151_82194769_+;circRNA_2806|Chr7:142056548_142056885_+	up
ocu04145	Phagosome	3	0.227111	1.80921	circRNA_0143|Chr1:113208796_113224402_-;circRNA_1046|Chr14:92667733_92668380_+;circRNA_1048|Chr14:92668317_92671804_+	up
ocu04068	FoxO signaling pathway	4	0.257849	1.54118	circRNA_2605|Chr6:2807153_2807819_-;circRNA_0137|Chr1:108311563_108326252_-;circRNA_2549|Chr5:9788629_9810675_+;circRNA_0134|Chr1:108266823_108272400_-	up
ocu04972	Pancreatic secretion	2	0.267487	1.98151	circRNA_0975|Chr14:36135224_36186286_+;circRNA_2471|Chr4:47654128_47657460_+	up
ocu00270	Cysteine and methionine metabolism	1	0.312567	2.77412	circRNA_1290|Chr16:26542391_26547608_+	up
ocu00380	Tryptophan metabolism	1	0.312567	2.77412	circRNA_0328|Chr10:45077048_45077573_+	up
ocu00983	Drug metabolism - other enzymes	1	0.312567	2.77412	circRNA_2568|Chr5:22579058_22592352_+	up
ocu01230	Biosynthesis of amino acids	1	0.312567	2.77412	circRNA_1290|Chr16:26542391_26547608_+	up
ocu04330	Notch signaling pathway	1	0.312567	2.77412	circRNA_0153|Chr1:120690675_120692243_+	up
ocu04520	Adherens junction	3	0.348739	1.43489	circRNA_0244|Chr1:187366799_187378051_+;circRNA_2541|Chr5:2637778_2640823_+;circRNA_1076|Chr14:108169163_108177788_-	up
ocu00970	Aminoacyl-tRNA biosynthesis	2	0.349978	1.63183	circRNA_2264|Chr3:28106167_28119503_-;circRNA_0273|Chr10:14945202_14957332_+	up
ocu04726	Serotonergic synapse	2	0.349978	1.63183	circRNA_1118|Chr14:155224879_155226720_-;circRNA_0975|Chr14:36135224_36186286_+	up
ocu00220	Arginine biosynthesis	1	0.362338	2.31176	circRNA_2786|Chr7:131334074_131340308_+	up
ocu00471	D-Glutamine and D-glutamate metabolism	1	0.362338	2.31176	circRNA_2786|Chr7:131334074_131340308_+	up
ocu00650	Butanoate metabolism	1	0.362338	2.31176	circRNA_0390|Chr11:62729838_62754093_-	up
ocu04964	Proximal tubule bicarbonate reclamation	1	0.362338	2.31176	circRNA_2786|Chr7:131334074_131340308_+	up
ocu04113	Meiosis - yeast	2	0.376891	1.54118	circRNA_2799|Chr7:141692323_141711220_-;circRNA_2243|Chr3:20501111_20501973_-	up
ocu04072	Phospholipase D signaling pathway	2	0.403349	1.46006	circRNA_0009|Chr1:2314378_2336799_+;circRNA_0010|Chr1:2336052_2336799_+	up
ocu00562	Inositol phosphate metabolism	1	0.408546	1.98151	circRNA_0633|Chr12:148217536_148219764_+	up
ocu00670	One carbon pool by folate	1	0.408546	1.98151	circRNA_1290|Chr16:26542391_26547608_+	up
ocu04612	Antigen processing and presentation	1	0.408546	1.98151	circRNA_2227|Chr3:16082067_16093415_+	up
ocu04015	Rap1 signaling pathway	3	0.409701	1.30037	circRNA_0009|Chr1:2314378_2336799_+;circRNA_2471|Chr4:47654128_47657460_+;circRNA_0010|Chr1:2336052_2336799_+	up
ocu04724	Glutamatergic synapse	2	0.429279	1.38706	circRNA_2786|Chr7:131334074_131340308_+;circRNA_0975|Chr14:36135224_36186286_+	up
ocu04510	Focal adhesion	6	0.432813	1.14005	circRNA_1352|Chr16:69168533_69169209_-;circRNA_3149|ChrX:32722725_32723180_-;circRNA_2256|Chr3:23556588_23608808_-;circRNA_2541|Chr5:2637778_2640823_+;circRNA_2471|Chr4:47654128_47657460_+;circRNA_2831|Chr7:156735733_156735908_-	up
ocu04150	mTOR signaling pathway	3	0.449453	1.22388	circRNA_1691|Chr19:3174833_3185387_-;circRNA_1686|Chr19:3132008_3185387_-;circRNA_2596|Chr5:29637001_29638568_-	up
ocu00071	Fatty acid degradation	1	0.451441	1.73382	circRNA_2824|Chr7:151037946_151051098_-	up
ocu00565	Ether lipid metabolism	1	0.451441	1.73382	circRNA_1706|Chr19:15520379_15524133_-	up
ocu00600	Sphingolipid metabolism	1	0.451441	1.73382	circRNA_1613|Chr18:34991517_34992370_-	up
ocu03420	Nucleotide excision repair	1	0.451441	1.73382	circRNA_0018|Chr1:5812893_5816880_-	up
ocu04392	Hippo signaling pathway -multiple species	1	0.451441	1.73382	circRNA_2349|Chr3:114414056_114415211_-	up
ocu04064	NF-kappa B signaling pathway	2	0.454619	1.32101	circRNA_0137|Chr1:108311563_108326252_-;circRNA_0134|Chr1:108266823_108272400_-	up
ocu04340	Hedgehog signaling pathway	2	0.454619	1.32101	circRNA_1825|Chr19:49404938_49407272_-;circRNA_1413|Chr17:7924174_7946187_+	up
ocu04341	Hedgehog signaling pathway - fly	2	0.479319	1.26096	circRNA_1825|Chr19:49404938_49407272_-;circRNA_1413|Chr17:7924174_7946187_+	up
ocu00250	Alanine, aspartate and glutamate metabolism	1	0.49126	1.54118	circRNA_2786|Chr7:131334074_131340308_+	up
ocu03440	Homologous recombination	1	0.49126	1.54118	circRNA_0854|Chr13:120282489_120284292_-	up
ocu04610	Complement and coagulation cascades	1	0.49126	1.54118	circRNA_1376|Chr16:74316312_74331118_-	up
ocu04978	Mineral absorption	1	0.49126	1.54118	circRNA_1446|Chr17:21847859_21864641_+	up
ocu03013	RNA transport	4	0.493139	1.10965	circRNA_0995|Chr14:55804906_55810296_+;circRNA_0859|Chr13:121758350_121759666_+;circRNA_0203|Chr1:144660144_144687701_-;circRNA_0996|Chr14:55804906_55816595_+	up
ocu04010	MAPK signaling pathway	5	0.496643	1.08364	circRNA_1345|Chr16:66547579_66549327_+;circRNA_3149|ChrX:32722725_32723180_-;circRNA_2349|Chr3:114414056_114415211_-;circRNA_2471|Chr4:47654128_47657460_+;circRNA_1344|Chr16:66542953_66552139_+	up
ocu04212	Longevity regulating pathway - worm	2	0.503339	1.20614	circRNA_1691|Chr19:3174833_3185387_-;circRNA_1686|Chr19:3132008_3185387_-	up
ocu04670	Leukocyte transendothelial migration	2	0.503339	1.20614	circRNA_2541|Chr5:2637778_2640823_+;circRNA_2471|Chr4:47654128_47657460_+	up
ocu04530	Tight junction	3	0.506997	1.12464	circRNA_0157|Chr1:122092341_122093240_-;circRNA_2107|Chr20:5001452_5007041_-;circRNA_2541|Chr5:2637778_2640823_+	up
ocu04120	Ubiquitin mediated proteolysis	7	0.513715	1.04402	circRNA_2243|Chr3:20501111_20501973_-;circRNA_3155|ChrX:35063569_35068086_-;circRNA_2340|Chr3:101866587_101866917_+;circRNA_0650|Chr13:3154294_3228270_-;circRNA_2675|Chr7:14724154_14744587_+;circRNA_1825|Chr19:49404938_49407272_-;circRNA_2337|Chr3:101821193_101836156_+	up
ocu04210	Apoptosis	4	0.525102	1.06697	circRNA_2804|Chr7:141930671_141931015_+;circRNA_0137|Chr1:108311563_108326252_-;circRNA_0134|Chr1:108266823_108272400_-;circRNA_2806|Chr7:142056548_142056885_+	up
ocu04215	Apoptosis - multiple species	1	0.528219	1.38706	circRNA_2806|Chr7:142056548_142056885_+	up
ocu04712	Circadian rhythm - plant	1	0.528219	1.38706	circRNA_0650|Chr13:3154294_3228270_-	up
ocu03320	PPAR signaling pathway	1	0.562523	1.26096	circRNA_2824|Chr7:151037946_151051098_-	up
ocu03450	Non-homologous end-joining	1	0.562523	1.26096	circRNA_2309|Chr3:62441584_62449505_-	up
ocu04727	GABAergic synapse	1	0.562523	1.26096	circRNA_2786|Chr7:131334074_131340308_+	up
ocu04912	GnRH signaling pathway	1	0.562523	1.26096	circRNA_3149|ChrX:32722725_32723180_-	up
ocu04144	Endocytosis	6	0.623268	0.945722	circRNA_1138|Chr15:3493460_3497152_-;circRNA_2340|Chr3:101866587_101866917_+;circRNA_1046|Chr14:92667733_92668380_+;circRNA_1048|Chr14:92668317_92671804_+;circRNA_1825|Chr19:49404938_49407272_-;circRNA_2337|Chr3:101821193_101836156_+	up
ocu00240	Pyrimidine metabolism	1	0.623906	1.06697	circRNA_1589|Chr18:9578355_9578861_+	up
ocu01200	Carbon metabolism	1	0.623906	1.06697	circRNA_0328|Chr10:45077048_45077573_+	up
ocu04111	Cell cycle - yeast	2	0.631935	0.956592	circRNA_2799|Chr7:141692323_141711220_-;circRNA_2243|Chr3:20501111_20501973_-	up
ocu04514	Cell adhesion molecules (CAMs)	1	0.651322	0.990756	circRNA_1076|Chr14:108169163_108177788_-	up
ocu04720	Long-term potentiation	1	0.651322	0.990756	circRNA_2471|Chr4:47654128_47657460_+	up
ocu04668	TNF signaling pathway	2	0.668716	0.894877	circRNA_2804|Chr7:141930671_141931015_+;circRNA_2806|Chr7:142056548_142056885_+	up
ocu04211	Longevity regulating pathway	2	0.685984	0.866912	circRNA_1691|Chr19:3174833_3185387_-;circRNA_1686|Chr19:3132008_3185387_-	up
ocu04974	Protein digestion and absorption	2	0.702519	0.840642	circRNA_2774|Chr7:129310132_129313844_+;circRNA_0516|Chr12:61992272_62003422_-	up
ocu04810	Regulation of actin cytoskeleton	4	0.717206	0.840642	circRNA_1352|Chr16:69168533_69169209_-;circRNA_2256|Chr3:23556588_23608808_-;circRNA_2541|Chr5:2637778_2640823_+;circRNA_2831|Chr7:156735733_156735908_-	up
ocu04390	Hippo signaling pathway	2	0.718335	0.815917	circRNA_2349|Chr3:114414056_114415211_-;circRNA_2107|Chr20:5001452_5007041_-	up
ocu04070	Phosphatidylinositol signaling system	1	0.722266	0.815917	circRNA_0633|Chr12:148217536_148219764_+	up
ocu04620	Toll-like receptor signaling pathway	1	0.722266	0.815917	circRNA_2806|Chr7:142056548_142056885_+	up
ocu04921	Oxytocin signaling pathway	2	0.73345	0.792605	circRNA_1352|Chr16:69168533_69169209_-;circRNA_3149|ChrX:32722725_32723180_-	up
ocu00230	Purine metabolism	1	0.761428	0.730031	circRNA_1589|Chr18:9578355_9578861_+	up
ocu03040	Spliceosome	1	0.761428	0.730031	circRNA_1670|Chr18:57942105_57949816_-	up
ocu04270	Vascular smooth muscle contraction	1	0.761428	0.730031	circRNA_1352|Chr16:69168533_69169209_-	up
ocu04014	Ras signaling pathway	2	0.774764	0.730031	circRNA_3149|ChrX:32722725_32723180_-;circRNA_2471|Chr4:47654128_47657460_+	up
ocu04146	Peroxisome	1	0.77891	0.693529	circRNA_2835|Chr7:157486513_157490442_-	up
ocu04914	Progesterone-mediated oocyte maturation	1	0.824109	0.603069	circRNA_2243|Chr3:20501111_20501973_-	up
ocu04611	Platelet activation	2	0.831394	0.645144	circRNA_2774|Chr7:129310132_129313844_+;circRNA_2471|Chr4:47654128_47657460_+	up
ocu04151	PI3K-Akt signaling pathway	4	0.878847	0.652734	circRNA_0009|Chr1:2314378_2336799_+;circRNA_2549|Chr5:9788629_9810675_+;circRNA_2831|Chr7:156735733_156735908_-;circRNA_0010|Chr1:2336052_2336799_+	up
ocu00310	Lysine degradation	1	0.880022	0.495378	circRNA_0328|Chr10:45077048_45077573_+	up
ocu04550	Signaling pathways regulating pluripotency of stem cells	1	0.880022	0.495378	circRNA_2586|Chr5:26729113_26729564_+	up
ocu04152	AMPK signaling pathway	1	0.888882	0.478296	circRNA_3018|Chr9:16248810_16252000_-	up
ocu04012	ErbB signaling pathway	1	0.904708	0.447438	circRNA_3149|ChrX:32722725_32723180_-	up
ocu04114	Oocyte meiosis	1	0.911763	0.433456	circRNA_2243|Chr3:20501111_20501973_-	up
ocu04722	Neurotrophin signaling pathway	1	0.911763	0.433456	circRNA_2471|Chr4:47654128_47657460_+	up
ocu04141	Protein processing in endoplasmic reticulum	3	0.916168	0.562321	circRNA_1530|Chr17:58676060_58697125_-;circRNA_2979|Chr8:97831930_97872391_-;circRNA_0018|Chr1:5812893_5816880_-	up
ocu04910	Insulin signaling pathway	1	0.918302	0.420321	circRNA_3149|ChrX:32722725_32723180_-	up
ocu04919	Thyroid hormone signaling pathway	1	0.918302	0.420321	circRNA_1753|Chr19:28168532_28171133_-	up
ocu04024	cAMP signaling pathway	1	0.924362	0.407958	circRNA_2471|Chr4:47654128_47657460_+	up
ocu04062	Chemokine signaling pathway	1	0.924362	0.407958	circRNA_2471|Chr4:47654128_47657460_+	up
ocu04071	Sphingolipid signaling pathway	1	0.929977	0.396303	circRNA_1613|Chr18:34991517_34992370_-	up
ocu04360	Axon guidance	1	0.948603	0.355656	circRNA_0975|Chr14:36135224_36186286_+	up
ocu04512	ECM-receptor interaction	1	0.948603	0.355656	circRNA_2831|Chr7:156735733_156735908_-	up
ocu04350	TGF-beta signaling pathway	1	0.959272	0.330252	circRNA_1825|Chr19:49404938_49407272_-	up
ocu04013	MAPK signaling pathway - fly	5	0.00514169	4.20171	circRNA_2047|Chr2:142050610_142051469_-;circRNA_2061|Chr2:149463572_149473160_+;circRNA_0439|Chr12:987030_987848_-;circRNA_0438|Chr12:945690_955753_+;circRNA_1406|Chr17:5932541_5934034_-	down
ocu00250	Alanine, aspartate and glutamate metabolism	3	0.00886022	6.44262	circRNA_2787|Chr7:131334074_131360036_+;circRNA_1998|Chr2:116837220_116848051_+;circRNA_2000|Chr2:116843392_116848051_+	down
ocu04725	Cholinergic synapse	4	0.0140092	4.06903	circRNA_2892|Chr8:13438054_13450680_+;circRNA_2652|Chr7:2135680_2149433_-;circRNA_1406|Chr17:5932541_5934034_-;circRNA_0426|Chr11:84416228_84423630_+	down
ocu04666	Fc gamma R-mediated phagocytosis	4	0.0200137	3.6815	circRNA_2391|Chr3:145869970_145900735_-;circRNA_1712|Chr19:16674989_16675524_+;circRNA_1406|Chr17:5932541_5934034_-;circRNA_0426|Chr11:84416228_84423630_+	down
ocu04916	Melanogenesis	2	0.023807	7.73115	circRNA_2652|Chr7:2135680_2149433_-;circRNA_1406|Chr17:5932541_5934034_-	down
ocu04750	Inflammatory mediator regulation of TRP channels	3	0.0384297	3.86557	circRNA_2892|Chr8:13438054_13450680_+;circRNA_1958|Chr2:90269851_90272009_-;circRNA_0426|Chr11:84416228_84423630_+	down
ocu04915	Estrogen signaling pathway	4	0.0411999	2.97352	circRNA_2892|Chr8:13438054_13450680_+;circRNA_2652|Chr7:2135680_2149433_-;circRNA_1406|Chr17:5932541_5934034_-;circRNA_0426|Chr11:84416228_84423630_+	down
ocu04730	Long-term depression	2	0.0467514	5.52225	circRNA_2892|Chr8:13438054_13450680_+;circRNA_1406|Chr17:5932541_5934034_-	down
ocu04070	Phosphatidylinositol signaling system	3	0.0533685	3.4108	circRNA_2892|Chr8:13438054_13450680_+;circRNA_1614|Chr18:35823454_35830216_+;circRNA_0426|Chr11:84416228_84423630_+	down
ocu04918	Thyroid hormone synthesis	2	0.0602915	4.83197	circRNA_2892|Chr8:13438054_13450680_+;circRNA_2652|Chr7:2135680_2149433_-	down
ocu04668	TNF signaling pathway	4	0.0715646	2.49392	circRNA_1218|Chr15:76135576_76148030_-;circRNA_2652|Chr7:2135680_2149433_-;circRNA_1406|Chr17:5932541_5934034_-;circRNA_0426|Chr11:84416228_84423630_+	down
ocu04610	Complement and coagulation cascades	2	0.0749861	4.29508	circRNA_1378|Chr16:74328145_74332842_-;circRNA_1374|Chr16:74263214_74316488_-	down
ocu04925	Aldosterone synthesis and secretion	2	0.0749861	4.29508	circRNA_2892|Chr8:13438054_13450680_+;circRNA_2652|Chr7:2135680_2149433_-	down
ocu04015	Rap1 signaling pathway	4	0.0787214	2.41598	circRNA_1454|Chr17:22973475_22975031_-;circRNA_1712|Chr19:16674989_16675524_+;circRNA_1406|Chr17:5932541_5934034_-;circRNA_0426|Chr11:84416228_84423630_+	down
ocu04540	Gap junction	2	0.0906839	3.86557	circRNA_2892|Chr8:13438054_13450680_+;circRNA_1406|Chr17:5932541_5934034_-	down
ocu04022	cGMP-PKG signaling pathway	4	0.0940707	2.27387	circRNA_2892|Chr8:13438054_13450680_+;circRNA_2652|Chr7:2135680_2149433_-;circRNA_1406|Chr17:5932541_5934034_-;circRNA_0426|Chr11:84416228_84423630_+	down
ocu04062	Chemokine signaling pathway	4	0.0940707	2.27387	circRNA_1218|Chr15:76135576_76148030_-;circRNA_1712|Chr19:16674989_16675524_+;circRNA_1406|Chr17:5932541_5934034_-;circRNA_0426|Chr11:84416228_84423630_+	down
ocu04115	p53 signaling pathway	4	0.0940707	2.27387	circRNA_0136|Chr1:108292696_108303941_-;circRNA_0655|Chr13:3263672_3283611_-;circRNA_1614|Chr18:35823454_35830216_+;circRNA_1750|Chr19:26921598_26936818_+	down
ocu04380	Osteoclast differentiation	3	0.100756	2.63562	circRNA_1406|Chr17:5932541_5934034_-;circRNA_1958|Chr2:90269851_90272009_-;circRNA_0426|Chr11:84416228_84423630_+	down
ocu00520	Amino sugar and nucleotide sugar metabolism	2	0.107246	3.51416	circRNA_1998|Chr2:116837220_116848051_+;circRNA_2000|Chr2:116843392_116848051_+	down
ocu04912	GnRH signaling pathway	2	0.107246	3.51416	circRNA_2892|Chr8:13438054_13450680_+;circRNA_1406|Chr17:5932541_5934034_-	down
ocu04068	FoxO signaling pathway	4	0.110742	2.14754	circRNA_0136|Chr1:108292696_108303941_-;circRNA_1614|Chr18:35823454_35830216_+;circRNA_1406|Chr17:5932541_5934034_-;circRNA_0426|Chr11:84416228_84423630_+	down
ocu04210	Apoptosis	5	0.125849	1.85845	circRNA_2892|Chr8:13438054_13450680_+;circRNA_0136|Chr1:108292696_108303941_-;circRNA_1187|Chr15:66454332_66454898_+;circRNA_1406|Chr17:5932541_5934034_-;circRNA_0426|Chr11:84416228_84423630_+	down
ocu04370	VEGF signaling pathway	2	0.142459	2.97352	circRNA_1406|Chr17:5932541_5934034_-;circRNA_0426|Chr11:84416228_84423630_+	down
ocu04664	Fc epsilon RI signaling pathway	2	0.142459	2.97352	circRNA_1406|Chr17:5932541_5934034_-;circRNA_0426|Chr11:84416228_84423630_+	down
ocu04720	Long-term potentiation	2	0.160886	2.76112	circRNA_2892|Chr8:13438054_13450680_+;circRNA_1406|Chr17:5932541_5934034_-	down
ocu04141	Protein processing in endoplasmic reticulum	6	0.177887	1.56712	circRNA_2234|Chr3:17439028_17439599_+;circRNA_0694|Chr13:31214861_31227477_-;circRNA_0587|Chr12:108127196_108136552_-;circRNA_0048|Chr1:26648580_26650850_+;circRNA_2118|Chr20:13823115_13823534_+;circRNA_1237|Chr15:94145480_94146144_-	down
ocu04650	Natural killer cell mediated cytotoxicity	2	0.198888	2.41598	circRNA_1406|Chr17:5932541_5934034_-;circRNA_0426|Chr11:84416228_84423630_+	down
ocu04922	Glucagon signaling pathway	2	0.198888	2.41598	circRNA_2892|Chr8:13438054_13450680_+;circRNA_2652|Chr7:2135680_2149433_-	down
ocu04120	Ubiquitin mediated proteolysis	7	0.198898	1.45479	circRNA_1863|Chr2:29042905_29051594_+;circRNA_1417|Chr17:8453901_8454856_+;circRNA_2067|Chr2:153809192_153809492_-;circRNA_1572|Chr17:80804860_80833232_+;circRNA_0655|Chr13:3263672_3283611_-;circRNA_3157|ChrX:35109664_35131502_-;circRNA_1823|Chr19:49395123_49396552_-	down
ocu04214	Apoptosis - fly	3	0.199511	1.93279	circRNA_1156|Chr15:25440173_25442214_+;circRNA_2067|Chr2:153809192_153809492_-;circRNA_0136|Chr1:108292696_108303941_-	down
ocu04012	ErbB signaling pathway	3	0.21322	1.87044	circRNA_1712|Chr19:16674989_16675524_+;circRNA_1406|Chr17:5932541_5934034_-;circRNA_0426|Chr11:84416228_84423630_+	down
ocu04620	Toll-like receptor signaling pathway	2	0.218291	2.27387	circRNA_1406|Chr17:5932541_5934034_-;circRNA_0426|Chr11:84416228_84423630_+	down
ocu04726	Serotonergic synapse	2	0.218291	2.27387	circRNA_2892|Chr8:13438054_13450680_+;circRNA_1406|Chr17:5932541_5934034_-	down
ocu04917	Prolactin signaling pathway	2	0.218291	2.27387	circRNA_1406|Chr17:5932541_5934034_-;circRNA_0426|Chr11:84416228_84423630_+	down
ocu04722	Neurotrophin signaling pathway	3	0.227134	1.81199	circRNA_1712|Chr19:16674989_16675524_+;circRNA_1406|Chr17:5932541_5934034_-;circRNA_0426|Chr11:84416228_84423630_+	down
ocu04010	MAPK signaling pathway	5	0.232094	1.50999	circRNA_1454|Chr17:22973475_22975031_-;circRNA_2047|Chr2:142050610_142051469_-;circRNA_1712|Chr19:16674989_16675524_+;circRNA_1406|Chr17:5932541_5934034_-;circRNA_1958|Chr2:90269851_90272009_-	down
ocu04971	Gastric acid secretion	1	0.23363	3.86557	circRNA_2892|Chr8:13438054_13450680_+	down
ocu04910	Insulin signaling pathway	3	0.241224	1.75708	circRNA_1712|Chr19:16674989_16675524_+;circRNA_1406|Chr17:5932541_5934034_-;circRNA_0426|Chr11:84416228_84423630_+	down
ocu04810	Regulation of actin cytoskeleton	5	0.251995	1.46423	circRNA_1454|Chr17:22973475_22975031_-;circRNA_1712|Chr19:16674989_16675524_+;circRNA_1062|Chr14:94247025_94247454_+;circRNA_1406|Chr17:5932541_5934034_-;circRNA_0426|Chr11:84416228_84423630_+	down
ocu04024	cAMP signaling pathway	3	0.255465	1.7054	circRNA_2652|Chr7:2135680_2149433_-;circRNA_1406|Chr17:5932541_5934034_-;circRNA_0426|Chr11:84416228_84423630_+	down
ocu04150	mTOR signaling pathway	3	0.255465	1.7054	circRNA_1614|Chr18:35823454_35830216_+;circRNA_1406|Chr17:5932541_5934034_-;circRNA_0426|Chr11:84416228_84423630_+	down
ocu04072	Phospholipase D signaling pathway	2	0.257526	2.03451	circRNA_1406|Chr17:5932541_5934034_-;circRNA_0426|Chr11:84416228_84423630_+	down
ocu04270	Vascular smooth muscle contraction	2	0.257526	2.03451	circRNA_2892|Chr8:13438054_13450680_+;circRNA_1406|Chr17:5932541_5934034_-	down
ocu04071	Sphingolipid signaling pathway	3	0.269829	1.65667	circRNA_1614|Chr18:35823454_35830216_+;circRNA_1406|Chr17:5932541_5934034_-;circRNA_0426|Chr11:84416228_84423630_+	down
ocu04660	T cell receptor signaling pathway	3	0.269829	1.65667	circRNA_1033|Chr14:91659318_91676192_+;circRNA_1406|Chr17:5932541_5934034_-;circRNA_0426|Chr11:84416228_84423630_+	down
ocu04921	Oxytocin signaling pathway	3	0.269829	1.65667	circRNA_2892|Chr8:13438054_13450680_+;circRNA_1406|Chr17:5932541_5934034_-;circRNA_0426|Chr11:84416228_84423630_+	down
ocu04151	PI3K-Akt signaling pathway	6	0.27257	1.36432	circRNA_2652|Chr7:2135680_2149433_-;circRNA_1454|Chr17:22973475_22975031_-;circRNA_1614|Chr18:35823454_35830216_+;circRNA_1062|Chr14:94247025_94247454_+;circRNA_1406|Chr17:5932541_5934034_-;circRNA_0426|Chr11:84416228_84423630_+	down
ocu00220	Arginine biosynthesis	1	0.27345	3.22131	circRNA_2787|Chr7:131334074_131360036_+	down
ocu00471	D-Glutamine and D-glutamate metabolism	1	0.27345	3.22131	circRNA_2787|Chr7:131334074_131360036_+	down
ocu04320	Dorso-ventral axis formation	1	0.27345	3.22131	circRNA_1406|Chr17:5932541_5934034_-	down
ocu04911	Insulin secretion	1	0.27345	3.22131	circRNA_2652|Chr7:2135680_2149433_-	down
ocu04924	Renin secretion	1	0.27345	3.22131	circRNA_2892|Chr8:13438054_13450680_+	down
ocu04964	Proximal tubule bicarbonate reclamation	1	0.27345	3.22131	circRNA_2787|Chr7:131334074_131360036_+	down
ocu04662	B cell receptor signaling pathway	2	0.277229	1.93279	circRNA_1406|Chr17:5932541_5934034_-;circRNA_0426|Chr11:84416228_84423630_+	down
ocu04724	Glutamatergic synapse	2	0.277229	1.93279	circRNA_2892|Chr8:13438054_13450680_+;circRNA_2787|Chr7:131334074_131360036_+	down
ocu04060	Cytokine-cytokine receptor interaction	2	0.296914	1.84075	circRNA_1218|Chr15:76135576_76148030_-;circRNA_1958|Chr2:90269851_90272009_-	down
ocu04064	NF-kappa B signaling pathway	2	0.296914	1.84075	circRNA_0136|Chr1:108292696_108303941_-;circRNA_1958|Chr2:90269851_90272009_-	down
ocu04340	Hedgehog signaling pathway	2	0.296914	1.84075	circRNA_2728|Chr7:76410421_76410734_+;circRNA_1823|Chr19:49395123_49396552_-	down
ocu04144	Endocytosis	6	0.30049	1.31781	circRNA_3059|Chr9:52026746_52055232_-;circRNA_1309|Chr16:43605751_43607360_-;circRNA_2391|Chr3:145869970_145900735_-;circRNA_1823|Chr19:49395123_49396552_-;circRNA_0794|Chr13:78078475_78082425_-;circRNA_0846|Chr13:115265855_115281947_+	down
ocu00562	Inositol phosphate metabolism	1	0.311233	2.76112	circRNA_1614|Chr18:35823454_35830216_+	down
ocu00620	Pyruvate metabolism	1	0.311233	2.76112	circRNA_2411|Chr4:4846630_4874631_-	down
ocu00640	Propanoate metabolism	1	0.311233	2.76112	circRNA_2411|Chr4:4846630_4874631_-	down
ocu00670	One carbon pool by folate	1	0.311233	2.76112	circRNA_1217|Chr15:76057812_76099300_-	down
ocu04723	Retrograde endocannabinoid signaling	1	0.311233	2.76112	circRNA_2892|Chr8:13438054_13450680_+	down
ocu04960	Aldosterone-regulated sodium reabsorption	1	0.311233	2.76112	circRNA_0426|Chr11:84416228_84423630_+	down
ocu04973	Carbohydrate digestion and absorption	1	0.311233	2.76112	circRNA_0426|Chr11:84416228_84423630_+	down
ocu04014	Ras signaling pathway	3	0.313414	1.52588	circRNA_1454|Chr17:22973475_22975031_-;circRNA_1406|Chr17:5932541_5934034_-;circRNA_0426|Chr11:84416228_84423630_+	down
ocu04341	Hedgehog signaling pathway - fly	2	0.31653	1.75708	circRNA_2728|Chr7:76410421_76410734_+;circRNA_1823|Chr19:49395123_49396552_-	down
ocu04510	Focal adhesion	5	0.324622	1.32383	circRNA_1614|Chr18:35823454_35830216_+;circRNA_1712|Chr19:16674989_16675524_+;circRNA_1062|Chr14:94247025_94247454_+;circRNA_1406|Chr17:5932541_5934034_-;circRNA_0426|Chr11:84416228_84423630_+	down
ocu04360	Axon guidance	3	0.328028	1.48676	circRNA_1105|Chr14:127622469_127623675_-;circRNA_1106|Chr14:127753117_127753777_-;circRNA_0426|Chr11:84416228_84423630_+	down
ocu04066	HIF-1 signaling pathway	2	0.336032	1.68068	circRNA_1406|Chr17:5932541_5934034_-;circRNA_0426|Chr11:84416228_84423630_+	down
ocu04261	Adrenergic signaling in cardiomyocytes	2	0.336032	1.68068	circRNA_2652|Chr7:2135680_2149433_-;circRNA_0426|Chr11:84416228_84423630_+	down
ocu04914	Progesterone-mediated oocyte maturation	2	0.336032	1.68068	circRNA_1406|Chr17:5932541_5934034_-;circRNA_0426|Chr11:84416228_84423630_+	down
ocu00010	Glycolysis / Gluconeogenesis	1	0.347082	2.41598	circRNA_2411|Chr4:4846630_4874631_-	down
ocu04923	Regulation of lipolysis in adipocytes	1	0.347082	2.41598	circRNA_0426|Chr11:84416228_84423630_+	down
ocu04728	Dopaminergic synapse	2	0.35538	1.61066	circRNA_2892|Chr8:13438054_13450680_+;circRNA_2652|Chr7:2135680_2149433_-	down
ocu04630	Jak-STAT signaling pathway	2	0.374537	1.54623	circRNA_1309|Chr16:43605751_43607360_-;circRNA_0426|Chr11:84416228_84423630_+	down
ocu03440	Homologous recombination	1	0.381094	2.14754	circRNA_2342|Chr3:105417594_105418496_-	down
ocu04962	Vasopressin-regulated water reabsorption	1	0.381094	2.14754	circRNA_2652|Chr7:2135680_2149433_-	down
ocu04970	Salivary secretion	1	0.381094	2.14754	circRNA_2892|Chr8:13438054_13450680_+	down
ocu04611	Platelet activation	3	0.386347	1.34846	circRNA_2776|Chr7:129327394_129330839_+;circRNA_2892|Chr8:13438054_13450680_+;circRNA_0426|Chr11:84416228_84423630_+	down
ocu04215	Apoptosis - multiple species	1	0.413362	1.93279	circRNA_2067|Chr2:153809192_153809492_-	down
ocu04712	Circadian rhythm - plant	1	0.413362	1.93279	circRNA_0655|Chr13:3263672_3283611_-	down
ocu04550	Signaling pathways regulating pluripotency of stem cells	2	0.430569	1.38056	circRNA_1406|Chr17:5932541_5934034_-;circRNA_0426|Chr11:84416228_84423630_+	down
ocu03450	Non-homologous end-joining	1	0.443973	1.75708	circRNA_2307|Chr3:62353008_62363584_-	down
ocu04213	Longevity regulating pathway - multiple species	1	0.443973	1.75708	circRNA_0426|Chr11:84416228_84423630_+	down
ocu04640	Hematopoietic cell lineage	1	0.443973	1.75708	circRNA_1958|Chr2:90269851_90272009_-	down
ocu04727	GABAergic synapse	1	0.443973	1.75708	circRNA_2787|Chr7:131334074_131360036_+	down
ocu04111	Cell cycle - yeast	2	0.448682	1.33296	circRNA_0994|Chr14:54824833_54825236_+;circRNA_0376|Chr11:58139614_58149529_+	down
ocu04152	AMPK signaling pathway	2	0.448682	1.33296	circRNA_2652|Chr7:2135680_2149433_-;circRNA_0426|Chr11:84416228_84423630_+	down
ocu01200	Carbon metabolism	1	0.500558	1.48676	circRNA_2411|Chr4:4846630_4874631_-	down
ocu02010	ABC transporters	1	0.500558	1.48676	circRNA_1846|Chr19:53068679_53070095_-	down
ocu04114	Oocyte meiosis	2	0.501067	1.20799	circRNA_2892|Chr8:13438054_13450680_+;circRNA_1406|Chr17:5932541_5934034_-	down
ocu04211	Longevity regulating pathway	2	0.501067	1.20799	circRNA_2652|Chr7:2135680_2149433_-;circRNA_0426|Chr11:84416228_84423630_+	down
ocu04919	Thyroid hormone signaling pathway	2	0.517831	1.17139	circRNA_1406|Chr17:5932541_5934034_-;circRNA_0426|Chr11:84416228_84423630_+	down
ocu04020	Calcium signaling pathway	1	0.526687	1.38056	circRNA_2892|Chr8:13438054_13450680_+	down
ocu04514	Cell adhesion molecules (CAMs)	1	0.526687	1.38056	circRNA_1075|Chr14:108156233_108177788_-	down
ocu04710	Circadian rhythm	1	0.526687	1.38056	circRNA_2962|Chr8:78734629_78737815_-	down
ocu04972	Pancreatic secretion	1	0.526687	1.38056	circRNA_2892|Chr8:13438054_13450680_+	down
ocu00513	Various types of N-glycan biosynthesis	1	0.597268	1.13693	circRNA_0587|Chr12:108127196_108136552_-	down
ocu00970	Aminoacyl-tRNA biosynthesis	1	0.597268	1.13693	circRNA_2263|Chr3:28086521_28114061_-	down
ocu00510	N-Glycan biosynthesis	1	0.61841	1.07377	circRNA_0587|Chr12:108127196_108136552_-	down
ocu04391	Hippo signaling pathway - fly	1	0.675499	0.920375	circRNA_1033|Chr14:91659318_91676192_+	down
ocu03018	RNA degradation	1	0.692593	0.878539	circRNA_2619|Chr6:7663078_7663863_-	down
ocu03015	mRNA surveillance pathway	1	0.7088	0.840342	circRNA_2479|Chr4:48194016_48214398_+	down
ocu04145	Phagosome	1	0.7088	0.840342	circRNA_1062|Chr14:94247025_94247454_+	down
ocu04212	Longevity regulating pathway - worm	1	0.7088	0.840342	circRNA_1614|Chr18:35823454_35830216_+	down
ocu04670	Leukocyte transendothelial migration	1	0.7088	0.840342	circRNA_0426|Chr11:84416228_84423630_+	down
ocu04110	Cell cycle	2	0.712607	0.822463	circRNA_0136|Chr1:108292696_108303941_-;circRNA_2307|Chr3:62353008_62363584_-	down
ocu03008	Ribosome biogenesis in eukaryotes	1	0.738734	0.773115	circRNA_0356|Chr11:30837155_30839011_+	down
ocu00310	Lysine degradation	1	0.778046	0.690281	circRNA_0670|Chr13:13490976_13491547_-	down
ocu04520	Adherens junction	1	0.789809	0.666478	circRNA_1075|Chr14:108156233_108177788_-	down
ocu04974	Protein digestion and absorption	1	0.831031	0.585693	circRNA_2776|Chr7:129327394_129330839_+	down
ocu04390	Hippo signaling pathway	1	0.840025	0.568467	circRNA_1033|Chr14:91659318_91676192_+	down
ocu04530	Tight junction	1	0.864275	0.522375	circRNA_1614|Chr18:35823454_35830216_+	down
ocu04512	ECM-receptor interaction	1	0.878393	0.495586	circRNA_1062|Chr14:94247025_94247454_+	down
ocu04350	TGF-beta signaling pathway	1	0.896904	0.460187	circRNA_1823|Chr19:49395123_49396552_-	down
ocu03013	RNA transport	1	0.933771	0.386557	circRNA_2669|Chr7:14005466_14014205_+	down
