# Supplementary material for: Residual periodontal ligament in the extraction socket promotes the dentin regeneration potential of DPSCs in the rabbit jaw
Source: Stem Cell Res Ther. 2023 Mar 20;14:47. doi: 10.1186/s13287-023-03283-x (PMC10029302; doi:10.1186/s13287-023-03283-x)
Supplement: Supplementary file 22 — Additional file 22: KEGG enrichment analysis of differentially expressed miRNA target mRNAs in DPSCs regulated by PDLSCs. [file 13287_2023_3283_MOESM22_ESM.xls]

## Sheet: Sheet1
Supplementary Table 13. The KEGG enrichment analysis of differentially expressed miRNA target mRNA of PDLSCs regulated in DPSCs
id	Term	ListHits	p-value	Enrichment_score	Gene	DiffState style
ko04360	Axon guidance	90	9.65e-09	1.78225	NM_001082779.1(TRPC5);XM_002708266.3(SEMA4D);XM_002708603.2(TRPC6);XM_002709372.3(SLIT2);XM_002711044.3(RND1);XM_002711308.3(SRGAP1);XM_002711469.3(PAK4);XM_002711919.3(EPHB4);XM_002712034.3(PIK3CG);XM_002712059.3(SMO);XM_002712775.3(WNT5B);XM_002713211.3(SEMA3B);XM_002713380.3(SEMA3G);XM_002713842.3(SEMA3D);XM_002713956.3(EFNA5);XM_002714070.3(PIK3R1);XM_002716647.3(ROBO1);XM_002718969.3(PIK3R5)…
ko04915	Estrogen signaling pathway	49	1.05e-08	2.24817	NM_001082209.1(MMP2);XM_002708453.3(KCNJ5);XM_002711936.3(CREB3L2);XM_002712034.3(PIK3CG);XM_002712602.3(CREB1);XM_002712603.3(CREB1);XM_002714070.3(PIK3R1);XM_002714283.3(LOC100354037);XM_002714285.3(LOC100354435);XM_002714639.3(FKBP5);XM_002714947.3(ESR1);XM_002718969.3(PIK3R5);XM_008255521.2(GABBR2);XM_008256995.2(HSP90B1);XM_008258046.2(CREB3L2);XM_008258341.2(PIK3CG);XM_008259047.2(CREB1);XM…
ko04810	Regulation of actin cytoskeleton	94	3.03e-08	1.72028	NM_001082066.1(ITGB3);XM_002708180.3(FGD3);XM_002710305.3(PDGFRB);XM_002711037.3(ITGA5);XM_002711055.3(ITGA7);XM_002711056.3(ITGA7);XM_002711469.3(PAK4);XM_002712034.3(PIK3CG);XM_002712325.3(NCKAP1);XM_002712556.3(ABI2);XM_002712557.3(ABI2);XM_002712836.3(FGF6);XM_002714070.3(PIK3R1);XM_002715312.3(INSRR);XM_002716090.3(WASF2);XM_002716514.3(FGF12);XM_002718803.3(FGF11);XM_002718969.3(PIK3R5);XM_…
ko04015	Rap1 signaling pathway	80	5.9e-07	1.69775	NM_001082066.1(ITGB3);NM_001082175.2(ADORA2B);XM_002710305.3(PDGFRB);XM_002712034.3(PIK3CG);XM_002712290.3(RAPGEF4);XM_002712836.3(FGF6);XM_002713293.3(MAGI1);XM_002713294.3(MAGI1);XM_002713295.3(MAGI1);XM_002713956.3(EFNA5);XM_002714070.3(PIK3R1);XM_002716514.3(FGF12);XM_002718803.3(FGF11);XM_002718969.3(PIK3R5);XM_008256189.2(ANGPT4);XM_008257241.2(SIPA1L3);XM_008257242.2(SIPA1L3);XM_008257808.…
ko04514	Cell adhesion molecules (CAMs)	79	2.68e-06	1.64439	XM_002708736.3(ESAM);XM_002710923.3(SIGLEC1);XM_002715166.2(PTPRF);XM_002715167.2(PTPRF);XM_002716414.3(CLDN11);XM_002716725.3(ALCAM);XM_002718991.2(NLGN2);XM_008254418.2(NRXN1);XM_008254419.2(NRXN1);XM_008256253.2(SIGLEC1);XM_008257527.2(CDH3);XM_008257530.2(CDH3);XM_008257531.2(CDH3);XM_008260101.2(CLDN10);XM_008261250.2(NCAM1);XM_008261256.2(NCAM1);XM_008261260.2(NCAM1);XM_008261269.2(NCAM1);X…
ko04392	Hippo signaling pathway -multiple species	24	4.57e-06	2.56332	XM_002710366.3(WWC1);XM_002712803.3(LATS2);XM_008255374.2(WWC1);XM_008257045.2(LOC100341681);XM_008259923.2(LATS2);XM_008262820.2(TEAD3);XM_008266334.2(TEAD1);XM_008266366.2(TEAD1);XM_017342096.1(LOC100341681);XM_017342097.1(LOC100341681);XM_017342098.1(LOC100341681);XM_017342099.1(LOC100341681);XM_017342100.1(LOC100341681);XM_017342101.1(LOC100341681);XM_017343383.1(TEAD4);XM_017344972.1(DCHS1);…
ko04711	Circadian rhythm - fly	13	6.29e-06	3.68245	XM_002717167.3(CLOCK);XM_008257045.2(LOC100341681);XM_008267850.2(CLOCK);XM_008267851.2(CLOCK);XM_008267852.2(CLOCK);XM_008267853.2(CLOCK);XM_017342096.1(LOC100341681);XM_017342097.1(LOC100341681);XM_017342098.1(LOC100341681);XM_017342099.1(LOC100341681);XM_017342100.1(LOC100341681);XM_017342101.1(LOC100341681);XM_017348920.1(PER1);
ko04330	Notch signaling pathway	23	8.63e-06	2.53979	XM_002716951.3(MAML3);XM_002719667.3(NUMB);XM_008264222.2(NCSTN);XM_008266621.2(DVL3);XM_008268926.2(APH1B);XM_008270807.2(DVL2);XM_008272089.2(NUMB);XM_008272090.2(NUMB);XM_008272091.2(NUMB);XM_008272092.2(NUMB);XM_008272095.2(NUMB);XM_008272096.2(NUMB);XM_008272097.2(NUMB);XM_008272098.2(NUMB);XM_017342191.1(DLL3);XM_017342192.1(DLL3);XM_017344991.1(NOTCH4);XM_017346659.1(KAT2B);XM_017349417.1(…
ko04512	ECM-receptor interaction	48	1.11e-05	1.83956	NM_001082066.1(ITGB3);NM_001195668.1(COL1A2);XM_002711037.3(ITGA5);XM_002711055.3(ITGA7);XM_002711056.3(ITGA7);XM_002713417.2(LAMB2);XM_002715627.3(SV2A);XM_002716174.3(COL6A6);XM_008256598.2(ITGA7);XM_008256599.2(ITGA7);XM_008256600.2(ITGA7);XM_008256601.2(ITGA7);XM_008256602.2(ITGA7);XM_008256603.2(ITGA7);XM_008256605.2(ITGA7);XM_008256606.2(ITGA7);XM_008259716.2(VWF);XM_008260180.2(COL4A2);XM_…
ko04151	PI3K-Akt signaling pathway	107	3.76e-05	1.43735	NM_001082066.1(ITGB3);NM_001195668.1(COL1A2);NM_001319575.1(MYC);XM_002710305.3(PDGFRB);XM_002711008.3(EIF4B);XM_002711037.3(ITGA5);XM_002711055.3(ITGA7);XM_002711056.3(ITGA7);XM_002711936.3(CREB3L2);XM_002712034.3(PIK3CG);XM_002712602.3(CREB1);XM_002712603.3(CREB1);XM_002712836.3(FGF6);XM_002713417.2(LAMB2);XM_002713805.3(CDK6);XM_002713956.3(EFNA5);XM_002714070.3(PIK3R1);XM_002714669.3(CDKN1A);…
ko04919	Thyroid hormone signaling pathway	44	7.09e-05	1.76954	NM_001082066.1(ITGB3);NM_001319575.1(MYC);XM_002712034.3(PIK3CG);XM_002714070.3(PIK3R1);XM_002714947.3(ESR1);XM_002715242.3(ATP1A4);XM_002718969.3(PIK3R5);XM_002719348.3(MED24);XM_002720091.3(MED12);XM_008255623.2(NCOA2);XM_008255625.2(NCOA2);XM_008255626.2(NCOA2);XM_008255627.2(NCOA2);XM_008255902.2(MYC);XM_008258341.2(PIK3CG);XM_008262302.2(PIK3R1);XM_008263694.2(ESR1);XM_008263695.2(ESR1);XM_0…
ko04510	Focal adhesion	77	9.57e-05	1.5065	NM_001082066.1(ITGB3);NM_001171022.1(CAV2);NM_001195668.1(COL1A2);XM_002710305.3(PDGFRB);XM_002711037.3(ITGA5);XM_002711055.3(ITGA7);XM_002711056.3(ITGA7);XM_002711469.3(PAK4);XM_002712034.3(PIK3CG);XM_002713267.3(FLNB);XM_002713269.3(FLNB);XM_002713270.3(FLNB);XM_002713417.2(LAMB2);XM_002714070.3(PIK3R1);XM_002716174.3(COL6A6);XM_002718969.3(PIK3R5);XM_008256598.2(ITGA7);XM_008256599.2(ITGA7);XM…
ko00561	Glycerolipid metabolism	30	9.83e-05	1.99442	NM_001195638.1(LIPG);XM_002709935.3(LCLAT1);XM_002712499.3(MOGAT1);XM_002713608.3(LPIN2);XM_002716971.3(GPAT3);XM_002718743.3(GPAM);XM_002718760.3(LOC100339265);XM_008254571.2(LCLAT1);XM_008254745.2(LPIN1);XM_008254747.2(LPIN1);XM_008254748.2(LPIN1);XM_008254749.2(LPIN1);XM_008254750.2(LPIN1);XM_008254751.2(LPIN1);XM_008254755.2(LPIN1);XM_008262620.2(AGPAT1);XM_008263752.2(AGPAT4);XM_008270504.2(…
ko04014	Ras signaling pathway	76	0.000201347	1.47806	NM_001082179.1(PLA2G6);XM_002710305.3(PDGFRB);XM_002711469.3(PAK4);XM_002712034.3(PIK3CG);XM_002712836.3(FGF6);XM_002713956.3(EFNA5);XM_002714070.3(PIK3R1);XM_002714384.2(SYNGAP1);XM_002716514.3(FGF12);XM_002717190.3(PLA2G12A);XM_002717770.3(PLA2G4F);XM_002718803.3(FGF11);XM_002718969.3(PIK3R5);XM_002719711.3(PLA2G3);XM_002720084.3(FOXO4);XM_008256189.2(ANGPT4);XM_008257149.2(PAK4);XM_008257150.2…
ko04144	Endocytosis	90	0.000288546	1.41292	NM_001171022.1(CAV2);XM_002708718.3(LOC100342424);XM_002709054.3(TRAF6);XM_002711067.3(ERBB3);XM_002711718.3(VPS4A);XM_002712787.3(IQSEC3);XM_002713613.2(NEDD4L);XM_002714283.3(LOC100354037);XM_002714285.3(LOC100354435);XM_002715186.3(SMAP2);XM_002715522.3(SH3GLB1);XM_002716563.3(GRK7);XM_002718069.3(SPG21);XM_002718070.3(SPG21);XM_002718176.3(SMAD3);XM_002718682.3(RAB11FIP2);XM_002719353.3(WIPF2…
ko04211	Longevity regulating pathway	38	0.00029845	1.74348	XM_002709079.3(ATG13);XM_002709080.3(ATG13);XM_002711936.3(CREB3L2);XM_002712034.3(PIK3CG);XM_002712602.3(CREB1);XM_002712603.3(CREB1);XM_002712774.3(ADIPOR2);XM_002714070.3(PIK3R1);XM_002718969.3(PIK3R5);XM_008255448.2(EIF4E1B);XM_008258046.2(CREB3L2);XM_008258341.2(PIK3CG);XM_008259047.2(CREB1);XM_008259050.2(CREB1);XM_008261833.2(ADCY1);XM_008262302.2(PIK3R1);XM_008269446.2(ADCY4);XM_008269447…
ko04010	MAPK signaling pathway	90	0.000314272	1.40952	NM_001101720.1(CACNA1S);NM_001136522.1(CACNA1C);NM_001319575.1(MYC);XM_002709054.3(TRAF6);XM_002709884.3(IL1R1);XM_002710305.3(PDGFRB);XM_002712836.3(FGF6);XM_002713267.3(FLNB);XM_002713269.3(FLNB);XM_002713270.3(FLNB);XM_002714283.3(LOC100354037);XM_002714285.3(LOC100354435);XM_002715933.3(GADD45A);XM_002716514.3(FGF12);XM_002717558.3(ELK4);XM_002717770.3(PLA2G4F);XM_002718071.3(MAP2K5);XM_00271…
ko04960	Aldosterone-regulated sodium reabsorption	24	0.000351945	2.03068	NM_001082775.1(SCNN1B);XM_002712034.3(PIK3CG);XM_002713613.2(NEDD4L);XM_002714070.3(PIK3R1);XM_002715242.3(ATP1A4);XM_002718969.3(PIK3R5);XM_008258341.2(PIK3CG);XM_008259307.2(KCNJ1);XM_008259309.2(KCNJ1);XM_008261399.2(NEDD4L);XM_008261400.2(NEDD4L);XM_008261402.2(NEDD4L);XM_008261403.2(NEDD4L);XM_008261404.1(NEDD4L);XM_008261405.2(NEDD4L);XM_008261410.1(NEDD4L);XM_008261411.1(NEDD4L);XM_0082623…
ko04391	Hippo signaling pathway - fly	35	0.00061083	1.72749	NM_001319575.1(MYC);XM_002710366.3(WWC1);XM_002711085.3(WNT1);XM_002712803.3(LATS2);XM_002714972.3(ZDHHC14);XM_008255374.2(WWC1);XM_008255902.2(MYC);XM_008257045.2(LOC100341681);XM_008259923.2(LATS2);XM_008261472.2(TSHZ1);XM_008262820.2(TEAD3);XM_008264538.2(LIX1L);XM_008265897.1(ZDHHC18);XM_008266334.2(TEAD1);XM_008266366.2(TEAD1);XM_008273178.2(ZDHHC9);XM_017340986.1(MYC);XM_017342096.1(LOC1003…
ko00310	Lysine degradation	23	0.000901218	1.94607	XM_002710422.3(NSD1);XM_002713849.3(OGDH);XM_002713850.3(OGDH);XM_002715419.3(ASH1L);XM_002717172.3(HADH);XM_002718342.3(OGDHL);XM_008255459.2(NSD1);XM_008255460.2(NSD1);XM_008255461.2(NSD1);XM_008255483.2(PHYKPL);XM_008261824.2(OGDH);XM_008261825.2(OGDH);XM_017341273.1(NSD1);XM_017341274.1(NSD1);XM_017341283.1(PHYKPL);XM_017341832.1(KMT2D);XM_017343776.1(LOC108177102);XM_017345821.1(ASH1L);XM_01…
ko04210	Apoptosis	49	0.000992273	1.54222	XM_002708256.2(LOC100344030);XM_002708644.3(CTSC);XM_002709712.3(HTRA2);XM_002711952.3(CASP2);XM_002712034.3(PIK3CG);XM_002714070.3(PIK3R1);XM_002715933.3(GADD45A);XM_002718969.3(PIK3R5);XM_002719187.2(MAP3K14);XM_008257073.2(CSF2RB);XM_008257074.2(CSF2RB);XM_008257075.2(CSF2RB);XM_008257554.1(LOC100344030);XM_008257571.1(LOC100344030);XM_008257586.1(LOC100344030);XM_008258094.2(CASP2);XM_0082583…
ko04911	Insulin secretion	32	0.00124788	1.70888	NM_001082070.1(KCNMA1);NM_001101720.1(CACNA1S);NM_001136522.1(CACNA1C);XM_002711936.3(CREB3L2);XM_002712290.3(RAPGEF4);XM_002712602.3(CREB1);XM_002712603.3(CREB1);XM_002715242.3(ATP1A4);XM_002715455.3(KCNN3);XM_002720293.1(GPR119);XM_008258046.2(CREB3L2);XM_008258750.2(RAPGEF4);XM_008258752.2(RAPGEF4);XM_008258753.2(RAPGEF4);XM_008259047.2(CREB1);XM_008259050.2(CREB1);XM_008261833.2(ADCY1);XM_008…
ko00564	Glycerophospholipid metabolism	40	0.00136051	1.5988	NM_001082179.1(PLA2G6);XM_002709935.3(LCLAT1);XM_002711634.3(PLA2G15);XM_002713608.3(LPIN2);XM_002715982.3(LYPLA2);XM_002716971.3(GPAT3);XM_002717190.3(PLA2G12A);XM_002717770.3(PLA2G4F);XM_002718743.3(GPAM);XM_002719711.3(PLA2G3);XM_008254571.2(LCLAT1);XM_008254745.2(LPIN1);XM_008254747.2(LPIN1);XM_008254748.2(LPIN1);XM_008254749.2(LPIN1);XM_008254750.2(LPIN1);XM_008254751.2(LPIN1);XM_008254755.2…
ko04530	Tight junction	63	0.00164786	1.43015	NM_001082308.1(MYH11);NM_001163066.1(MYH13);NM_001171142.1(CTNNA1);NM_001171307.1(CGN);XM_002713293.3(MAGI1);XM_002713294.3(MAGI1);XM_002713295.3(MAGI1);XM_002715419.3(ASH1L);XM_002716414.3(CLDN11);XM_002718960.2(LOC100303760);XM_002719851.3(CASK);XM_002719852.3(CASK);XM_002719853.3(CASK);XM_008254892.2(CTNNA1);XM_008254999.2(SHROOM1);XM_008257087.2(MYH9);XM_008260101.2(CLDN10);XM_008260889.2(MAG…
ko04213	Longevity regulating pathway - multiple species	23	0.00227891	1.82741	NM_001082407.1(CRYAB);XM_002708715.3(CLPB);XM_002712034.3(PIK3CG);XM_002714070.3(PIK3R1);XM_002714283.3(LOC100354037);XM_002714285.3(LOC100354435);XM_002718969.3(PIK3R5);XM_008258341.2(PIK3CG);XM_008261833.2(ADCY1);XM_008262302.2(PIK3R1);XM_008262600.2(LOC100353783);XM_008262601.2(LOC100353534);XM_008264181.2(HSPA6);XM_008264387.2(CLPB);XM_008269446.2(ADCY4);XM_008269447.2(ADCY4);XM_008269448.2(A…
ko04024	cAMP signaling pathway	61	0.00254898	1.41431	NM_001082659.1(PTGER2);NM_001101720.1(CACNA1S);NM_001136522.1(CACNA1C);NM_001171153.1(HTR1D);XM_002708827.3(PDE3B);XM_002711936.3(CREB3L2);XM_002712034.3(PIK3CG);XM_002712290.3(RAPGEF4);XM_002712602.3(CREB1);XM_002712603.3(CREB1);XM_002713771.3(GLI3);XM_002714070.3(PIK3R1);XM_002714562.3(HTR1E);XM_002715014.3(VIPR2);XM_002715242.3(ATP1A4);XM_002717580.3(ATP2B4);XM_002718969.3(PIK3R5);XM_002720293…
ko04022	cGMP-PKG signaling pathway	52	0.00279813	1.45402	NM_001082070.1(KCNMA1);NM_001101720.1(CACNA1S);NM_001136522.1(CACNA1C);XM_002708603.2(TRPC6);XM_002708827.3(PDE3B);XM_002711936.3(CREB3L2);XM_002712034.3(PIK3CG);XM_002712602.3(CREB1);XM_002712603.3(CREB1);XM_002714070.3(PIK3R1);XM_002715242.3(ATP1A4);XM_002716071.3(OPRD1);XM_002717580.3(ATP2B4);XM_002717692.3(RGS2);XM_002718969.3(PIK3R5);XM_002720219.3(LOC100356326);XM_002720262.3(SLC25A5);XM_00…
ko04925	Aldosterone synthesis and secretion	26	0.00335884	1.71104	NM_001101720.1(CACNA1S);NM_001136522.1(CACNA1C);XM_002711164.3(ATF1);XM_002711936.3(CREB3L2);XM_002712602.3(CREB1);XM_002712603.3(CREB1);XM_008258046.2(CREB3L2);XM_008259047.2(CREB1);XM_008259050.2(CREB1);XM_008259501.2(ITPR2);XM_008261833.2(ADCY1);XM_008264379.2(PDE2A);XM_008269446.2(ADCY4);XM_008269447.2(ADCY4);XM_008269448.2(ADCY4);XM_008270286.2(CREB3L1);XM_008271296.2(CACNA1G);XM_017341825.1…
ko04710	Circadian rhythm	18	0.00440128	1.89148	XM_002712602.3(CREB1);XM_002712603.3(CREB1);XM_002717167.3(CLOCK);XM_008257045.2(LOC100341681);XM_008259047.2(CREB1);XM_008259050.2(CREB1);XM_008267850.2(CLOCK);XM_008267851.2(CLOCK);XM_008267852.2(CLOCK);XM_008267853.2(CLOCK);XM_017342096.1(LOC100341681);XM_017342097.1(LOC100341681);XM_017342098.1(LOC100341681);XM_017342099.1(LOC100341681);XM_017342100.1(LOC100341681);XM_017342101.1(LOC100341681…
ko04390	Hippo signaling pathway	58	0.00523079	1.38416	NM_001082650.1(BMP2);NM_001171142.1(CTNNA1);NM_001319575.1(MYC);XM_002710366.3(WWC1);XM_002711085.3(WNT1);XM_002712775.3(WNT5B);XM_002712803.3(LATS2);XM_002717171.3(LEF1);XM_002718176.3(SMAD3);XM_002718817.3(DLG4);XM_002719185.3(FZD2);XM_002719635.3(TGFB3);XM_002720087.3(DLG3);XM_002720088.3(DLG3);XM_008254824.2(GDF7);XM_008254892.2(CTNNA1);XM_008255374.2(WWC1);XM_008255902.2(MYC);XM_008257045.2(…
ko04550	Signaling pathways regulating pluripotency of stem cells	44	0.00673957	1.44053	NM_001082650.1(BMP2);NM_001319575.1(MYC);XM_002711085.3(WNT1);XM_002712034.3(PIK3CG);XM_002712775.3(WNT5B);XM_002713770.3(INHBA);XM_002714070.3(PIK3R1);XM_002718176.3(SMAD3);XM_002718969.3(PIK3R5);XM_002719185.3(FZD2);XM_002719759.3(LHX5);XM_008254350.2(OTX1);XM_008255902.2(MYC);XM_008257553.2(ZFHX3);XM_008258341.2(PIK3CG);XM_008259814.2(WNT5B);XM_008262302.2(PIK3R1);XM_008265713.2(WNT4);XM_00826…
ko04918	Thyroid hormone synthesis	25	0.00685432	1.64523	NM_001256900.1(GPX3);XM_002711936.3(CREB3L2);XM_002712602.3(CREB1);XM_002712603.3(CREB1);XM_002715242.3(ATP1A4);XM_008252335.2(GSR);XM_008256995.2(HSP90B1);XM_008258046.2(CREB3L2);XM_008258707.2(LRP2);XM_008259047.2(CREB1);XM_008259050.2(CREB1);XM_008259501.2(ITPR2);XM_008261833.2(ADCY1);XM_008264239.2(ATP1A4);XM_008269446.2(ADCY4);XM_008269447.2(ADCY4);XM_008269448.2(ADCY4);XM_008270286.2(CREB3L…
ko00232	Caffeine metabolism	4	0.0131129	3.72292	NM_001122938.1(XDH);XM_017350150.1(XDH);XM_017350152.1(XDH);XM_017350154.1(XDH);
ko04611	Platelet activation	36	0.0163133	1.42148	NM_001082066.1(ITGB3);NM_001195668.1(COL1A2);XM_002712034.3(PIK3CG);XM_002714070.3(PIK3R1);XM_002717770.3(PLA2G4F);XM_002718969.3(PIK3R5);XM_002720367.3(BTK);XM_008257975.2(SYK);XM_008257989.2(SYK);XM_008258341.2(PIK3CG);XM_008259501.2(ITPR2);XM_008259716.2(VWF);XM_008260587.2(ARHGEF12);XM_008260592.2(ARHGEF12);XM_008260602.2(ARHGEF12);XM_008260609.2(ARHGEF12);XM_008260615.2(ARHGEF12);XM_00826183…
ko04750	Inflammatory mediator regulation of TRP channels	33	0.0265713	1.3961	NM_001082179.1(PLA2G6);NM_001082659.1(PTGER2);XM_002709884.3(IL1R1);XM_002712034.3(PIK3CG);XM_002714070.3(PIK3R1);XM_002717770.3(PLA2G4F);XM_002718969.3(PIK3R5);XM_008253215.2(IL1R1);XM_008253226.2(IL1R1);XM_008255655.2(TRPA1);XM_008258341.2(PIK3CG);XM_008259501.2(ITPR2);XM_008261833.2(ADCY1);XM_008262302.2(PIK3R1);XM_008264290.2(NTRK1);XM_008269446.2(ADCY4);XM_008269447.2(ADCY4);XM_008269448.2(A…
ko04917	Prolactin signaling pathway	26	0.0272539	1.46028	XM_002712034.3(PIK3CG);XM_002714070.3(PIK3R1);XM_002714947.3(ESR1);XM_002718969.3(PIK3R5);XM_008254880.2(IRF1);XM_008254882.2(IRF1);XM_008254883.2(IRF1);XM_008254884.2(IRF1);XM_008258341.2(PIK3CG);XM_008261434.2(TNFRSF11A);XM_008262302.2(PIK3R1);XM_008263694.2(ESR1);XM_008263695.2(ESR1);XM_008263696.2(ESR1);XM_008263697.2(ESR1);XM_008263698.2(ESR1);XM_008263699.2(ESR1);XM_008263703.2(ESR1);XM_008…
ko04725	Cholinergic synapse	29	0.0290897	1.42059	NM_001101720.1(CACNA1S);NM_001136522.1(CACNA1C);XM_002711936.3(CREB3L2);XM_002712034.3(PIK3CG);XM_002712602.3(CREB1);XM_002712603.3(CREB1);XM_002714070.3(PIK3R1);XM_002718340.3(SLC18A3);XM_002718969.3(PIK3R5);XM_008255917.2(KCNQ3);XM_008258046.2(CREB3L2);XM_008258341.2(PIK3CG);XM_008259047.2(CREB1);XM_008259050.2(CREB1);XM_008259501.2(ITPR2);XM_008261833.2(ADCY1);XM_008262302.2(PIK3R1);XM_0082694…
ko04380	Osteoclast differentiation	36	0.0320969	1.35575	NM_001082066.1(ITGB3);XM_002709054.3(TRAF6);XM_002709884.3(IL1R1);XM_002709943.3(FOSL2);XM_002710603.3(TNFRSF11B);XM_002712034.3(PIK3CG);XM_002712602.3(CREB1);XM_002712603.3(CREB1);XM_002714070.3(PIK3R1);XM_002718969.3(PIK3R5);XM_002719187.2(MAP3K14);XM_002720367.3(BTK);XM_008253215.2(IL1R1);XM_008253226.2(IL1R1);XM_008256209.1(SIRPA);XM_008257975.2(SYK);XM_008257989.2(SYK);XM_008258341.2(PIK3CG)…
ko04923	Regulation of lipolysis in adipocytes	16	0.0338829	1.60372	XM_002708827.3(PDE3B);XM_002712034.3(PIK3CG);XM_002714070.3(PIK3R1);XM_002718969.3(PIK3R5);XM_008258341.2(PIK3CG);XM_008261833.2(ADCY1);XM_008262302.2(PIK3R1);XM_008269446.2(ADCY4);XM_008269447.2(ADCY4);XM_008269448.2(ADCY4);XM_008270735.2(PIK3R5);XM_017341825.1(ADCY6);XM_017344761.1(PIK3R1);XM_017344762.1(PIK3R1);XM_017348224.1(ADCY4);XM_017349673.1(IRS4);
ko04064	NF-kappa B signaling pathway	30	0.0362769	1.38619	NM_001099964.2(TNFSF13B);XM_002708632.3(UBE2I);XM_002709054.3(TRAF6);XM_002709884.3(IL1R1);XM_002712777.3(ERC1);XM_002712778.3(ERC1);XM_002712779.3(ERC1);XM_002719187.2(MAP3K14);XM_002720367.3(BTK);XM_008253215.2(IL1R1);XM_008253226.2(IL1R1);XM_008257975.2(SYK);XM_008257989.2(SYK);XM_008258955.2(CFLAR);XM_008258956.2(CFLAR);XM_008259815.2(ERC1);XM_008259816.2(ERC1);XM_008259817.2(ERC1);XM_0082598…
ko04670	Leukocyte transendothelial migration	30	0.0362769	1.38619	NM_001082209.1(MMP2);NM_001171142.1(CTNNA1);XM_002708736.3(ESAM);XM_002709422.3(TXK);XM_002712034.3(PIK3CG);XM_002712290.3(RAPGEF4);XM_002714070.3(PIK3R1);XM_002716414.3(CLDN11);XM_002718969.3(PIK3R5);XM_008249309.2(PTK2B);XM_008254892.2(CTNNA1);XM_008258341.2(PIK3CG);XM_008258750.2(RAPGEF4);XM_008258752.2(RAPGEF4);XM_008258753.2(RAPGEF4);XM_008260101.2(CLDN10);XM_008262302.2(PIK3R1);XM_008262318…
ko04261	Adrenergic signaling in cardiomyocytes	42	0.0372224	1.30926	NM_001082638.1(AGTR2);NM_001101720.1(CACNA1S);NM_001136522.1(CACNA1C);XM_002711936.3(CREB3L2);XM_002712034.3(PIK3CG);XM_002712290.3(RAPGEF4);XM_002712602.3(CREB1);XM_002712603.3(CREB1);XM_002714070.3(PIK3R1);XM_002715242.3(ATP1A4);XM_002717580.3(ATP2B4);XM_002718969.3(PIK3R5);XM_008258046.2(CREB3L2);XM_008258341.2(PIK3CG);XM_008258750.2(RAPGEF4);XM_008258752.2(RAPGEF4);XM_008258753.2(RAPGEF4);XM_…
ko04520	Adherens junction	34	0.0382484	1.35069	NM_001171142.1(CTNNA1);XM_002715166.2(PTPRF);XM_002715167.2(PTPRF);XM_002715216.3(NECTIN4);XM_002715217.3(NECTIN4);XM_002716090.3(WASF2);XM_002717171.3(LEF1);XM_002718176.3(SMAD3);XM_008254892.2(CTNNA1);XM_008264201.2(NECTIN4);XM_008264202.2(NECTIN4);XM_008265390.1(PTPRF);XM_008265391.1(PTPRF);XM_008265395.1(PTPRF);XM_008265399.1(PTPRF);XM_008267504.2(LEF1);XM_008267505.2(LEF1);XM_008267506.2(LEF…
ko04012	ErbB signaling pathway	30	0.0394838	1.37643	NM_001319575.1(MYC);XM_002709544.3(NRG1);XM_002711067.3(ERBB3);XM_002711469.3(PAK4);XM_002712034.3(PIK3CG);XM_002714070.3(PIK3R1);XM_002714669.3(CDKN1A);XM_002718969.3(PIK3R5);XM_008252162.2(NRG1);XM_008252192.2(NRG1);XM_008254277.2(TGFA);XM_008254281.2(TGFA);XM_008255902.2(MYC);XM_008257149.2(PAK4);XM_008257150.2(PAK4);XM_008257151.2(PAK4);XM_008257152.2(PAK4);XM_008257153.2(PAK4);XM_008258341.2…
ko04666	Fc gamma R-mediated phagocytosis	27	0.0455822	1.3851	XM_002712034.3(PIK3CG);XM_002714070.3(PIK3R1);XM_002716090.3(WASF2);XM_002718969.3(PIK3R5);XM_008257975.2(SYK);XM_008257989.2(SYK);XM_008258341.2(PIK3CG);XM_008262082.2(MYO10);XM_008262083.2(MYO10);XM_008262302.2(PIK3R1);XM_008268693.2(PTPRC);XM_008268694.2(PTPRC);XM_008268695.2(PTPRC);XM_008268696.2(PTPRC);XM_008268697.2(PTPRC);XM_008268698.2(PTPRC);XM_008269632.2(ARF6);XM_008270735.2(PIK3R5);XM…
ko00130	Ubiquinone and other terpenoid-quinone biosynthesis	4	0.0536938	2.60604	XM_002709673.3(GGCX);XM_002711667.3(NQO1);XM_002719654.3(COQ6);XM_017342326.1(NQO1);
ko04921	Oxytocin signaling pathway	44	0.0600945	1.2573	NM_001101718.1(RYR1);NM_001101720.1(CACNA1S);NM_001136522.1(CACNA1C);XM_002708453.3(KCNJ5);XM_002712034.3(PIK3CG);XM_002714070.3(PIK3R1);XM_002714669.3(CDKN1A);XM_002717692.3(RGS2);XM_002717770.3(PLA2G4F);XM_002718071.3(MAP2K5);XM_002718072.3(MAP2K5);XM_002718969.3(PIK3R5);XM_008256640.2(LOC103348296);XM_008258341.2(PIK3CG);XM_008259501.2(ITPR2);XM_008259811.2(CACNA2D4);XM_008261833.2(ADCY1);XM_0…
ko04072	Phospholipase D signaling pathway	38	0.0634687	1.27616	XM_002710305.3(PDGFRB);XM_002712034.3(PIK3CG);XM_002712290.3(RAPGEF4);XM_002714070.3(PIK3R1);XM_002714597.3(GRM4);XM_002717441.1(AVPR1B);XM_002717770.3(PLA2G4F);XM_002718969.3(PIK3R5);XM_008249309.2(PTK2B);XM_008257975.2(SYK);XM_008257989.2(SYK);XM_008258341.2(PIK3CG);XM_008258750.2(RAPGEF4);XM_008258752.2(RAPGEF4);XM_008258753.2(RAPGEF4);XM_008261833.2(ADCY1);XM_008262302.2(PIK3R1);XM_008262620.…
ko04011	MAPK signaling pathway - yeast	11	0.0645099	1.62878	XM_008262820.2(TEAD3);XM_008266101.2(GPD1L);XM_008266334.2(TEAD1);XM_008266366.2(TEAD1);XM_017343383.1(TEAD4);XM_017345432.1(TEAD1);XM_017345437.1(TEAD1);XM_017345442.1(TEAD1);XM_017345445.1(TEAD1);XM_017345447.1(TEAD1);XM_017345459.1(TEAD1);
ko00512	Mucin type O-Glycan biosynthesis	9	0.06589	1.72459	XM_002709470.2(GALNTL6);XM_002709933.3(GALNT14);XM_002710328.3(GALNT10);XM_002712143.3(GALNT5);XM_008254569.2(GALNT14);XM_008255295.2(GALNT10);XM_008256634.2(GCNT1);XM_008266043.2(GALNT15);XM_017342358.1(ST3GAL2);
ko04916	Melanogenesis	30	0.0681177	1.31177	XM_002711085.3(WNT1);XM_002711936.3(CREB3L2);XM_002712602.3(CREB1);XM_002712603.3(CREB1);XM_002712775.3(WNT5B);XM_002717171.3(LEF1);XM_002719185.3(FZD2);XM_008254814.2(POMC);XM_008258046.2(CREB3L2);XM_008259047.2(CREB1);XM_008259050.2(CREB1);XM_008259814.2(WNT5B);XM_008261833.2(ADCY1);XM_008265713.2(WNT4);XM_008266621.2(DVL3);XM_008267504.2(LEF1);XM_008267505.2(LEF1);XM_008267506.2(LEF1);XM_00826…
ko04977	Vitamin digestion and absorption	9	0.0771396	1.67531	XM_002716901.3(LRAT);XM_002718760.3(LOC100339265);XM_008256180.2(SLC52A3);XM_008256181.2(SLC52A3);XM_008270572.2(LOC100339265);XM_017341714.1(SLC52A3);XM_017341715.1(SLC52A3);XM_017342491.1(ABCC1);XM_017347293.1(LRAT);
ko04370	VEGF signaling pathway	16	0.0850485	1.42797	XM_002712034.3(PIK3CG);XM_002714070.3(PIK3R1);XM_002717770.3(PLA2G4F);XM_002718969.3(PIK3R5);XM_008258341.2(PIK3CG);XM_008262302.2(PIK3R1);XM_008270735.2(PIK3R5);XM_017341634.1(SRC);XM_017341635.1(SRC);XM_017344761.1(PIK3R1);XM_017344762.1(PIK3R1);XM_017345155.1(VEGFA);XM_017347243.1(KDR);XM_017348100.1(PLA2G4F);XM_017348101.1(PLA2G4F);XM_017349575.1(PXN);
ko00020	Citrate cycle (TCA cycle)	9	0.102936	1.58476	XM_002713275.3(PDHB);XM_002713849.3(OGDH);XM_002713850.3(OGDH);XM_002718342.3(OGDHL);XM_002719941.3(PDHA1);XM_008261824.2(OGDH);XM_008261825.2(OGDH);XM_008264185.2(SDHC);XM_017346968.1(PC);
ko04215	Apoptosis - multiple species	15	0.108648	1.3961	XM_002709712.3(HTRA2);XM_008254565.2(BIRC6);XM_008271321.2(NGFR);XM_017340061.1(BCL2L11);XM_017340552.1(HTRA2);XM_017340559.1(HTRA2);XM_017340561.1(HTRA2);XM_017340562.1(HTRA2);XM_017340826.1(BIRC6);XM_017340828.1(BIRC6);XM_017340829.1(BIRC6);XM_017340830.1(BIRC6);XM_017340831.1(BIRC6);XM_017340832.1(BIRC6);XM_017340833.1(BIRC6);
ko00062	Fatty acid elongation	10	0.112654	1.51514	XM_002714299.3(PPT2);XM_002717122.3(ELOVL6);XM_002717172.3(HADH);XM_002717945.3(HACD3);XM_008262617.2(PPT2);XM_008262618.2(PPT2);XM_008262619.2(PPT2);XM_008267482.2(ELOVL6);XM_008267484.2(ELOVL6);XM_008272073.2(LOC103351687);
ko04664	Fc epsilon RI signaling pathway	17	0.126735	1.33442	XM_002712034.3(PIK3CG);XM_002714070.3(PIK3R1);XM_002717770.3(PLA2G4F);XM_002718969.3(PIK3R5);XM_002720367.3(BTK);XM_008257975.2(SYK);XM_008257989.2(SYK);XM_008258341.2(PIK3CG);XM_008262302.2(PIK3R1);XM_008270735.2(PIK3R5);XM_017342568.1(LAT);XM_017342569.1(LAT);XM_017344399.1(GAB2);XM_017344761.1(PIK3R1);XM_017344762.1(PIK3R1);XM_017348100.1(PLA2G4F);XM_017348101.1(PLA2G4F);
ko03020	RNA polymerase	10	0.126814	1.48071	XM_002718399.3(POLR3A);XM_008257864.2(POLR3E);XM_008257865.2(POLR3E);XM_008257867.2(POLR3E);XM_008264664.2(POLR1E);XM_008269916.2(POLR3A);XM_017342516.1(POLR3E);XM_017342517.1(POLR3E);XM_017342518.1(POLR3E);XM_017348893.1(POLR2A);
ko00430	Taurine and hypotaurine metabolism	5	0.1297	1.80975	XM_008266095.2(GADL1);XM_008266096.2(GADL1);XM_008266097.2(GADL1);XM_017341884.1(CSAD);XM_017346763.1(GADL1);
ko04742	Taste transduction	20	0.134739	1.29012	NM_001082775.1(SCNN1B);NM_001136522.1(CACNA1C);NM_001171153.1(HTR1D);XM_002708384.3(HTR3B);XM_002709156.3(P2RX3);XM_002714562.3(HTR1E);XM_002714597.3(GRM4);XM_008255521.2(GABBR2);XM_008269446.2(ADCY4);XM_008269447.2(ADCY4);XM_008269448.2(ADCY4);XM_017337536.1(GABRA2);XM_017341825.1(ADCY6);XM_017344780.1(KCNK5);XM_017345520.1(HTR1D);XM_017345521.1(HTR1D);XM_017345522.1(HTR1D);XM_017345524.1(HTR1D)…
ko04540	Gap junction	22	0.138499	1.26843	XM_002710305.3(PDGFRB);XM_002718071.3(MAP2K5);XM_002718072.3(MAP2K5);XM_008259501.2(ITPR2);XM_008261833.2(ADCY1);XM_008268847.2(MAP2K5);XM_008269446.2(ADCY4);XM_008269447.2(ADCY4);XM_008269448.2(ADCY4);XM_017341634.1(SRC);XM_017341635.1(SRC);XM_017341825.1(ADCY6);XM_017343319.1(ITPR2);XM_017347929.1(MAP2K5);XM_017347930.1(MAP2K5);XM_017347931.1(MAP2K5);XM_017347932.1(MAP2K5);XM_017347934.1(MAP2K5…
ko04910	Insulin signaling pathway	31	0.154416	1.20219	XM_002708827.3(PDE3B);XM_002712034.3(PIK3CG);XM_002713397.2(PRKAR2A);XM_002714070.3(PIK3R1);XM_002714360.3(FLOT1);XM_002715166.2(PTPRF);XM_002715167.2(PTPRF);XM_002718969.3(PIK3R5);XM_008255448.2(EIF4E1B);XM_008258341.2(PIK3CG);XM_008262302.2(PIK3R1);XM_008265390.1(PTPRF);XM_008265391.1(PTPRF);XM_008265395.1(PTPRF);XM_008265399.1(PTPRF);XM_008270735.2(PIK3R5);XM_017342431.1(SHC3);XM_017344761.1(P…
ko00970	Aminoacyl-tRNA biosynthesis	12	0.154955	1.3716	XM_002711732.3(KARS);XM_002714114.3(TARS);XM_002714994.3(DARS2);XM_002715691.3(WARS2);XM_002715962.3(PARS2);XM_008257634.2(KARS);XM_008262599.2(VARS);XM_008263801.2(DARS2);XM_008263803.2(DARS2);XM_008265206.2(PARS2);XM_017342201.1(SARS2);XM_017345622.1(DARS2);
ko04214	Apoptosis - fly	22	0.1683	1.23562	XM_002709054.3(TRAF6);XM_002709712.3(HTRA2);XM_002712803.3(LATS2);XM_008254565.2(BIRC6);XM_008259923.2(LATS2);XM_008259954.2(PARP4);XM_008268016.1(LOC103350872);XM_017340552.1(HTRA2);XM_017340559.1(HTRA2);XM_017340561.1(HTRA2);XM_017340562.1(HTRA2);XM_017340826.1(BIRC6);XM_017340828.1(BIRC6);XM_017340829.1(BIRC6);XM_017340830.1(BIRC6);XM_017340831.1(BIRC6);XM_017340832.1(BIRC6);XM_017340833.1(BIR…
ko04744	Phototransduction	5	0.182107	1.62878	XM_002715802.3(GNAT2);XM_002716563.3(GRK7);XM_008260202.2(RHO);XM_008264735.2(GNAT2);XM_017342255.1(CNGB1);
ko04912	GnRH signaling pathway	22	0.189937	1.21468	NM_001082209.1(MMP2);NM_001101720.1(CACNA1S);NM_001136522.1(CACNA1C);XM_002717770.3(PLA2G4F);XM_008249309.2(PTK2B);XM_008259501.2(ITPR2);XM_008261833.2(ADCY1);XM_008269446.2(ADCY4);XM_008269447.2(ADCY4);XM_008269448.2(ADCY4);XM_017337951.1(PTK2B);XM_017341634.1(SRC);XM_017341635.1(SRC);XM_017341825.1(ADCY6);XM_017342084.1(ATF4);XM_017343319.1(ITPR2);XM_017344729.1(MAP3K1);XM_017345475.1(MAP3K4);X…
ko04110	Cell cycle	32	0.236465	1.13925	NM_001319575.1(MYC);XM_002710777.3(RBL1);XM_002713805.3(CDK6);XM_002714568.3(ORC3);XM_002714669.3(CDKN1A);XM_002715832.3(CDC14A);XM_002715933.3(GADD45A);XM_002718176.3(SMAD3);XM_002719635.3(TGFB3);XM_008255902.2(MYC);XM_008262305.1(CCNB1);XM_008263194.2(ORC3);XM_008265251.2(ORC1);XM_008265252.2(ORC1);XM_008265691.2(E2F2);XM_008266264.2(TFDP2);XM_008266265.2(TFDP2);XM_008266266.2(TFDP2);XM_0082662…
ko03008	Ribosome biogenesis in eukaryotes	18	0.239186	1.19665	XM_002710435.3(NHP2);XM_002710942.3(XRN2);XM_002716520.3(LSG1);XM_002719811.3(POP5);XM_008255257.2(TCOF1);XM_008255258.2(TCOF1);XM_008255259.2(TCOF1);XM_008255260.2(TCOF1);XM_008256330.2(XRN2);XM_008256331.2(XRN2);XM_008258450.2(IMP4);XM_008262366.2(LOC100357230);XM_008266690.2(LSG1);XM_008269778.2(MPHOSPH10);XM_008272122.2(LOC103351700);XM_017340823.1(NOL6);XM_017341775.1(XRN2);XM_017347574.1(LO…
ko04722	Neurotrophin signaling pathway	28	0.242086	1.14732	XM_002709054.3(TRAF6);XM_002712034.3(PIK3CG);XM_002714070.3(PIK3R1);XM_002718071.3(MAP2K5);XM_002718072.3(MAP2K5);XM_002718969.3(PIK3R5);XM_008258341.2(PIK3CG);XM_008262302.2(PIK3R1);XM_008263787.2(FASLG);XM_008264290.2(NTRK1);XM_008268847.2(MAP2K5);XM_008270735.2(PIK3R5);XM_008271321.2(NGFR);XM_017342084.1(ATF4);XM_017342431.1(SHC3);XM_017344729.1(MAP3K1);XM_017344761.1(PIK3R1);XM_017344762.1(PI…
ko04614	Renin-angiotensin system	6	0.25218	1.3961	NM_001082395.1(ACE);NM_001082638.1(AGTR2);XM_002717183.3(ENPEP);XM_008262286.1(NLN);XM_008263749.1(MAS1);XM_017347610.1(REN);
ko04924	Renin secretion	18	0.282375	1.16111	NM_001082070.1(KCNMA1);NM_001082395.1(ACE);NM_001082659.1(PTGER2);NM_001101720.1(CACNA1S);NM_001136522.1(CACNA1C);XM_002708827.3(PDE3B);XM_002712602.3(CREB1);XM_002712603.3(CREB1);XM_008259047.2(CREB1);XM_008259050.2(CREB1);XM_008259501.2(ITPR2);XM_008259572.2(PDE3A);XM_008261833.2(ADCY1);XM_017341825.1(ADCY6);XM_017343062.1(CREB1);XM_017343319.1(ITPR2);XM_017343352.1(PDE3A);XM_017347610.1(REN);
ko00565	Ether lipid metabolism	14	0.288017	1.18457	NM_001082179.1(PLA2G6);XM_002709327.3(ENPP6);XM_002712307.3(AGPS);XM_002716106.3(PAFAH2);XM_002717190.3(PLA2G12A);XM_002717770.3(PLA2G4F);XM_002719711.3(PLA2G3);XM_008256976.2(CHPT1);XM_008263011.2(PLA2G7);XM_017338422.1(ENPP6);XM_017342057.1(CHPT1);XM_017348100.1(PLA2G4F);XM_017348101.1(PLA2G4F);XM_017349614.1(GAL3ST1);
ko04962	Vasopressin-regulated water reabsorption	12	0.308742	1.18457	XM_002708029.3(AQP3);XM_002709901.3(DYNC2LI1);XM_002711936.3(CREB3L2);XM_002712602.3(CREB1);XM_002712603.3(CREB1);XM_008258046.2(CREB3L2);XM_008259047.2(CREB1);XM_008259050.2(CREB1);XM_008270286.2(CREB3L1);XM_017340827.1(AQP3);XM_017341825.1(ADCY6);XM_017343062.1(CREB1);
ko04612	Antigen processing and presentation	23	0.313028	1.11827	NM_001171491.1(RFX5);XM_002708256.2(LOC100344030);XM_002712602.3(CREB1);XM_002712603.3(CREB1);XM_002714283.3(LOC100354037);XM_002714285.3(LOC100354435);XM_008255002.2(HSPA4);XM_008257554.1(LOC100344030);XM_008257571.1(LOC100344030);XM_008257586.1(LOC100344030);XM_008257715.2(CIITA);XM_008257716.2(CIITA);XM_008257717.2(CIITA);XM_008259047.2(CREB1);XM_008259050.2(CREB1);XM_008262600.2(LOC100353783)…
ko04068	FoxO signaling pathway	31	0.314214	1.09765	XM_002712034.3(PIK3CG);XM_002714049.3(PLK2);XM_002714070.3(PIK3R1);XM_002714669.3(CDKN1A);XM_002715933.3(GADD45A);XM_002717097.3(CCNG2);XM_002718176.3(SMAD3);XM_002718969.3(PIK3R5);XM_002719635.3(TGFB3);XM_002720084.3(FOXO4);XM_008254914.2(ATG12);XM_008257045.2(LOC100341681);XM_008258341.2(PIK3CG);XM_008262302.2(PIK3R1);XM_008262305.1(CCNB1);XM_008263787.2(FASLG);XM_008270735.2(PIK3R5);XM_0173400…
ko04060	Cytokine-cytokine receptor interaction	54	0.315624	1.06935	NM_001082650.1(BMP2);NM_001099964.2(TNFSF13B);XM_002709238.3(CLCF1);XM_002709884.3(IL1R1);XM_002710305.3(PDGFRB);XM_002710603.3(TNFRSF11B);XM_002713770.3(INHBA);XM_002714473.3(TNFRSF21);XM_002715977.3(IL22RA1);XM_002717906.3(IL25);XM_002719635.3(TGFB3);XM_002720063.3(EDA);XM_008253215.2(IL1R1);XM_008253226.2(IL1R1);XM_008257073.2(CSF2RB);XM_008257074.2(CSF2RB);XM_008257075.2(CSF2RB);XM_008257333.…
ko00270	Cysteine and methionine metabolism	13	0.325527	1.16023	XM_002710806.3(DNMT3B);XM_002718630.3(GOT1);XM_008256121.2(DNMT3B);XM_008256122.2(DNMT3B);XM_017340920.1(DNMT3A);XM_017341691.1(DNMT3B);XM_017341692.1(DNMT3B);XM_017341693.1(DNMT3B);XM_017341694.1(DNMT3B);XM_017341695.1(DNMT3B);XM_017341696.1(DNMT3B);XM_017341697.1(DNMT3B);XM_017346069.1(GCLM);
ko04341	Hedgehog signaling pathway - fly	16	0.351005	1.12088	NM_001082650.1(BMP2);XM_002712059.3(SMO);XM_002718121.3(CSNK1G1);XM_002718123.3(CSNK1G1);XM_008257045.2(LOC100341681);XM_008268901.2(CSNK1G1);XM_017341769.1(LOC108175367);XM_017342096.1(LOC100341681);XM_017342097.1(LOC100341681);XM_017342098.1(LOC100341681);XM_017342099.1(LOC100341681);XM_017342100.1(LOC100341681);XM_017342101.1(LOC100341681);XM_017347965.1(CSNK1G1);XM_017347967.1(CSNK1G1);XM_017…
ko00750	Vitamin B6 metabolism	2	0.353874	1.62878	NM_001278863.1(AOX4);XM_017342642.1(AOX2);
ko00670	One carbon pool by folate	4	0.36923	1.30302	XM_002713438.3(TYMS);XM_008271884.2(MTHFD1);XM_017343699.1(ALDH1L1);XM_017343700.1(ALDH1L1);
ko03013	RNA transport	41	0.398395	1.04753	XM_002708632.3(UBE2I);XM_002709909.3(GEMIN6);XM_002710179.3(GEMIN5);XM_002711008.3(EIF4B);XM_002713404.3(RPP14);XM_002716883.2(LOC100349090);XM_002718840.3(NUP88);XM_002718909.3(ELAC2);XM_002719811.3(POP5);XM_008254501.2(GEMIN6);XM_008254502.2(GEMIN6);XM_008254504.2(GEMIN6);XM_008254505.2(GEMIN6);XM_008255311.2(GEMIN5);XM_008255326.2(CYFIP2);XM_008255448.2(EIF4E1B);XM_008255539.2(TGS1);XM_0082557…
ko03450	Non-homologous end-joining	5	0.401316	1.2065	XM_002713951.3(XRCC4);XM_008261904.2(XRCC4);XM_008261905.2(XRCC4);XM_017344563.1(XRCC4);XM_017344564.1(XRCC4);
ko04340	Hedgehog signaling pathway	19	0.401807	1.07641	XM_002712059.3(SMO);XM_002713771.3(GLI3);XM_002715678.3(PTCH2);XM_002718121.3(CSNK1G1);XM_002718123.3(CSNK1G1);XM_008257045.2(LOC100341681);XM_008258707.2(LRP2);XM_008268901.2(CSNK1G1);XM_017342096.1(LOC100341681);XM_017342097.1(LOC100341681);XM_017342098.1(LOC100341681);XM_017342099.1(LOC100341681);XM_017342100.1(LOC100341681);XM_017342101.1(LOC100341681);XM_017344449.1(GLI3);XM_017344450.1(GLI3…
ko00532	Glycosaminoglycan biosynthesis - chondroitin sulfate / dermatan sulfate	4	0.406505	1.24097	XM_002715054.3(CHPF2);XM_008269989.2(CHST3);XM_017342489.1(XYLT1);XM_017343152.1(CHPF);
ko00680	Methane metabolism	4	0.406505	1.24097	XM_002710791.3(ACSS2);XM_002710792.3(ACSS2);XM_002713845.3(PGAM2);XM_002715676.3(PHGDH);
ko04350	TGF-beta signaling pathway	18	0.407309	1.07589	NM_001082650.1(BMP2);NM_001319575.1(MYC);XM_002710777.3(RBL1);XM_002713597.3(TGIF1);XM_002713770.3(INHBA);XM_002718176.3(SMAD3);XM_002719635.3(TGFB3);XM_008254824.2(GDF7);XM_008255902.2(MYC);XM_008261114.2(TGIF1);XM_008266589.1(CHRD);XM_017340986.1(MYC);XM_017341636.1(RBL1);XM_017341769.1(LOC108175367);XM_017346513.1(LOC100345696);XM_017346951.1(CHRD);XM_017346952.1(CHRD);XM_017348683.1(BMPR1A);
ko04141	Protein processing in endoplasmic reticulum	36	0.409286	1.04707	NM_001082407.1(CRYAB);XM_002708127.3(RAD23B);XM_002710215.3(SEC24A);XM_002710427.3(LMAN2);XM_002710463.3(TRAM1);XM_002710786.3(EDEM2);XM_002711443.3(CKAP4);XM_002712324.3(DNAJC10);XM_002713159.3(RPN1);XM_002714283.3(LOC100354037);XM_002714285.3(LOC100354435);XM_002715724.3(MAN1A2);XM_002718841.3(DERL2);XM_008255932.2(LOC100357982);XM_008256995.2(HSP90B1);XM_008258896.2(UGGT1);XM_008262600.2(LOC10…
ko04914	Progesterone-mediated oocyte maturation	20	0.411769	1.06805	NM_001082267.1(PGR);XM_002708827.3(PDE3B);XM_002712034.3(PIK3CG);XM_002714070.3(PIK3R1);XM_002718969.3(PIK3R5);XM_008258341.2(PIK3CG);XM_008261833.2(ADCY1);XM_008262302.2(PIK3R1);XM_008262305.1(CCNB1);XM_008269446.2(ADCY4);XM_008269447.2(ADCY4);XM_008269448.2(ADCY4);XM_008270735.2(PIK3R5);XM_017340924.1(LOC108176395);XM_017341825.1(ADCY6);XM_017344761.1(PIK3R1);XM_017344762.1(PIK3R1);XM_017348224…
ko00960	Tropane, piperidine and pyridine alkaloid biosynthesis	2	0.412607	1.4478	XM_002718630.3(GOT1);XM_002719171.3(LOC100346229);
ko04120	Ubiquitin mediated proteolysis	40	0.445529	1.03006	XM_002708632.3(UBE2I);XM_002709054.3(TRAF6);XM_002710639.3(UBE2W);XM_002713613.2(NEDD4L);XM_002718170.3(HERC1);XM_008254565.2(BIRC6);XM_008261399.2(NEDD4L);XM_008261400.2(NEDD4L);XM_008261402.2(NEDD4L);XM_008261403.2(NEDD4L);XM_008261404.1(NEDD4L);XM_008261405.2(NEDD4L);XM_008261410.1(NEDD4L);XM_008261411.1(NEDD4L);XM_008265943.2(UBE4B);XM_008267330.2(FBXW7);XM_008268913.2(HERC1);XM_008268914.2(H…
ko00410	beta-Alanine metabolism	9	0.450867	1.08585	XM_002711711.3(MLYCD);XM_002719171.3(LOC100346229);XM_008261469.2(CNDP1);XM_008261470.2(CNDP1);XM_008266095.2(GADL1);XM_008266096.2(GADL1);XM_008266097.2(GADL1);XM_017344234.1(CNDP1);XM_017346763.1(GADL1);
ko04970	Salivary secretion	16	0.453448	1.05295	NM_001082033.1(DMBT1);NM_001082070.1(KCNMA1);NM_001082706.1(CST3);XM_002715242.3(ATP1A4);XM_002717580.3(ATP2B4);XM_008256431.2(AQP5);XM_008259501.2(ITPR2);XM_008261833.2(ADCY1);XM_008264239.2(ATP1A4);XM_008269446.2(ADCY4);XM_008269447.2(ADCY4);XM_008269448.2(ADCY4);XM_017341825.1(ADCY6);XM_017343319.1(ITPR2);XM_017347847.1(LOC103351001);XM_017348224.1(ADCY4);
ko04922	Glucagon signaling pathway	20	0.457635	1.04242	XM_002708396.3(SIK2);XM_002708827.3(PDE3B);XM_002711936.3(CREB3L2);XM_002712602.3(CREB1);XM_002712603.3(CREB1);XM_002713275.3(PDHB);XM_002713845.3(PGAM2);XM_002719598.3(PPP4R3A);XM_002719941.3(PDHA1);XM_008258046.2(CREB3L2);XM_008259047.2(CREB1);XM_008259050.2(CREB1);XM_008259501.2(ITPR2);XM_008261575.2(SIK2);XM_008270286.2(CREB3L1);XM_017342084.1(ATF4);XM_017343062.1(CREB1);XM_017343319.1(ITPR2)…
ko04130	SNARE interactions in vesicular transport	8	0.460338	1.08585	XM_002713801.3(BET1);XM_002718900.3(GOSR1);XM_008263600.2(STX11);XM_008265977.2(VAMP3);XM_008270945.2(GOSR1);XM_008270947.2(GOSR1);XM_008270949.2(GOSR1);XM_017340921.1(STX18);
ko00250	Alanine, aspartate and glutamate metabolism	5	0.465759	1.1233	XM_002718630.3(GOT1);XM_008267041.2(NIT2);XM_008269891.2(GLUD1);XM_017340865.1(CAD);XM_017347155.1(NIT2);
ko00514	Other types of O-glycan biosynthesis	7	0.470931	1.08585	XM_002713300.3(EOGT);XM_002714531.3(B3GAT2);XM_008256146.2(POFUT1);XM_008259396.2(GXYLT1);XM_008262515.2(FUT4);XM_017343941.1(EOGT);XM_017343942.1(EOGT);
ko04270	Vascular smooth muscle contraction	32	0.476595	1.02198	NM_001082070.1(KCNMA1);NM_001082175.2(ADORA2B);NM_001082179.1(PLA2G6);NM_001101720.1(CACNA1S);NM_001136522.1(CACNA1C);XM_002708810.3(ADM);XM_002717190.3(PLA2G12A);XM_002717441.1(AVPR1B);XM_002717770.3(PLA2G4F);XM_002719711.3(PLA2G3);XM_008256640.2(LOC103348296);XM_008259501.2(ITPR2);XM_008260587.2(ARHGEF12);XM_008260592.2(ARHGEF12);XM_008260602.2(ARHGEF12);XM_008260609.2(ARHGEF12);XM_008260615.2(…
ko00592	alpha-Linolenic acid metabolism	6	0.483019	1.08585	NM_001082179.1(PLA2G6);XM_002717190.3(PLA2G12A);XM_002717770.3(PLA2G4F);XM_002719711.3(PLA2G3);XM_017348100.1(PLA2G4F);XM_017348101.1(PLA2G4F);
ko01040	Biosynthesis of unsaturated fatty acids	5	0.497205	1.08585	XM_002717122.3(ELOVL6);XM_002717945.3(HACD3);XM_008267482.2(ELOVL6);XM_008267484.2(ELOVL6);XM_008272073.2(LOC103351687);
ko00340	Histidine metabolism	4	0.514544	1.08585	XM_002711211.3(HAL);XM_008261469.2(CNDP1);XM_008261470.2(CNDP1);XM_017344234.1(CNDP1);
ko04660	T cell receptor signaling pathway	27	0.521	1.00519	XM_002711469.3(PAK4);XM_002712034.3(PIK3CG);XM_002714070.3(PIK3R1);XM_002718969.3(PIK3R5);XM_002719187.2(MAP3K14);XM_008257149.2(PAK4);XM_008257150.2(PAK4);XM_008257151.2(PAK4);XM_008257152.2(PAK4);XM_008257153.2(PAK4);XM_008258341.2(PIK3CG);XM_008262302.2(PIK3R1);XM_008268693.2(PTPRC);XM_008268694.2(PTPRC);XM_008268695.2(PTPRC);XM_008268696.2(PTPRC);XM_008268697.2(PTPRC);XM_008268698.2(PTPRC);XM…
ko00440	Phosphonate and phosphinate metabolism	2	0.521158	1.18457	XM_008256976.2(CHPT1);XM_017342057.1(CHPT1);
ko01212	Fatty acid metabolism	12	0.525815	1.01534	XM_002712562.3(ACADL);XM_002714299.3(PPT2);XM_002717122.3(ELOVL6);XM_002717172.3(HADH);XM_002717945.3(HACD3);XM_002719813.3(ACADS);XM_008262617.2(PPT2);XM_008262618.2(PPT2);XM_008262619.2(PPT2);XM_008267482.2(ELOVL6);XM_008267484.2(ELOVL6);XM_017343159.1(ACSL3);
ko04964	Proximal tubule bicarbonate reclamation	5	0.527921	1.05082	NM_001082372.1(CA4);XM_002713210.3(SLC38A3);XM_002715242.3(ATP1A4);XM_008264239.2(ATP1A4);XM_008269891.2(GLUD1);
ko00720	Carbon fixation pathways in prokaryotes	3	0.537143	1.08585	XM_002710791.3(ACSS2);XM_002710792.3(ACSS2);XM_017346968.1(PC);
ko04626	Plant-pathogen interaction	3	0.537143	1.08585	XM_002712973.3(SUGT1);XM_008256995.2(HSP90B1);XM_008260023.2(SUGT1);
ko04961	Endocrine and other factor-regulated calcium reabsorption	12	0.545015	1.00232	XM_002714947.3(ESR1);XM_002715242.3(ATP1A4);XM_008263694.2(ESR1);XM_008263695.2(ESR1);XM_008263696.2(ESR1);XM_008263697.2(ESR1);XM_008263698.2(ESR1);XM_008263699.2(ESR1);XM_008263703.2(ESR1);XM_008263705.2(ESR1);XM_008264239.2(ATP1A4);XM_017341825.1(ADCY6);
ko04152	AMPK signaling pathway	27	0.546663	0.993831	XM_002711711.3(MLYCD);XM_002711936.3(CREB3L2);XM_002712034.3(PIK3CG);XM_002712602.3(CREB1);XM_002712603.3(CREB1);XM_002712774.3(ADIPOR2);XM_002714070.3(PIK3R1);XM_002718969.3(PIK3R5);XM_008258046.2(CREB3L2);XM_008258341.2(PIK3CG);XM_008259047.2(CREB1);XM_008259050.2(CREB1);XM_008262302.2(PIK3R1);XM_008270286.2(CREB3L1);XM_008270735.2(PIK3R5);XM_017343062.1(CREB1);XM_017343434.1(ADIPOR2);XM_017343…
ko03430	Mismatch repair	4	0.548535	1.04242	XM_002716452.3(RFC4);XM_008261877.2(MSH3);XM_008270927.2(RPA1);XM_008275107.2(RFC1);
ko04724	Glutamatergic synapse	26	0.554184	0.990602	NM_001136522.1(CACNA1C);XM_002713210.3(SLC38A3);XM_002713593.3(DLGAP1);XM_002713973.3(SLC1A3);XM_002714597.3(GRM4);XM_002717770.3(PLA2G4F);XM_002718817.3(DLG4);XM_008257808.2(GRIN2A);XM_008259501.2(ITPR2);XM_008261105.1(DLGAP1);XM_008261833.2(ADCY1);XM_008269446.2(ADCY4);XM_008269447.2(ADCY4);XM_008269448.2(ADCY4);XM_008269754.2(SLC1A2);XM_008270811.2(DLG4);XM_008270814.2(DLG4);XM_017341825.1(ADC…
ko00400	Phenylalanine, tyrosine and tryptophan biosynthesis	1	0.565407	1.30302	XM_002718630.3(GOT1);
ko00471	D-Glutamine and D-glutamate metabolism	1	0.565407	1.30302	XM_008269891.2(GLUD1);
ko00730	Thiamine metabolism	1	0.565407	1.30302	XM_002717909.3(THTPA);
ko04972	Pancreatic secretion	21	0.568237	0.984297	NM_001082070.1(KCNMA1);XM_002715242.3(ATP1A4);XM_002717190.3(PLA2G12A);XM_002717580.3(ATP2B4);XM_002718760.3(LOC100339265);XM_002719711.3(PLA2G3);XM_008259501.2(ITPR2);XM_008261833.2(ADCY1);XM_008264239.2(ATP1A4);XM_008269446.2(ADCY4);XM_008269447.2(ADCY4);XM_008269448.2(ADCY4);XM_008270572.2(LOC100339265);XM_008270872.2(ATP2A3);XM_017341825.1(ADCY6);XM_017343319.1(ITPR2);XM_017346484.1(LOC100348…
ko00910	Nitrogen metabolism	3	0.575644	1.0287	NM_001082372.1(CA4);XM_008269532.2(CA9);XM_008269891.2(GLUD1);
ko04726	Serotonergic synapse	25	0.613234	0.963774	NM_001101720.1(CACNA1S);NM_001136522.1(CACNA1C);NM_001171153.1(HTR1D);XM_002708384.3(HTR3B);XM_002708453.3(KCNJ5);XM_002714562.3(HTR1E);XM_002717770.3(PLA2G4F);XM_008255225.2(HTR4);XM_008259501.2(ITPR2);XM_008261833.2(ADCY1);XM_008265805.2(HTR6);XM_008270954.2(SLC6A4);XM_008270955.2(SLC6A4);XM_008270956.2(SLC6A4);XM_008270959.2(SLC6A4);XM_017343255.1(RAPGEF3);XM_017343319.1(ITPR2);XM_017345520.1(…
ko01200	Carbon metabolism	19	0.615708	0.95959	NM_001082253.1(GAPDH);XM_002710791.3(ACSS2);XM_002710792.3(ACSS2);XM_002713275.3(PDHB);XM_002713845.3(PGAM2);XM_002713849.3(OGDH);XM_002713850.3(OGDH);XM_002714552.3(ME1);XM_002715676.3(PHGDH);XM_002718342.3(OGDHL);XM_002718630.3(GOT1);XM_002719813.3(ACADS);XM_002719941.3(PDHA1);XM_008261824.2(OGDH);XM_008261825.2(OGDH);XM_008264185.2(SDHC);XM_008265963.2(H6PD);XM_008269891.2(GLUD1);XM_017346968.…
ko04020	Calcium signaling pathway	32	0.616504	0.965202	NM_001082175.2(ADORA2B);NM_001101718.1(RYR1);NM_001101720.1(CACNA1S);NM_001136522.1(CACNA1C);XM_002709156.3(P2RX3);XM_002710305.3(PDGFRB);XM_002711067.3(ERBB3);XM_002717441.1(AVPR1B);XM_002717580.3(ATP2B4);XM_002719745.3(P2RX7);XM_002720219.3(LOC100356326);XM_002720262.3(SLC25A5);XM_008249309.2(PTK2B);XM_008255225.2(HTR4);XM_008257808.2(GRIN2A);XM_008259501.2(ITPR2);XM_008265805.2(HTR6);XM_008268…
ko00601	Glycosphingolipid biosynthesis - lacto and neolacto series	6	0.617127	0.953431	XM_008258398.2(ST3GAL4);XM_008258401.2(ST3GAL4);XM_008258701.2(B3GALT1);XM_008262515.2(FUT4);XM_017341301.1(ST3GAL4);XM_017341587.1(ST3GAL4);
ko04971	Gastric acid secretion	13	0.622595	0.951646	XM_002715242.3(ATP1A4);XM_008259307.2(KCNJ1);XM_008259309.2(KCNJ1);XM_008259501.2(ITPR2);XM_008261833.2(ADCY1);XM_008263942.2(KCNJ10);XM_008264239.2(ATP1A4);XM_008269446.2(ADCY4);XM_008269447.2(ADCY4);XM_008269448.2(ADCY4);XM_017341825.1(ADCY6);XM_017343319.1(ITPR2);XM_017348224.1(ADCY4);
ko04913	Ovarian steroidogenesis	10	0.629739	0.944219	XM_002717770.3(PLA2G4F);XM_002719167.3(HSD17B1);XM_008261833.2(ADCY1);XM_008269446.2(ADCY4);XM_008269447.2(ADCY4);XM_008269448.2(ADCY4);XM_017341825.1(ADCY6);XM_017348100.1(PLA2G4F);XM_017348101.1(PLA2G4F);XM_017348224.1(ADCY4);
ko00281	Geraniol degradation	1	0.632146	1.08585	XM_002717172.3(HADH);
ko00770	Pantothenate and CoA biosynthesis	6	0.641493	0.93073	XM_008263532.2(LOC100345689);XM_008266095.2(GADL1);XM_008266096.2(GADL1);XM_008266097.2(GADL1);XM_017345379.1(LOC100345689);XM_017346763.1(GADL1);
ko03420	Nucleotide excision repair	6	0.641493	0.93073	XM_002708127.3(RAD23B);XM_002711758.3(ERCC4);XM_002716452.3(RFC4);XM_008260364.2(XPC);XM_008270927.2(RPA1);XM_008275107.2(RFC1);
ko04668	TNF signaling pathway	24	0.646798	0.947653	XM_002711936.3(CREB3L2);XM_002712034.3(PIK3CG);XM_002712602.3(CREB1);XM_002712603.3(CREB1);XM_002714070.3(PIK3R1);XM_002718969.3(PIK3R5);XM_002719187.2(MAP3K14);XM_008258046.2(CREB3L2);XM_008258341.2(PIK3CG);XM_008258955.2(CFLAR);XM_008258956.2(CFLAR);XM_008259047.2(CREB1);XM_008259050.2(CREB1);XM_008262302.2(PIK3R1);XM_008270286.2(CREB3L1);XM_008270735.2(PIK3R5);XM_008271593.2(MAP3K14);XM_017342…
ko04728	Dopaminergic synapse	25	0.649937	0.946964	NM_001136522.1(CACNA1C);XM_002708453.3(KCNJ5);XM_002711936.3(CREB3L2);XM_002712602.3(CREB1);XM_002712603.3(CREB1);XM_002717167.3(CLOCK);XM_002718769.3(CALY);XM_008257808.2(GRIN2A);XM_008258046.2(CREB3L2);XM_008259047.2(CREB1);XM_008259050.2(CREB1);XM_008259501.2(ITPR2);XM_008261833.2(ADCY1);XM_008267850.2(CLOCK);XM_008267851.2(CLOCK);XM_008267852.2(CLOCK);XM_008267853.2(CLOCK);XM_008268007.2(KIF5…
ko00511	Other glycan degradation	2	0.656892	0.93073	XM_002709483.3(AGA);XM_008268999.2(GBA2);
ko00950	Isoquinoline alkaloid biosynthesis	2	0.656892	0.93073	XM_002718630.3(GOT1);XM_002719171.3(LOC100346229);
ko00620	Pyruvate metabolism	8	0.664698	0.914402	XM_002710791.3(ACSS2);XM_002710792.3(ACSS2);XM_002713275.3(PDHB);XM_002713909.3(ACOT12);XM_002714552.3(ME1);XM_002719941.3(PDHA1);XM_017344552.1(ACOT12);XM_017346968.1(PC);
ko04973	Carbohydrate digestion and absorption	11	0.668206	0.918798	NM_001101689.1(LPH);XM_002712034.3(PIK3CG);XM_002714070.3(PIK3R1);XM_002715242.3(ATP1A4);XM_002718969.3(PIK3R5);XM_008258341.2(PIK3CG);XM_008262302.2(PIK3R1);XM_008264239.2(ATP1A4);XM_008270735.2(PIK3R5);XM_017344761.1(PIK3R1);XM_017344762.1(PIK3R1);
ko04066	HIF-1 signaling pathway	17	0.679517	0.922974	NM_001082253.1(GAPDH);XM_002712034.3(PIK3CG);XM_002713275.3(PDHB);XM_002714070.3(PIK3R1);XM_002714669.3(CDKN1A);XM_002717333.3(EGLN1);XM_002718969.3(PIK3R5);XM_002719941.3(PDHA1);XM_008255448.2(EIF4E1B);XM_008256189.2(ANGPT4);XM_008258341.2(PIK3CG);XM_008262302.2(PIK3R1);XM_008270735.2(PIK3R5);XM_017342935.1(PDK1);XM_017344761.1(PIK3R1);XM_017344762.1(PIK3R1);XM_017345155.1(VEGFA);
ko04140	Regulation of autophagy	10	0.684411	0.904877	XM_002709079.3(ATG13);XM_002709080.3(ATG13);XM_008254914.2(ATG12);XM_008270363.2(ATG13);XM_008270368.2(ATG13);XM_008270373.2(ATG13);XM_008270382.2(ATG13);XM_008270389.2(ATG13);XM_008270400.2(ATG13);XM_017346317.1(ATG13);
ko00513	Various types of N-glycan biosynthesis	7	0.685312	0.894231	NM_001082745.1(MGAT1);XM_002712782.3(B4GALNT3);XM_002713159.3(RPN1);XM_002715724.3(MAN1A2);XM_008253566.2(MGAT4A);XM_008259851.2(B4GALNT3);XM_008259853.2(B4GALNT3);
ko04662	B cell receptor signaling pathway	12	0.686014	0.909085	XM_002712034.3(PIK3CG);XM_002714070.3(PIK3R1);XM_002718969.3(PIK3R5);XM_002720367.3(BTK);XM_008257975.2(SYK);XM_008257989.2(SYK);XM_008258341.2(PIK3CG);XM_008262302.2(PIK3R1);XM_008270735.2(PIK3R5);XM_017344761.1(PIK3R1);XM_017344762.1(PIK3R1);XM_017349797.1(INPPL1);
ko04727	GABAergic synapse	16	0.691439	0.914402	NM_001101720.1(CACNA1S);NM_001136522.1(CACNA1C);XM_002713210.3(SLC38A3);XM_008255521.2(GABBR2);XM_008255988.2(SLC32A1);XM_008261833.2(ADCY1);XM_008269446.2(ADCY4);XM_008269447.2(ADCY4);XM_008269448.2(ADCY4);XM_017337536.1(GABRA2);XM_017341634.1(SRC);XM_017341635.1(SRC);XM_017341825.1(ADCY6);XM_017343748.1(SLC6A1);XM_017348224.1(ADCY4);XM_017349343.1(GPHN);
ko04623	Cytosolic DNA-sensing pathway	13	0.702248	0.901026	XM_002710888.3(MAVS);XM_002718399.3(POLR3A);XM_008256262.2(MAVS);XM_008256263.2(MAVS);XM_008256264.2(MAVS);XM_008257864.2(POLR3E);XM_008257865.2(POLR3E);XM_008257867.2(POLR3E);XM_008269916.2(POLR3A);XM_017341756.1(MAVS);XM_017342516.1(POLR3E);XM_017342517.1(POLR3E);XM_017342518.1(POLR3E);
ko00330	Arginine and proline metabolism	8	0.703277	0.883405	XM_002718630.3(GOT1);XM_008261469.2(CNDP1);XM_008261470.2(CNDP1);XM_008268820.2(CKMT1B);XM_008268821.2(CKMT1B);XM_017344234.1(CNDP1);XM_017347911.1(CKMT1B);XM_017347912.1(CKMT1B);
ko00534	Glycosaminoglycan biosynthesis - heparan sulfate / heparin	6	0.708745	0.868682	XM_002711823.3(HS3ST2);XM_008270099.2(EXT2);XM_008270104.2(EXT2);XM_008273224.2(HS6ST2);XM_017337838.1(EXTL3);XM_017342489.1(XYLT1);
ko00360	Phenylalanine metabolism	2	0.729023	0.814389	XM_002718630.3(GOT1);XM_002719171.3(LOC100346229);
ko04080	Neuroactive ligand-receptor interaction	53	0.732754	0.933246	NM_001082175.2(ADORA2B);NM_001082638.1(AGTR2);NM_001082659.1(PTGER2);NM_001171153.1(HTR1D);XM_002709156.3(P2RX3);XM_002713040.2(TRH);XM_002713736.3(CRHR2);XM_002714562.3(HTR1E);XM_002714597.3(GRM4);XM_002714737.1(TAAR9);XM_002714822.1(TAAR6);XM_002715014.3(VIPR2);XM_002716071.3(OPRD1);XM_002716658.3(GPR156);XM_002717441.1(AVPR1B);XM_002719745.3(P2RX7);XM_008253857.2(ADRA2B);XM_008254832.2(NR3C1);…
ko00531	Glycosaminoglycan degradation	2	0.759997	0.766484	XM_002718623.3(HPSE2);XM_017348479.1(HPSE2);
ko00533	Glycosaminoglycan biosynthesis - keratan sulfate	3	0.761451	0.781813	XM_002709072.3(CHST1);XM_002716579.2(CHST2);XM_017342358.1(ST3GAL2);
ko00900	Terpenoid backbone biosynthesis	3	0.761451	0.781813	XM_002715454.3(PMVK);XM_008273677.2(RCE1);XM_017345849.1(PMVK);
ko03030	DNA replication	3	0.761451	0.781813	XM_002716452.3(RFC4);XM_008270927.2(RPA1);XM_008275107.2(RFC1);
ko00380	Tryptophan metabolism	8	0.771388	0.827316	NM_001278863.1(AOX4);XM_002713849.3(OGDH);XM_002713850.3(OGDH);XM_002717172.3(HADH);XM_002718342.3(OGDHL);XM_008261824.2(OGDH);XM_008261825.2(OGDH);XM_017342642.1(AOX2);
ko04142	Lysosome	22	0.776662	0.87934	XM_002708256.2(LOC100344030);XM_002708644.3(CTSC);XM_002709483.3(AGA);XM_002711634.3(PLA2G15);XM_002714299.3(PPT2);XM_002717104.3(SCARB2);XM_008257504.2(PLA2G15);XM_008257505.2(PLA2G15);XM_008257506.2(PLA2G15);XM_008257554.1(LOC100344030);XM_008257571.1(LOC100344030);XM_008257586.1(LOC100344030);XM_008262617.2(PPT2);XM_008262618.2(PPT2);XM_008262619.2(PPT2);XM_008269938.2(AP3M1);XM_008270775.2(CD…
ko00930	Caprolactam degradation	1	0.811215	0.651511	XM_002717172.3(HADH);
ko00563	Glycosylphosphatidylinositol(GPI)-anchor biosynthesis	6	0.81586	0.766484	XM_008262501.2(GPLD1);XM_008262504.2(GPLD1);XM_008262505.2(GPLD1);XM_008262506.2(GPLD1);XM_017344961.1(GPLD1);XM_017349394.1(PIGH);
ko04650	Natural killer cell mediated cytotoxicity	19	0.815935	0.847857	XM_002712034.3(PIK3CG);XM_002714070.3(PIK3R1);XM_002718969.3(PIK3R5);XM_008249309.2(PTK2B);XM_008257975.2(SYK);XM_008257989.2(SYK);XM_008258341.2(PIK3CG);XM_008262302.2(PIK3R1);XM_008263740.2(LOC100357076);XM_008263741.2(LOC100357076);XM_008263743.2(LOC100357076);XM_008263787.2(FASLG);XM_008270735.2(PIK3R5);XM_017337951.1(PTK2B);XM_017342431.1(SHC3);XM_017342568.1(LAT);XM_017342569.1(LAT);XM_0173…
ko00350	Tyrosine metabolism	4	0.824773	0.723901	NM_001278863.1(AOX4);XM_002718630.3(GOT1);XM_002719171.3(LOC100346229);XM_017342642.1(AOX2);
ko00220	Arginine biosynthesis	2	0.835126	0.651511	XM_002718630.3(GOT1);XM_008269891.2(GLUD1);
ko02010	ABC transporters	8	0.839605	0.766484	XM_002714691.3(ABCC10);XM_008259198.2(ABCB6);XM_008263899.2(ABCB8);XM_017342490.1(ABCC6);XM_017342491.1(ABCC1);XM_017345144.1(ABCC10);XM_017345145.1(ABCC10);XM_017345146.1(ABCC10);
ko00650	Butanoate metabolism	4	0.840992	0.704336	XM_002715195.3(LOC100341106);XM_002717172.3(HADH);XM_002719813.3(ACADS);XM_017342466.1(ACSM1);
ko03410	Base excision repair	4	0.840992	0.704336	XM_008256556.2(SMUG1);XM_008256559.2(SMUG1);XM_008259954.2(PARP4);XM_017343480.1(PARP4);
ko04062	Chemokine signaling pathway	32	0.846259	0.861502	XM_002712034.3(PIK3CG);XM_002714070.3(PIK3R1);XM_002716117.3(FGR);XM_002716563.3(GRK7);XM_002718969.3(PIK3R5);XM_008249309.2(PTK2B);XM_008257333.2(CCL22);XM_008258341.2(PIK3CG);XM_008260200.1(CX3CR1);XM_008260511.2(CCR9);XM_008260513.2(CXCR6);XM_008261833.2(ADCY1);XM_008262302.2(PIK3R1);XM_008265877.2(FGR);XM_008266105.2(CCR4);XM_008269446.2(ADCY4);XM_008269447.2(ADCY4);XM_008269448.2(ADCY4);XM_0…
ko00562	Inositol phosphate metabolism	15	0.850068	0.807658	XM_002712034.3(PIK3CG);XM_002717574.3(PIK3C2B);XM_008258341.2(PIK3CG);XM_008263731.2(SYNJ2);XM_008268340.2(ITPKB);XM_008271389.2(PIP4K2B);XM_008272145.2(INPP5J);XM_008274709.2(PI4K2B);XM_017346859.1(PLCH1);XM_017346860.1(PLCH1);XM_017346861.1(PLCH1);XM_017346862.1(PLCH1);XM_017348430.1(PLCE1);XM_017348431.1(PLCE1);XM_017349797.1(INPPL1);
ko04713	Circadian entrainment	17	0.853576	0.814389	NM_001101718.1(RYR1);NM_001136522.1(CACNA1C);XM_002708453.3(KCNJ5);XM_002712602.3(CREB1);XM_002712603.3(CREB1);XM_008257808.2(GRIN2A);XM_008259047.2(CREB1);XM_008259050.2(CREB1);XM_008261833.2(ADCY1);XM_008269446.2(ADCY4);XM_008269447.2(ADCY4);XM_008269448.2(ADCY4);XM_008271296.2(CACNA1G);XM_017341825.1(ADCY6);XM_017343062.1(CREB1);XM_017348224.1(ADCY4);XM_017348920.1(PER1);
ko03460	Fanconi anemia pathway	9	0.855383	0.761507	NM_001204933.1(APITD1);XM_002709202.3(FANCF);XM_002711758.3(ERCC4);XM_002714920.3(REV3L);XM_008257648.2(FANCC);XM_008263376.2(REV3L);XM_008270927.2(RPA1);XM_017342193.1(FANCC);XM_017342196.1(FANCC);
ko00591	Linoleic acid metabolism	7	0.858808	0.735577	NM_001082179.1(PLA2G6);XM_002717190.3(PLA2G12A);XM_002717770.3(PLA2G4F);XM_002719711.3(PLA2G3);XM_017348100.1(PLA2G4F);XM_017348101.1(PLA2G4F);XM_017348481.1(LOC103351405);
ko04070	Phosphatidylinositol signaling system	23	0.865494	0.827887	NM_001082377.1(IP6K2);XM_002712034.3(PIK3CG);XM_002714070.3(PIK3R1);XM_002717574.3(PIK3C2B);XM_002718034.3(TMEM55B);XM_002718035.3(TMEM55B);XM_002718969.3(PIK3R5);XM_008258341.2(PIK3CG);XM_008259501.2(ITPR2);XM_008262302.2(PIK3R1);XM_008263731.2(SYNJ2);XM_008268340.2(ITPKB);XM_008270735.2(PIK3R5);XM_008271389.2(PIP4K2B);XM_008272145.2(INPP5J);XM_008274709.2(PI4K2B);XM_017343319.1(ITPR2);XM_017344…
ko04310	Wnt signaling pathway	28	0.872796	0.836803	NM_001319575.1(MYC);XM_002711085.3(WNT1);XM_002712775.3(WNT5B);XM_002717171.3(LEF1);XM_002717198.3(DKK2);XM_002718609.3(SFRP5);XM_002719185.3(FZD2);XM_008255902.2(MYC);XM_008257045.2(LOC100341681);XM_008259814.2(WNT5B);XM_008264219.2(VANGL2);XM_008265713.2(WNT4);XM_008266621.2(DVL3);XM_008267504.2(LEF1);XM_008267505.2(LEF1);XM_008267506.2(LEF1);XM_008267507.2(LEF1);XM_008267508.2(LEF1);XM_0082708…
ko04978	Mineral absorption	5	0.879559	0.678657	NM_001082751.1(CLCN2);XM_002715242.3(ATP1A4);XM_008264239.2(ATP1A4);XM_008268506.2(SLC26A9);XM_017343805.1(SLC26A6);
ko04622	RIG-I-like receptor signaling pathway	11	0.881533	0.754381	XM_002709054.3(TRAF6);XM_002710888.3(MAVS);XM_008254914.2(ATG12);XM_008256262.2(MAVS);XM_008256263.2(MAVS);XM_008256264.2(MAVS);XM_008271258.2(TRIM25);XM_008271374.2(TBKBP1);XM_017341756.1(MAVS);XM_017344729.1(MAP3K1);XM_017349123.1(TRIM25);
ko04115	p53 signaling pathway	12	0.884972	0.759042	XM_002712181.3(RPRM);XM_002712380.3(STEAP3);XM_002713805.3(CDK6);XM_002714669.3(CDKN1A);XM_002715933.3(GADD45A);XM_002717097.3(CCNG2);XM_008258478.2(STEAP3);XM_008258479.2(STEAP3);XM_008262305.1(CCNB1);XM_017342792.1(STEAP3);XM_017346192.1(GADD45A);XM_017346193.1(GADD45A);
ko00603	Glycosphingolipid biosynthesis - globo series	1	0.885554	0.501162	XM_017342358.1(ST3GAL2);
ko00600	Sphingolipid metabolism	7	0.8895	0.701627	XM_002711636.3(SMPD3);XM_002713488.3(B4GALT6);XM_008257514.2(SMPD3);XM_008257515.2(SMPD3);XM_008257517.2(SMPD3);XM_008268999.2(GBA2);XM_017349614.1(GAL3ST1);
ko00760	Nicotinate and nicotinamide metabolism	5	0.890399	0.664807	NM_001278863.1(AOX4);XM_008266242.2(NMNAT3);XM_008266243.2(NMNAT3);XM_008266244.2(NMNAT3);XM_017342642.1(AOX2);
ko04974	Protein digestion and absorption	15	0.895336	0.769501	NM_001195668.1(COL1A2);XM_002714469.3(MEP1A);XM_002715242.3(ATP1A4);XM_002716174.3(COL6A6);XM_008260180.2(COL4A2);XM_008263112.2(COL12A1);XM_008263114.2(COL12A1);XM_008263116.2(COL12A1);XM_008264239.2(ATP1A4);XM_008267252.2(COL6A2);XM_017344780.1(KCNK5);XM_017345241.1(COL12A1);XM_017346484.1(LOC100348247);XM_017348190.1(SLC7A7);XM_017348831.1(COL1A1);
ko03018	RNA degradation	16	0.89871	0.772161	XM_002709704.3(PNPT1);XM_002710942.3(XRN2);XM_008255298.2(CNOT8);XM_008255797.2(PABPC1);XM_008256330.2(XRN2);XM_008256331.2(XRN2);XM_008266104.2(CNOT10);XM_017341211.1(CNOT8);XM_017341775.1(XRN2);XM_017341939.1(PAN2);XM_017342360.1(EXOSC6);XM_017346718.1(LOC100338666);XM_017346765.1(CNOT10);XM_017346766.1(CNOT10);XM_017346767.1(CNOT10);XM_017346768.1(CNOT10);
ko04150	mTOR signaling pathway	22	0.907703	0.791892	XM_002711008.3(EIF4B);XM_002711085.3(WNT1);XM_002712034.3(PIK3CG);XM_002712775.3(WNT5B);XM_002713782.3(MIOS);XM_002714070.3(PIK3R1);XM_002718969.3(PIK3R5);XM_002719185.3(FZD2);XM_008255448.2(EIF4E1B);XM_008256499.2(EIF4B);XM_008258341.2(PIK3CG);XM_008259814.2(WNT5B);XM_008261698.2(MIOS);XM_008262302.2(PIK3R1);XM_008265713.2(WNT4);XM_008266621.2(DVL3);XM_008270735.2(PIK3R5);XM_008270807.2(DVL2);XM…
ko04013	MAPK signaling pathway - fly	13	0.908559	0.742951	NM_001082650.1(BMP2);XM_002709054.3(TRAF6);XM_002717902.3(DUOX1);XM_008269473.2(STRN3);XM_008269474.2(STRN3);XM_008271188.1(TBX2);XM_008272442.2(CNKSR2);XM_017341634.1(SRC);XM_017341635.1(SRC);XM_017341769.1(LOC108175367);XM_017345475.1(MAP3K4);XM_017348073.1(DUOX1);XM_017349622.1(KSR2);
ko04111	Cell cycle - yeast	13	0.908559	0.742951	XM_002714103.3(RAD1);XM_002714568.3(ORC3);XM_002715832.3(CDC14A);XM_002717548.3(DYRK3);XM_008262104.2(RAD1);XM_008263194.2(ORC3);XM_008265251.2(ORC1);XM_008265252.2(ORC1);XM_008268501.2(DYRK3);XM_008268502.2(DYRK3);XM_008272656.2(SMC1A);XM_017344687.1(NIPBL);XM_017346053.1(CDC14A);
ko00710	Carbon fixation in photosynthetic organisms	3	0.91168	0.574863	NM_001082253.1(GAPDH);XM_002714552.3(ME1);XM_002718630.3(GOT1);
ko04320	Dorso-ventral axis formation	3	0.91168	0.574863	XM_017340924.1(LOC108176395);XM_017344991.1(NOTCH4);XM_017348419.1(CPEB3);
ko04975	Fat digestion and absorption	6	0.922963	0.640831	NM_001082228.1(NPC1L1);XM_002717190.3(PLA2G12A);XM_002718760.3(LOC100339265);XM_002719711.3(PLA2G3);XM_008262620.2(AGPAT1);XM_008270572.2(LOC100339265);
ko00830	Retinol metabolism	12	0.929397	0.710739	NM_001082218.1(DHRS4);NM_001278863.1(AOX4);XM_002709770.3(LOC100341926);XM_002711057.3(RDH5);XM_002711706.3(BCO1);XM_002716901.3(LRAT);XM_002717704.3(ALDH1A2);XM_008254254.2(LOC100341926);XM_008254255.2(LOC100341926);XM_017342642.1(AOX2);XM_017347293.1(LRAT);XM_017348481.1(LOC103351405);
ko00072	Synthesis and degradation of ketone bodies	1	0.930631	0.407194	XM_002715195.3(LOC100341106);
ko04620	Toll-like receptor signaling pathway	12	0.934361	0.704336	XM_002709054.3(TRAF6);XM_002712034.3(PIK3CG);XM_002714070.3(PIK3R1);XM_002718969.3(PIK3R5);XM_008258341.2(PIK3CG);XM_008262302.2(PIK3R1);XM_008268370.2(TLR5);XM_008270735.2(PIK3R5);XM_008273952.2(TLR3);XM_017344761.1(PIK3R1);XM_017344762.1(PIK3R1);XM_017350055.1(TLR3);
ko00280	Valine, leucine and isoleucine degradation	6	0.936163	0.620487	NM_001278863.1(AOX4);XM_002715195.3(LOC100341106);XM_002717172.3(HADH);XM_002717982.3(IVD);XM_002719813.3(ACADS);XM_017342642.1(AOX2);
ko04723	Retrograde endocannabinoid signaling	15	0.937768	0.723901	NM_001101720.1(CACNA1S);NM_001136522.1(CACNA1C);XM_002708453.3(KCNJ5);XM_002715123.3(FAAH);XM_008255988.2(SLC32A1);XM_008259501.2(ITPR2);XM_008261833.2(ADCY1);XM_008263198.2(CNR1);XM_008269446.2(ADCY4);XM_008269447.2(ADCY4);XM_008269448.2(ADCY4);XM_017337536.1(GABRA2);XM_017341825.1(ADCY6);XM_017343319.1(ITPR2);XM_017348224.1(ADCY4);
ko00120	Primary bile acid biosynthesis	1	0.941296	0.383242	NM_001082035.1(SCP2);
ko00521	Streptomycin biosynthesis	1	0.941296	0.383242	NM_001082316.1(PGM1);
ko01210	2-Oxocarboxylic acid metabolism	1	0.941296	0.383242	XM_002718630.3(GOT1);
ko04672	Intestinal immune network for IgA production	6	0.941978	0.610792	NM_001099964.2(TNFSF13B);XM_002719187.2(MAP3K14);XM_008260511.2(CCR9);XM_008268051.2(PIGR);XM_008271593.2(MAP3K14);XM_017349238.1(MAP3K14);
ko00520	Amino sugar and nucleotide sugar metabolism	8	0.943817	0.643468	NM_001082316.1(PGM1);XM_002715958.3(UAP1);XM_002715959.3(UAP1);XM_008259225.2(GMPPA);XM_008264157.2(UAP1);XM_008264158.2(UAP1);XM_008264159.2(UAP1);XM_017343151.1(GMPPA);
ko04976	Bile secretion	10	0.947277	0.664807	NM_001082764.1(SLC10A2);XM_002715242.3(ATP1A4);XM_008261833.2(ADCY1);XM_008264239.2(ATP1A4);XM_008266500.2(NCEH1);XM_008269446.2(ADCY4);XM_008269447.2(ADCY4);XM_008269448.2(ADCY4);XM_017341825.1(ADCY6);XM_017348224.1(ADCY4);
ko00100	Steroid biosynthesis	1	0.957961	0.342901	XM_002719895.3(EBP);
ko00010	Glycolysis / Gluconeogenesis	7	0.962234	0.592283	NM_001082253.1(GAPDH);NM_001082316.1(PGM1);XM_002710791.3(ACSS2);XM_002710792.3(ACSS2);XM_002713275.3(PDHB);XM_002713845.3(PGAM2);XM_002719941.3(PDHA1);
ko02020	Two-component system	1	0.964426	0.325756	XM_002718611.3(LOC100355645);
ko00510	N-Glycan biosynthesis	6	0.964518	0.566531	NM_001082745.1(MGAT1);XM_002712413.3(MGAT5);XM_002713159.3(RPN1);XM_002715724.3(MAN1A2);XM_008253566.2(MGAT4A);XM_008265131.1(ALG6);
ko04260	Cardiac muscle contraction	10	0.967978	0.626453	NM_001101720.1(CACNA1S);NM_001136522.1(CACNA1C);XM_002711816.3(LOC100347143);XM_002715242.3(ATP1A4);XM_008259811.2(CACNA2D4);XM_008264239.2(ATP1A4);XM_008271811.2(CACNG4);XM_017347580.1(CACNB2);XM_017347581.1(CACNB2);XM_017348206.1(MYH6);
ko00030	Pentose phosphate pathway	2	0.97161	0.394855	NM_001082316.1(PGM1);XM_008265963.2(H6PD);
ko04630	Jak-STAT signaling pathway	27	0.971729	0.736017	NM_001278863.1(AOX4);NM_001319575.1(MYC);XM_002712034.3(PIK3CG);XM_002714070.3(PIK3R1);XM_002714669.3(CDKN1A);XM_002715977.3(IL22RA1);XM_002718969.3(PIK3R5);XM_008255902.2(MYC);XM_008257073.2(CSF2RB);XM_008257074.2(CSF2RB);XM_008257075.2(CSF2RB);XM_008258341.2(PIK3CG);XM_008262302.2(PIK3R1);XM_008270735.2(PIK3R5);XM_017340986.1(MYC);XM_017342108.1(CSF2RB);XM_017342642.1(AOX2);XM_017343842.1(CISH)…
ko00640	Propanoate metabolism	3	0.974007	0.444212	XM_002710791.3(ACSS2);XM_002710792.3(ACSS2);XM_002711711.3(MLYCD);
ko04920	Adipocytokine signaling pathway	11	0.976677	0.617812	XM_002712774.3(ADIPOR2);XM_008254814.2(POMC);XM_017343159.1(ACSL3);XM_017343434.1(ADIPOR2);XM_017343435.1(ADIPOR2);XM_017343436.1(ADIPOR2);XM_017346218.1(LEPR);XM_017346219.1(LEPR);XM_017346222.1(LEPR);XM_017346224.1(LEPR);XM_017349673.1(IRS4);
ko04113	Meiosis - yeast	9	0.978288	0.58636	XM_002714103.3(RAD1);XM_002714568.3(ORC3);XM_002715832.3(CDC14A);XM_008262104.2(RAD1);XM_008263194.2(ORC3);XM_008265251.2(ORC1);XM_008265252.2(ORC1);XM_008272656.2(SMC1A);XM_017346053.1(CDC14A);
ko00450	Selenocompound metabolism	1	0.978446	0.283266	XM_002717612.3(SEPHS1);
ko04720	Long-term potentiation	6	0.97877	0.528252	NM_001136522.1(CACNA1C);XM_008257808.2(GRIN2A);XM_008259501.2(ITPR2);XM_017342084.1(ATF4);XM_017343255.1(RAPGEF3);XM_017343319.1(ITPR2);
ko03050	Proteasome	3	0.979869	0.424899	XM_002713290.3(PSMD6);XM_017342893.1(PSMD14);XM_017348197.1(PSMB11);
ko00604	Glycosphingolipid biosynthesis - ganglio series	1	0.981762	0.271463	XM_017342358.1(ST3GAL2);
ko04114	Oocyte meiosis	15	0.982046	0.642939	NM_001082267.1(PGR);XM_002710712.3(FBXO43);XM_008259501.2(ITPR2);XM_008261833.2(ADCY1);XM_008269446.2(ADCY4);XM_008269447.2(ADCY4);XM_008269448.2(ADCY4);XM_008272656.2(SMC1A);XM_017340924.1(LOC108176395);XM_017341825.1(ADCY6);XM_017342597.1(STAG3);XM_017343319.1(ITPR2);XM_017348224.1(ADCY4);XM_017348419.1(CPEB3);XM_017350681.1(PGR);
ko04146	Peroxisome	14	0.982245	0.633414	NM_001082035.1(SCP2);NM_001082218.1(DHRS4);NM_001122938.1(XDH);XM_002711711.3(MLYCD);XM_002712307.3(AGPS);XM_002715454.3(PMVK);XM_002718768.3(PAOX);XM_008265932.2(PEX14);XM_017343159.1(ACSL3);XM_017345849.1(PMVK);XM_017348630.1(PAOX);XM_017350150.1(XDH);XM_017350152.1(XDH);XM_017350154.1(XDH);
ko04966	Collecting duct acid secretion	1	0.984568	0.260604	XM_017342298.1(AGRP);
ko00920	Sulfur metabolism	1	0.986943	0.250581	XM_002717886.3(SQRDL);
ko00480	Glutathione metabolism	5	0.988096	0.465365	NM_001256900.1(GPX3);XM_002715796.3(LOC100357148);XM_008252335.2(GSR);XM_017346013.1(LOC100357403);XM_017346069.1(GCLM);
ko00590	Arachidonic acid metabolism	8	0.989676	0.526474	NM_001082179.1(PLA2G6);NM_001256900.1(GPX3);XM_002717190.3(PLA2G12A);XM_002717770.3(PLA2G4F);XM_002719711.3(PLA2G3);XM_017348100.1(PLA2G4F);XM_017348101.1(PLA2G4F);XM_017348481.1(LOC103351405);
ko00240	Pyrimidine metabolism	14	0.992255	0.592283	XM_002709485.2(DCTD);XM_002709704.3(PNPT1);XM_002713438.3(TYMS);XM_002718399.3(POLR3A);XM_008257864.2(POLR3E);XM_008257865.2(POLR3E);XM_008257867.2(POLR3E);XM_008264664.2(POLR1E);XM_008269916.2(POLR3A);XM_017340865.1(CAD);XM_017342516.1(POLR3E);XM_017342517.1(POLR3E);XM_017342518.1(POLR3E);XM_017348893.1(POLR2A);
ko04640	Hematopoietic cell lineage	11	0.992682	0.555552	NM_001082066.1(ITGB3);XM_002709884.3(IL1R1);XM_002711037.3(ITGA5);XM_008253215.2(IL1R1);XM_008253226.2(IL1R1);XM_008271093.2(ITGB3);XM_017339425.1(IL1R1);XM_017339431.1(IL1R1);XM_017346012.1(CSF1);XM_017348832.1(ITGA3);XM_017349312.1(CSF3);
ko00260	Glycine, serine and threonine metabolism	3	0.992959	0.361951	XM_002713845.3(PGAM2);XM_002715676.3(PHGDH);XM_002719171.3(LOC100346229);
ko04610	Complement and coagulation cascades	8	0.993129	0.506028	NM_001082049.2(CLU);NM_001082144.1(THBD);XM_002714289.3(C2);XM_002714291.3(CFB);XM_002714931.3(LOC100341105);XM_008259716.2(VWF);XM_008273906.2(CLU);XM_008273913.2(CLU);
ko00071	Fatty acid degradation	4	0.993375	0.40093	XM_002712562.3(ACADL);XM_002717172.3(HADH);XM_002719813.3(ACADS);XM_017343159.1(ACSL3);
ko01230	Biosynthesis of amino acids	5	0.994086	0.428626	NM_001082253.1(GAPDH);XM_002713845.3(PGAM2);XM_002715676.3(PHGDH);XM_002718630.3(GOT1);XM_017346968.1(PC);
ko00052	Galactose metabolism	2	0.9942	0.296141	NM_001082316.1(PGM1);NM_001101689.1(LPH);
ko04730	Long-term depression	6	0.994261	0.454543	NM_001101718.1(RYR1);XM_002717770.3(PLA2G4F);XM_008259501.2(ITPR2);XM_017343319.1(ITPR2);XM_017348100.1(PLA2G4F);XM_017348101.1(PLA2G4F);
ko00230	Purine metabolism	32	0.994331	0.688065	NM_001082316.1(PGM1);NM_001122938.1(XDH);XM_002708827.3(PDE3B);XM_002709704.3(PNPT1);XM_002718399.3(POLR3A);XM_008257864.2(POLR3E);XM_008257865.2(POLR3E);XM_008257867.2(POLR3E);XM_008259572.2(PDE3A);XM_008261833.2(ADCY1);XM_008262245.2(PDE4D);XM_008264379.2(PDE2A);XM_008264664.2(POLR1E);XM_008265044.2(AK5);XM_008269446.2(ADCY4);XM_008269447.2(ADCY4);XM_008269448.2(ADCY4);XM_008269916.2(POLR3A);XM…
ko02024	Quorum sensing	1	0.994339	0.210165	XM_017343159.1(ACSL3);
ko03440	Homologous recombination	2	0.994994	0.289561	XM_008255751.2(RAD54B);XM_008270927.2(RPA1);
ko04621	NOD-like receptor signaling pathway	4	0.996	0.377688	XM_002709054.3(TRAF6);XM_002712973.3(SUGT1);XM_008256995.2(HSP90B1);XM_008260023.2(SUGT1);
ko00190	Oxidative phosphorylation	9	0.996243	0.496915	XM_002711816.3(LOC100347143);XM_002711824.3(NDUFAB1);XM_002712574.3(NDUFS1);XM_002714916.3(NDUFA3);XM_002718611.3(LOC100355645);XM_002718961.3(LOC100356833);XM_008264185.2(SDHC);XM_008270012.1(PPA1);XM_017342298.1(AGRP);
ko03015	mRNA surveillance pathway	12	0.996292	0.539182	XM_002713236.3(WDR82);XM_002718489.3(CSTF2T);XM_008255797.2(PABPC1);XM_008262545.2(DDX39B);XM_008266708.2(NCBP2);XM_008266709.2(NCBP2);XM_008269360.2(ACIN1);XM_008272304.2(MSI1);XM_017348198.1(ACIN1);XM_017348199.1(ACIN1);XM_017349570.1(MSI1);XM_017349571.1(MSI1);
ko00061	Fatty acid biosynthesis	1	0.996572	0.191621	XM_017343159.1(ACSL3);
ko03060	Protein export	1	0.9971	0.186146	XM_002708690.3(SPCS2);
ko04071	Sphingolipid signaling pathway	11	0.998109	0.501162	XM_002712034.3(PIK3CG);XM_002714070.3(PIK3R1);XM_002716071.3(OPRD1);XM_002718969.3(PIK3R5);XM_008258341.2(PIK3CG);XM_008262302.2(PIK3R1);XM_008270735.2(PIK3R5);XM_017342491.1(ABCC1);XM_017344399.1(GAB2);XM_017344761.1(PIK3R1);XM_017344762.1(PIK3R1);
ko03320	PPAR signaling pathway	7	0.998409	0.426222	NM_001082035.1(SCP2);NM_001082633.1(OLR1);NM_001171409.1(APOA5);XM_002710184.3(SLC27A6);XM_002712562.3(ACADL);XM_017341026.1(SLC27A6);XM_017343159.1(ACSL3);
ko04212	Longevity regulating pathway - worm	7	0.998735	0.418402	XM_002712034.3(PIK3CG);XM_002719598.3(PPP4R3A);XM_008258341.2(PIK3CG);XM_008259954.2(PARP4);XM_017342084.1(ATF4);XM_017343480.1(PARP4);XM_017349436.1(PPP4R3A);
ko04145	Phagosome	18	0.999266	0.545451	NM_001082066.1(ITGB3);NM_001082334.1(PLA2R1);NM_001082633.1(OLR1);XM_002708256.2(LOC100344030);XM_002711037.3(ITGA5);XM_008257554.1(LOC100344030);XM_008257571.1(LOC100344030);XM_008257586.1(LOC100344030);XM_008258480.2(MARCO);XM_008261872.2(THBS4);XM_008265977.2(VAMP3);XM_008271093.2(ITGB3);XM_017340921.1(STX18);XM_017342298.1(AGRP);XM_017342560.1(CORO1A);XM_017342794.1(MARCO);XM_017347042.1(ITGB…
ko04721	Synaptic vesicle cycle	4	0.99951	0.306593	XM_002718340.3(SLC18A3);XM_008255988.2(SLC32A1);XM_017342298.1(AGRP);XM_017348010.1(UNC13C);
ko00051	Fructose and mannose metabolism	2	0.999667	0.206829	XM_008259225.2(GMPPA);XM_017343151.1(GMPPA);
ko00982	Drug metabolism - cytochrome P450	6	0.99971	0.352168	NM_001082784.1(FMO4);NM_001278863.1(AOX4);XM_002715796.3(LOC100357148);XM_017342642.1(AOX2);XM_017345498.1(FMO4);XM_017346013.1(LOC100357403);
ko00140	Steroid hormone biosynthesis	4	0.999783	0.286379	XM_002708264.3(HSD17B3);XM_002709931.3(SRD5A2);XM_002719167.3(HSD17B1);XM_017348481.1(LOC103351405);
ko03022	Basal transcription factors	1	0.999858	0.122927	XM_008270441.2(TAF5);
ko00860	Porphyrin and chlorophyll metabolism	2	0.999887	0.186146	XM_002718611.3(LOC100355645);XM_002718961.3(LOC100356833);
ko03040	Spliceosome	14	0.999938	0.447116	XM_002714283.3(LOC100354037);XM_002714285.3(LOC100354435);XM_002718885.3(PRPF8);XM_008262545.2(DDX39B);XM_008262600.2(LOC100353783);XM_008262601.2(LOC100353534);XM_008264181.2(HSPA6);XM_008266708.2(NCBP2);XM_008266709.2(NCBP2);XM_008269360.2(ACIN1);XM_017341839.1(PRPF40B);XM_017346529.1(SRSF4);XM_017348198.1(ACIN1);XM_017348199.1(ACIN1);
ko00983	Drug metabolism - other enzymes	4	0.999953	0.255495	NM_001122938.1(XDH);XM_017350150.1(XDH);XM_017350152.1(XDH);XM_017350154.1(XDH);
ko00980	Metabolism of xenobiotics by cytochrome P450	2	0.999998	0.134332	XM_002715796.3(LOC100357148);XM_017346013.1(LOC100357403);
ko00500	Starch and sucrose metabolism	1	1	0.0597717	NM_001082316.1(PGM1);
ko03010	Ribosome	8	1	0.236913	XM_002709252.3(MRPL11);XM_002710308.3(RPS14);XM_002710309.3(RPS14);XM_002713086.3(RPL14);XM_008255306.2(MRPL22);XM_008256464.2(LOC100337691);XM_008269225.2(LOC100351184);XM_017345600.1(LOC108177601);
ko04740	Olfactory transduction	28	1	0.258024	NM_001171465.1(OLFR645);XM_002708325.1(LOC100346076);XM_002708350.1(LOC100355426);XM_002708541.2(LOC100344793);XM_002708542.2(LOC100345050);XM_002708560.1(LOC100352893);XM_002708784.1(LOC100339956);XM_002708923.1(LOC100344888);XM_002713891.3(LOC100354360);XM_002714351.1(LOC100356632);XM_002715279.1(LOC100349334);XM_002715294.2(LOC100354366);XM_002715296.2(LOC100354875);XM_002717692.3(RGS2);XM_008…
